# Supplementary material for: Seed longevity is controlled by metacaspases
Source: Nat Commun. 2024 Aug 8;15:6748. doi: 10.1038/s41467-024-50848-2 (PMC11310522; doi:10.1038/s41467-024-50848-2)
Supplement: Supplementary file 4 — Supplementary Data 1 [file 41467_2024_50848_MOESM4_ESM.xlsx]

## Sheet: Sheet1
Supplementary Data 1. Nomenclature of metacaspases used in this study.
TAIR Accession number	TAIR name	Nomenclature herein
AT1G02170	MC1	MCA-I-a
AT4G25110	MC2	MCA-I-b
AT5G64240	MC3	MCA-I-c
AT1G79340	MC4	MCA-II-a
AT1G79330	MC5	MCA-II-b
AT1G79320	MC6	MCA-II-c
AT1G79310	MC7	MCA-II-d
AT1G16420	MC8	MCA-II-e
AT5G04200	MC9	MCA-II-f
