# Supplementary material for: Seed longevity is controlled by metacaspases
Source: Nat Commun. 2024 Aug 8;15:6748. doi: 10.1038/s41467-024-50848-2 (PMC11310522; doi:10.1038/s41467-024-50848-2)
Supplement: Supplementary file 5 — Supplementary Data 2 [file 41467_2024_50848_MOESM5_ESM.xlsx]

## Sheet: Sheet1
Supplementary Data 2: MCA-I and MCA-II detected from DIA proteomics (data extracted from the proteomic dataset in https://zenodo.org/records/12684164).
Protein ID	Gene	Log2FC Old seeds	Log2FC Fresh seeds	Comments
Q7XJE6	MCA-I-a	-0.271068	-0.220117
O64517	MCA-II-a	-20.0331	-20.0907	Not detected in neither old and fresh mca-II-Koc seed batches
Q9FYE1	MCA-II-f	0	-17.2	Detected only in WT old seeds
