# Supplementary material for: Seed longevity is controlled by metacaspases
Source: Nat Commun. 2024 Aug 8;15:6748. doi: 10.1038/s41467-024-50848-2 (PMC11310522; doi:10.1038/s41467-024-50848-2)
Supplement: Supplementary file 9 — Supplementary Data 6 [file 41467_2024_50848_MOESM9_ESM.xlsx]

## Sheet: Cover Page
Analysis of identified proteins from DIA derived proteomic dataset focusing on genes implicated in RIDD, ERAD and UPR pathways

## Sheet: Analysis
UPR MARKER GENES (Srivastava et al., 2018)				UPR MARKER GENES (Srivastava et al., 2018)					Comments
RNAseq Dataset				Proteomic Dataset
geneID	gene name	Log2FCmcaII/WT		geneID	gene name	Protein ID	Log2FC Old mcaII/WT	Log2FC Fresh mcaII/WT
AT5G61790	CNX1	0.060508		AT5G61790	CNX1	P29402	0.0806221	-0.0116861
AT4G11290	AT4G11290	-0.57666		AT4G11290	AT4G11290	Q9SUT2	ND	ND				ND=Not detected
AT5G38900	AT5G38900	-0.46025		AT5G38900	AT5G38900	A0A178UFY0	ND	ND
AT5G05340	PRX52	0.028138		AT5G05340	PRX52	Q9FLC0	0.69897	-1.12342
AT4G24190	SHD	0.422205		AT4G24190	SHD	Q9STX5	0.0243425	-0.0863628
AT1G09210	CRT1b	0.183691		AT1G09210	CRT1b	Q38858	0.0254359	-0.0639046
AT4G15470	AT4G15470	-0.30387		AT4G15470	AT4G15470	Q94A20	ND	ND
AT5G62390	BAG7	-0.03389		AT5G62390	BAG7	Q9LVA0	0.409969	0.108573
AT5G24360	IRE1-1	0.056084		AT5G24360	IRE1-1	Q93VJ2	0.230839	0.434727
AT1G33410	SAR1	0.062513		AT1G33410	SAR1	Q9C811	0.0478384	-0.113682
AT1G09080	BIP3	-0.044		AT1G09080	BIP3	Q8H1B3	-0.0123255	-0.413103
AT1G04980	PDIL2-2	0.072676		AT1G04980	PDIL2-2	Q9MAU6	-0.0218382	-0.0777202
AT2G40950	BZIP17	0.015708		AT2G40950	BZIP17	O22208	ND	ND
AT3G10800	bZIP28	-0.150533		AT3G10800	bZIP28	Q9SG86	ND	ND
AT1G42990	bZIP60	-0.223473		AT1G42990	bZIP60	Q9C7S0	ND	ND
AT5G11260	HY5	0.0686191		AT5G11260	HY5	O24646	ND	ND
AT4G01120	GBF2	0.244135		AT4G01120	GBF2	P42775	-16.2221	ND	Detected only in WTold (both replicates)
AT2G35330	PIR1	0.13826		AT2G35330	PIR1	Q8L7B1	1.41753	ND
RIDD MARKER GENES				RIDD MARKER GENES
AT3G04720	PR4	-0.650838		AT3G04720	PR4	P43082	0.343983	-0.1907
AT3G49120	PER34	-0.400872		AT3G49120	PER34	Q9SMU8	2.89463	-1.02763
AT1G78850	MBL1	-0.649224		AT1G78850	MBL1	Q9ZVA4	4.15631	-0.522311
ERAD MARKER GENES (Strasser et al., 2020)				ERAD MARKER GENES (Strasser et al., 2020)					Comments
RNAseq Dataset				Proteomic Dataset
geneID	gene name	Log2FC		geneID	gene name	Protein ID	Log2FC Old	Log2FC Fresh
AT1G76490	HMG1	-0.211866		AT1G76490	HMG1	P14891	-15.0507	14.4957	Detected only in WTold and mcaII fresh
AT4G32670	DOA10	-0.0813875		AT4G32670	DOA10	A0A178V026	ND	ND
AT2G46030	UBC6	0.021		AT2G46030	UBC6	P42750	ND	ND
AT5G59300	UBC7	-0.403472		AT5G59300	UBC7	Q42540	ND	ND
AT3G17000	UBC32	-0.101018		AT3G17000	UBC32	Q9LSP7	ND	ND
AT5G35080	OS9	-0.101018		AT5G35080	OS9	Q8GWH3	0.148399	-0.0526943
AT1G51590	MNS1	-0.100096		AT1G51590	MNS1	Q9C512	0.182466	0.0106944
AT3G21160	MNS2	-0.241281		AT3G21160	MNS2	Q8H116	-0.273246	-0.0543248
AT1G30000	MNS3	0.124392		AT1G30000	MNS3	Q93Y37	0.00470173	0.257622
AT5G43710	MNS4	0.0564024		AT5G43710	MNS4	Q9FG93	0.583063	0.263961
AT1G27520	MNS5	0.0889063		AT1G27520	MNS5	Q9SXC9	-1.14214	0.418124
AT3G16090	HRD1A	0.113095		AT3G16090	HRD1A	Q9LW77	-0.155761	0.670312
AT1G65040	HRD1B	0.0840378		AT1G65040	HRD1B	Q6NPT7	0.485358	0.670193
AT1G18260	HRD3	-0.226618		AT1G18260	HRD3	Q9LM25	-0.0273487	0.0223489
AT4G29960	EBS7	-0.0063878		AT4G29960	EBS7	Q9SZR6	0.351672	0.827065
AT4G29330	DER1	-0.205112		AT4G29330	DER1	Q8VZU9	0.121147	0.10591
AT4G21810	DER2.1	-0.312195		AT4G21810	DER2.1	Q8VZ96	0.262614	0.372308
AT4G04860	DER2.2	-0.105742		AT4G04860	DER2.2	Q9ZS88	18.607	0.40275	Missing in WTold that’s why it is 18 fold
AT4G17420	PAWH1	-0.0467893		AT4G17420	PAWH1	Q84J77	-0.100154	-0.193116
AT5G47420	PAWH2	-0.155406		AT5G47420	PAWH2	Q8RXM5	0.055741	0.132612
