# Supplementary material for: Seed longevity is controlled by metacaspases
Source: Nat Commun. 2024 Aug 8;15:6748. doi: 10.1038/s41467-024-50848-2 (PMC11310522; doi:10.1038/s41467-024-50848-2)
Supplement: Supplementary file 11 — Supplementary Data 8 [file 41467_2024_50848_MOESM11_ESM.xlsx]

## Sheet: Cover page
Analysis of identified Oleosins, Caleosins and Steroleosins from DIA derived proteomic dataset. Significant changes are considered those with log2FC ≥ 0.5 or ≤ -0.5

## Sheet: Analysis
Oleosins
geneID	gene name	Protein ID	Log2FC Old	Log2FC Fresh	Comment
AT4G25140	OLE1	P29525	-8.56816	-10.1219				ND= Not Detected
AT5G40420	OLE2	Q39165	-0.358917	-0.272471
AT3G27660	OLE3	Q42431	-0.622952	-0.506247
AT3G01570	OLE4	Q9SS98	-1.02885	-0.79032	Annotated as OLEO5 in uniprot
AT5G51210	OLE5	Q43284	0.0252312	-0.0149828	Annotated as OLEO3 in uniprot
AT5G07510	ATGRP14	F4K817	ND	ND
AT5G07540	ATGRP16	Q9LY08	ND	ND
AT5G07530	ATGRP17	Q9LY09	ND	-14.739	Detected only in WT old (in 1 replicate)
AT5G07520	ATGRP18	Q9LY10	ND	ND
AT5G07550	ATGRP19	Q42574	ND	ND
AT5G07560	ATGRP20	Q9LY07	ND	ND
AT3G18570		Q9LII2	0.278209	0.374174	Oleosin family protein
AT2G25890		Q84WN2	ND	ND	Oleosin family protein
AT1G48990		Q9M9A1	0.175263	0.295929	Oleosin family protein
AT5G07600		Q9FLS1	ND	ND	Oleosin family protein
AT5G61610		F4K3K4	ND	ND	Oleosin family protein
Caleosins
geneID	gene name	Protein ID	Log2FC Old	Log2FC Fresh	Comment
AT4G26740	AtCLO1	O81270	-0.612455	-0.244423
AT5G55240	AtCLO2	Q9FLN9	-0.553608	-0.273439
AT2G33380	AtCLO3	O22788	-0.547069	-0.436578
AT1G70670	AtCLO4	Q9CAB7	-0.754324	-0.0653154
AT1G23240	AtCLO5	B3H7A9	ND	-17.2522	Detected only in WT old (in 1 replicate)
AT1G70680	AtCLO6	Q9CAB8	-0.770768	-0.106819
AT1G23250	AtCLO7	F4I4P8	ND	ND
AT5G29560	AtCLO8	F4KBH6	ND	ND
Steroleosins
geneID	gene name	Protein ID	Log2FC Old	Log2FC Fresh	Comment
AT5G50600	AtHSD1	P0DKC5	-0.221678	-0.487172
AT3G47350	AtHSD2	Q9STY8	ND	ND
AT3G47360	AtHSD3	Q9STY7	ND	ND
AT5G50590	AtHSD4	P0DKC7	ND	ND
AT4G10020	AtHSD5	Q9T0G0	-0.50948	-0.495473
AT5G50770	AtHSD6	Q9LUE4	-0.269534	-0.0905391
