# Supplementary material for: Seed longevity is controlled by metacaspases
Source: Nat Commun. 2024 Aug 8;15:6748. doi: 10.1038/s41467-024-50848-2 (PMC11310522; doi:10.1038/s41467-024-50848-2)
Supplement: Supplementary file 12 — Supplementary Data 9 [file 41467_2024_50848_MOESM12_ESM.xlsx]

## Sheet: Cover page
Lipidomic analysis (determination of FA content) in seeds of 3 individual mca-II-KO mutant lines

## Sheet: content profile
tubes	1	2	3	4	5	6	7	8	9	10	11	12	13	14	15	16	17	18	19	20	21	22	23	24
	Col - 1	Col - 2	Col - 3	Col - 4	Col - 5	Col - 6	mcall-#93-3-1	mcall-#93-3-2	mcall-#93-3-3	mcall-#93-3-4	mcall-#93-3-5	mcall-#93-3-6	mcall-#30-1	mcall-#30-2	mcall-#30-3	mcall-#30-4	mcall-#30-5	mcall-#30-6	mcall-#27-6-1	mcall-#27-6-2	mcall-#27-6-3	mcall-#27-6-4	mcall-#27-6-5	mcall-#27-6-6
seed number	100	100	100	100	100	100	100	100	100	100	100	100	100	100	200	100	100	100	100	100	100	200	100	100
seed mass (mg)	1.615	1.694	1.787	1.347	1.762	1.409	1.615	1.696	1.68	1.349	1.343	1.554	1.75	1.803	1.851	1.407	1.604	1.627	1.196	1.228	1.255	1.388	1.288	1.317
C16:0	244.473	219.63	236.772	138.059	240.66	173.001	216.295	209.146	250.943	193.771	237.483	182.399	290.841	265.554	309.056	214.001	241.435	250.716	164.697	169.145	166.05	213.815	180.046	196.838
C17:0	253.568	198.058	206.602	172.601	218.711	204.63	227.572	202.235	242.53	236.793	275.058	220.009	250.797	243.667	263.55	253.679	252.095	254.067	262.283	270.605	264.004	266.973	274.18	285.185
C18:0	95.8899	82.1937	97.1118	52.5497	92.9753	70.5741	80.8584	79.273	94.159	69.1953	85.1578	64.8051	107.151	94.9189	112.547	77.3864	86.6903	91.3061	57.8598	58.9208	59.0658	78.3767	64.266	73.8231
C18:1(n-9)	414.075	356.274	390.577	221.394	386.565	274.54	240.14	250.069	293.727	206.448	260.765	228.578	388.584	321.075	356.948	222.161	273.643	279.703	227.297	212.549	238.475	297.566	263.918	306.567
C18:1(n-7)	49.6355	43.593	48.5605	27.8634	48.5149	37.4598	36.18	36.0133	43.505	34.0156	42.5729	32.6029	53.4829	46.9427	54.9048	36.8517	41.8903	44.2234	43.2401	33.6675	35.9786	45.0607	38.6041	47.3053
C18:2(n-6)	902.042	769.848	849.997	492.774	849.555	628.015	717.813	700.919	837.164	645.124	783.658	623.625	984.104	895.833	1015.87	697.16	800.489	826.015	600.085	589.288	594.527	755.031	653.935	727.242
C18:3(n-3)	584.059	539.217	582.324	340.584	600.155	402.419	577.081	588.446	682.169	490.918	584.216	507.773	761.428	745.083	831.96	574.359	646.65	664.488	368.317	414.278	401.573	524.604	443.062	465.823
C20:0	64.6523	52.6464	62.7136	35.1273	58.488	43.8097	60.8309	58.564	69.5416	51.1836	59.4718	49.6793	74.2922	68.1982	80.1628	56.3826	63.524	66.7499	40.8694	43.5588	41.4516	55.0549	46.6508	51.4997
C20:1(n-9)	543.95	456.917	516.337	300.627	506.057	369.346	489.504	481.72	579.101	409.672	498.98	394.003	655.034	618.274	702.978	467.337	543.341	555.922	335.777	346.186	341.081	479.329	386.261	419.639
C20:1(n-7)	60.821	50.0007	55.3904	33.6095	54.452	43.4116	50.1568	47.1801	58.0385	47.9787	56.2236	44.4866	68.8847	61.5729	73.0477	50.1489	57.4213	60.0492	53.8337	49.7323	49.7995	58.4232	53.4244	60.0695
C20:2(n-6)	60.6078	52.6945	57.5082	34.3183	58.2139	40.301	56.7842	53.8974	67.4454	51.9241	62.7606	47.9853	77.0877	70.7673	85.8804	57.2513	64.3689	67.8774	40.3264	43.6663	41.9147	54.833	47.0191	50.3968
C20:3(n-3)	13.4336	12.5877	13.2164	7.98238	14.0749	8.68558	14.3751	14.2719	17.7719	12.6087	15.2575	12.6939	19.7017	18.947	23.0522	15.1078	16.6997	17.7284	8.29906	10.3512	9.80411	12.7013	10.738	11.2063
C22:1(n-9)	48.8425	39.255	43.4641	24.7897	42.1033	30.3128	46.8903	43.1556	54.0782	40.5804	46.9043	39.652	60.6545	55.875	65.0445	44.4602	50.8995	53.9383	34.2651	37.582	35.2746	45.9639	40.4665	42.0881
sum w/o C17	3082.48	2674.86	2953.97	1709.68	2951.81	2121.87	2586.91	2562.65	3047.64	2253.42	2733.45	2228.28	3541.25	3263.04	3711.45	2512.61	2887.05	2978.72	1974.87	2008.93	2015	2620.76	2228.39	2452.5
FA mass (µg)	568.921	632.054	669.141	463.571	631.633	485.284	531.995	593.034	588.091	445.368	465.086	473.996	660.814	626.717	659.063	463.538	535.965	548.689	352.381	347.435	357.198	459.415	380.366	402.465
FA mass per seed (µg)	5.68921	6.32054	6.69141	4.63571	6.31633	4.85284	5.31995	5.93034	5.88091	4.45368	4.65086	4.73996	6.60814	6.26717	3.29532	4.63538	5.35965	5.48689	3.52381	3.47435	3.57198	2.29708	3.80366	4.02465
FA content (% seed mass)	35.2273	37.3113	37.4449	34.4151	35.8475	34.4417	32.9408	34.9666	35.0054	33.0147	34.6304	30.5017	37.7608	34.7597	35.6058	32.9451	33.4143	33.724	29.4633	28.2927	28.462	33.0991	29.5315	30.5592
	FA mass per seed (µg)	Col0	#93-3	#30	#27-6			FA content (% seed mass)	Col0	#93-3	#30	#27-6			Seed mass (µg)	Col0	#93-3	#30	#27-6
	mean	5.75101	5.16262	5.27542	3.44925			mean	35.7813	33.5099	34.7016	29.9013			mean	16.0233	15.395	16.7367	12.7867
	SD	0.772736	0.587825	1.09102	0.599796			SD	1.23024	1.59335	1.62674	1.61484			SD	1.68687	1.44364	1.48404	0.625451
	tubes	1	2	3	4	5	6	7	8	9	10	11	12	13	14	15	16	17	18	19	20	21	22	23	24
		Col - 1	Col - 2	Col - 3	Col - 4	Col - 5	Col - 6	mcall-#93-3-1	mcall-#93-3-2	mcall-#93-3-3	mcall-#93-3-4	mcall-#93-3-5	mcall-#93-3-6	mcall-#30-1	mcall-#30-2	mcall-#30-3	mcall-#30-4	mcall-#30-5	mcall-#30-6	mcall-#27-6-1	mcall-#27-6-2	mcall-#27-6-3	mcall-#27-6-4	mcall-#27-6-5	mcall-#27-6-6
	C16:0	7.93105	8.21092	8.01539	8.07516	8.15294	8.1532	8.36114	8.16129	8.234	8.599	8.68802	8.18562	8.21296	8.13823	8.32708	8.5171	8.36268	8.41692	8.33965	8.4197	8.24071	8.15851	8.07964	8.02601
	C18:0	3.1108	3.07283	3.2875	3.07366	3.14977	3.32602	3.12568	3.09339	3.08957	3.07068	3.1154	2.9083	3.02581	2.90891	3.03242	3.07992	3.00273	3.06528	2.92981	2.93295	2.93131	2.99061	2.88396	3.01012
	C18:1(n-9)	13.4332	13.3194	13.2221	12.9495	13.0958	12.9386	9.28288	9.75821	9.63784	9.16153	9.53977	10.258	10.9731	9.83974	9.61748	8.84185	9.47827	9.39004	11.5095	10.5802	11.835	11.3542	11.8435	12.5002
	C18:1(n-7)	1.61025	1.62973	1.64391	1.62974	1.64356	1.76541	1.39858	1.40531	1.4275	1.50951	1.55748	1.46314	1.51028	1.43862	1.47933	1.46667	1.45097	1.48465	2.18952	1.6759	1.78554	1.71938	1.73237	1.92886
	C18:2(n-6)	29.2635	28.7809	28.7747	28.8226	28.7808	29.5972	27.7479	27.3513	27.4692	28.6287	28.6692	27.9868	27.7898	27.4539	27.3713	27.7465	27.7269	27.7306	30.3861	29.3335	29.5051	28.8096	29.3456	29.6531
	C18:3(n-3)	18.9477	20.1587	19.7132	19.9209	20.3317	18.9652	22.3077	22.9624	22.3835	21.7855	21.3729	22.7876	21.5017	22.834	22.416	22.8591	22.3983	22.3079	18.6502	20.6219	19.9292	20.0173	19.8826	18.9938
	C20:0	2.09741	1.9682	2.12303	2.05461	1.98143	2.06467	2.35149	2.28529	2.28182	2.27137	2.1757	2.22949	2.09791	2.09002	2.15988	2.24399	2.20031	2.2409	2.06948	2.16826	2.05716	2.10072	2.09348	2.09989
	C20:1(n-9)	17.6465	17.0819	17.4794	17.5838	17.1439	17.4066	18.9224	18.7977	19.0016	18.18	18.2546	17.6819	18.4973	18.9478	18.9408	18.5997	18.8199	18.6631	17.0025	17.2324	16.9272	18.2897	17.3336	17.1107
	C20:1(n-7)	1.97312	1.86928	1.87512	1.96584	1.8447	2.04591	1.93887	1.84106	1.90437	2.12915	2.05687	1.99645	1.94521	1.88698	1.96817	1.99589	1.98892	2.01594	2.72594	2.47557	2.47145	2.22925	2.39744	2.44932
	C20:2(n-6)	1.9662	1.96999	1.94681	2.0073	1.97214	1.89931	2.19506	2.10319	2.21304	2.30424	2.29602	2.15346	2.17685	2.16875	2.31393	2.27856	2.22957	2.27874	2.04198	2.17362	2.08014	2.09226	2.11	2.05492
	C20:3(n-3)	0.435805	0.470592	0.447411	0.466893	0.476821	0.409335	0.555688	0.556917	0.583135	0.559537	0.558178	0.569671	0.556348	0.580656	0.62111	0.601281	0.578435	0.595168	0.420234	0.515258	0.486557	0.484642	0.481872	0.456935
	C22:1(n-9)	1.58452	1.46755	1.47138	1.44996	1.42635	1.42859	1.8126	1.68402	1.77443	1.80084	1.71594	1.77949	1.7128	1.71236	1.75254	1.76948	1.76303	1.81079	1.73506	1.87075	1.7506	1.75384	1.81595	1.71613
		100	100	100	100	100	100	100	100	100	100	100	100	100	100	100	100	100	100	100	100	100	100	100	100
		mean				SD
	FA profile	Col0	mcall-#93-3	mcall-#30	mcall-#27-6	Col0	mcall-#93-3	mcall-#30	mcall-#27-6
	C16:0	8.08978	8.37151	8.32916	8.2107	0.103564	0.223468	0.137191	0.151802
	C18:0	3.1701	3.06717	3.01918	2.94646	0.11026	0.0802383	0.0607698	0.0460369
	C18:1(n-9)	13.1597	9.60637	9.69008	11.6038	0.200669	0.388757	0.711076	0.637696
	C18:1(n-7)	1.65377	1.46025	1.47175	1.83859	0.0560611	0.0629007	0.02555	0.192912
	C18:2(n-6)	29.0033	27.9755	27.6365	29.5055	0.347635	0.566698	0.176792	0.517035
	C18:3(n-3)	19.6729	22.2666	22.3862	19.6825	0.593286	0.600202	0.49268	0.725982
	C20:0	2.04822	2.26586	2.17217	2.09816	0.0619557	0.0590691	0.0679518	0.0385993
	C20:1(n-9)	17.3904	18.473	18.7448	17.316	0.231131	0.518872	0.18668	0.499405
	C20:1(n-7)	1.92899	1.9778	1.96685	2.45816	0.0781634	0.104988	0.0460215	0.160219
	C20:2(n-6)	1.96029	2.21083	2.24107	2.09215	0.0357183	0.0788846	0.059362	0.0469096
	C20:3(n-3)	0.451143	0.563854	0.588833	0.47425	0.0256232	0.0106888	0.0222133	0.0323012
	C22:1(n-9)	1.47139	1.76122	1.7535	1.77372	0.0585357	0.0504539	0.0373578	0.0582052
