# Supplementary material for: Seed longevity is controlled by metacaspases
Source: Nat Commun. 2024 Aug 8;15:6748. doi: 10.1038/s41467-024-50848-2 (PMC11310522; doi:10.1038/s41467-024-50848-2)
Supplement: Supplementary file 13 — Supplementary Data 10 [file 41467_2024_50848_MOESM13_ESM.xlsx]

## Sheet: Cover page
Quantification of PUX peptides from DIA derived proteomic dataset (Supplemental Data 1)

## Sheet: PUX_TAIR_Accesions
PUX_TAIR_accession	Name
AT3G27310	PUX1
AT2G01650	PUX2
AT4G22150	PUX3
AT4G04210	PUX4
AT4G15410	PUX5
At3g21660	PUX6
At1g14570	PUX7
At4g11740	PUX8
At4g00752	PUX9
AT4G10790	PUX10
At2g43210	PUX11
At3g23605	PUX12
At4g23040	PUX13
At4g14250	PUX14
At1g59550	PUX15
At4g14245	PUX16

## Sheet: PUX1
FRESH
WT
File.Name	Run	Protein.Group	Protein.Ids	Protein.Names	Genes	PG.Quantity	PG.Normalised	PG.MaxLFQ	Modified.Sequence	Stripped.Sequence	Precursor.Id	Precursor.Charge	Q.Value	PEP	Global.Q.Value	Protein.Q.Value	PG.Q.Value	Global.PG.Q.Value	GG.Q.Value	Translated.Q.Value	Proteotypic	Precursor.Quantity	Precursor.Normalised	Precursor.Translated	Translated.Quality	Ms1.Translated	Quantity.Quality	RT	RT.Start	RT.Stop	iRT	Predicted.RT	Predicted.iRT	Lib.Q.Value	Lib.PG.Q.Value	Ms1.Profile.Corr	Ms1.Area	Evidence	Spectrum.Similarity	Averagine	Mass.Evidence	CScore	Decoy.Evidence	Decoy.CScore	Fragment.Quant.Raw	Fragment.Quant.Corrected	Fragment.Correlations	MS2.Scan	IM
S:\Projects\active_projects\MS6189_nancy Christopoulou\RAW\ECL06884.raw	ECL06884	Q9LK22	Q9LK22	PUX1_ARATH	PUX1	211773	327972	328206	AVEPVESSSEPATVDSSAVPVEHER	AVEPVESSSEPATVDSSAVPVEHER	AVEPVESSSEPATVDSSAVPVEHER3	3	1.876e-06	1.876e-06	0.000330259	0.000171674	0.000153539	0.000141303	0.000155304	0	1	211773	327972	228263		0	0.944517	52.5478	52.3408	52.7558	21.1713	51.8169	22.2058	3.51013e-05	0.000149388	0	0	4.42842	0.378867	0.0391376	0	0.999999	0	-10000000	145305;33234.5;33233.6;17325;26663.5;7086.63;	145305;33234.5;33233.6;17325;26663.5;7086.63;	0.953585;0.924326;0.925059;0.924622;0.931967;0.713224;	35193	0
S:\Projects\active_projects\MS6189_nancy Christopoulou\RAW\ECL06884.raw	ECL06884	Q9LK22	Q9LK22	PUX1_ARATH	PUX1	211773	327972	328206	IQGLIDLVK	IQGLIDLVK	IQGLIDLVK2	2	0.000247623	0.0025022	0.000902757	0.000171674	0.000153539	0.000141303	0.000155304	0	1	201845	285488	198694		0	0.921949	86.5379	86.3327	86.7414	61.7563	86.6834	61.6312	0.000282992	0.000149388	0	0	1.75315	0.227552	0.032721	0.559097	0.998571	1.03088	0.0406688	164532;31299.4;26668.6;8585.16;33217.1;10643.5;	164532;31299.4;26668.6;8585.16;33217.1;10643.5;	0.934519;0.859094;0.932814;0.55782;0.922633;0.700421;	58182	0
S:\Projects\active_projects\MS6189_nancy Christopoulou\RAW\ECL06884.raw	ECL06884	Q9LK22	Q9LK22	PUX1_ARATH	PUX1	211773	327972	328206	VFETSSISQR	VFETSSISQR	VFETSSISQR2	2	0.00741976	0.40086	0.00349498	0.000171674	0.000153539	0.000141303	0.000155304	0	1	73344.3	90273.1	62828.5		0	0.929771	39.2879	39.0822	39.4941	0.456618	39.5029	0.0441349	0.00145593	0.000149388	0	0	0.505951	0.489021	0.0330913	0	0.813503	1.36571	0.209231	36863.9;36480.4;0;0;0;45434.7;129873;0;101972;0;0;0;	36863.9;36480.4;0;0;0;45434.7;129873;0;101972;0;0;0;	0.924058;0.935543;0;0;0;0.0670712;0.878306;0;0.22081;0;0;0;	26202	0
S:\Projects\active_projects\MS6189_nancy Christopoulou\RAW\ECL06884.raw	ECL06884	Q9LK22	Q9LK22	PUX1_ARATH	PUX1	211773	327972	328206	VRFPDNHTLEATFHPSEK	VRFPDNHTLEATFHPSEK	VRFPDNHTLEATFHPSEK4	4	2.85984e-05	1.98024e-05	0.00349498	0.000171674	0.000153539	0.000141303	0.000155304	0	1	134629	179348	124823		4788760	0.904833	62.8116	62.6045	63.0179	34.2972	62.7409	34.3719	0.00291919	0.000149388	0	5164970	3.64555	0.40872	0.0365934	1.14254	0.999989	1.45436	0.490562	60510.8;19300.4;44424.2;29694;24804.5;6190.41;6837.14;0;0;0;0;4749.83;	60510.8;19300.4;44424.2;29694;24804.5;6190.41;6837.14;0;0;0;0;4749.83;	0.932415;0.748975;0.88245;0.882112;0.987526;0.748975;0.748975;0;0;0;0;0.466825;	42156	0
S:\Projects\active_projects\MS6189_nancy Christopoulou\RAW\ECL06884.raw	ECL06884	Q9LK22	Q9LK22	PUX1_ARATH	PUX1	211773	327972	328206	VVAHPDVPFYLYTTPPK	VVAHPDVPFYLYTTPPK	VVAHPDVPFYLYTTPPK3	3	2.85984e-05	1.52166e-05	0.000180489	0.000171674	0.000153539	0.000141303	0.000155304	0	1	180050	271756	189137		0	0.888436	87.6949	87.4881	87.9005	63.7381	87.6688	63.7868	1.4153e-05	0.000149388	0	0	2.18379	0.755357	0.035774	0	0.999991	0	-10000000	102564;47610.3;54907.6;29875.7;22126.6;4879.47;	102564;47610.3;54907.6;29875.7;22126.6;4879.47;	0.940966;0.856985;0.917355;0.758219;0.85052;0.758219;	58971	0
S:\Projects\active_projects\MS6189_nancy Christopoulou\RAW\ECL06884.raw	ECL06884	Q9LK22	Q9LK22	PUX1_ARATH	PUX1	211773	327972	328206	VVAHPDVPFYLYTTPPKK	VVAHPDVPFYLYTTPPKK	VVAHPDVPFYLYTTPPKK4	4	1e-09	0	0.000276855	0.000171674	0.000153539	0.000141303	0.000155304	0	1	120090	191737	133445		4177700	0.945615	78.3693	78.1606	78.5767	51.6113	78.2051	51.7795	1.78345e-05	0.000149388	0.0866559	3759600	4.27842	0.715048	0.0913073	0	1	0.639177	0.11914	70429;31239.4;35682.5;28251.9;18422;15572.3;	70429;31239.4;35682.5;28251.9;18422;15572.3;	0.95642;0.933853;0.916768;0.93084;0.924254;0.925394;	52654	0
WT
S:\Projects\active_projects\MS6189_nancy Christopoulou\RAW\ECL06885.raw	ECL06885	Q9LK22	Q9LK22	PUX1_ARATH	PUX1	255877	305138	339211	AVEPVESSSEPATVDSSAVPVEHER	AVEPVESSSEPATVDSSAVPVEHER	AVEPVESSSEPATVDSSAVPVEHER3	3	3.00874e-06	3.00874e-06	0.000330259	0.000169176	0.000154967	0.000141303	0.000156593	0	1	262683	278493	200710		0	0.960727	52.5743	52.3676	52.7818	21.1713	51.9336	22.0928	3.51013e-05	0.000149388	0	0	4.51033	0.38676	0.0391376	0	0.999998	0	-10000000	191566;31988.3;39129.1;21012.8;13905;27896.3;	191566;31988.3;39129.1;21012.8;13905;27896.3;	0.970339;0.934569;0.935054;0.932203;0.722514;0.920134;	35193	0
S:\Projects\active_projects\MS6189_nancy Christopoulou\RAW\ECL06885.raw	ECL06885	Q9LK22	Q9LK22	PUX1_ARATH	PUX1	255877	305138	339211	IQGLIDLVK	IQGLIDLVK	IQGLIDLVK2	2	2.79893e-05	4.84421e-05	0.000902757	0.000169176	0.000154967	0.000141303	0.000156593	0	1	232104	299013	215499		663237	0.920954	86.5682	86.364	86.7734	61.7563	86.5837	61.7441	0.000282992	0.000149388	0	714340	4.28665	0.204437	0.032721	1.56715	0.999971	1.28467	0.139358	199654;32120.2;20188.1;13978.5;32883.1;12261.5;	199654;32120.2;20188.1;13978.5;32883.1;12261.5;	0.92052;0.964646;0.926423;0.93069;0.944271;0.919015;	58252	0
S:\Projects\active_projects\MS6189_nancy Christopoulou\RAW\ECL06885.raw	ECL06885	Q9LK22	Q9LK22	PUX1_ARATH	PUX1	255877	305138	339211	VRFPDNHTLEATFHPSEK	VRFPDNHTLEATFHPSEK	VRFPDNHTLEATFHPSEK4	4	8.5248e-06	8.5248e-06	0.00349498	0.000169176	0.000154967	0.000141303	0.000156593	0	1	102931	116777	84160.9		5008030	0.859409	62.8145	62.6092	63.0201	34.2972	62.7423	34.3551	0.00291919	0.000149388	0.480716	6124970	3.75932	0.487757	0.0492325	0	0.999995	1.3852	0.424954	55826.3;36065.4;19888.9;27216.1;21484.6;18407.7;15655.8;0;0;5683.4;0;0;	55826.3;36065.4;19888.9;27216.1;21484.6;18407.7;15655.8;0;0;5683.4;0;0;	0.93187;0.927426;0.64175;0.869835;0.91289;0.841902;0.708314;0;0;0.67756;0;0;	42156	0
S:\Projects\active_projects\MS6189_nancy Christopoulou\RAW\ECL06885.raw	ECL06885	Q9LK22	Q9LK22	PUX1_ARATH	PUX1	255877	305138	339211	VVAHPDVPFYLYTTPPK	VVAHPDVPFYLYTTPPK	VVAHPDVPFYLYTTPPK3	3	3.00874e-07	3.00874e-07	0.000180489	0.000169176	0.000154967	0.000141303	0.000156593	0	1	255877	305138	219913		570094	0.954703	87.622	87.4167	87.827	63.7381	87.6575	63.5707	1.4153e-05	0.000149388	0.452685	663325	4.17111	0.618558	0.035774	0.932592	1	1.23447	0.158576	126454;77048.1;51406.5;52375;27488.1;5712.77;	126454;77048.1;51406.5;52375;27488.1;5712.77;	0.981719;0.92863;0.906667;0.927829;0.916756;0.587699;	58971	0
S:\Projects\active_projects\MS6189_nancy Christopoulou\RAW\ECL06885.raw	ECL06885	Q9LK22	Q9LK22	PUX1_ARATH	PUX1	255877	305138	339211	VVAHPDVPFYLYTTPPKK	VVAHPDVPFYLYTTPPKK	VVAHPDVPFYLYTTPPKK4	4	2.60758e-06	2.60758e-06	0.000276855	0.000169176	0.000154967	0.000141303	0.000156593	0	1	172095	218291	157322		2424120	0.90917	78.4226	78.2163	78.6289	51.6113	78.3371	51.6477	1.78345e-05	0.000149388	0	2651750	3.85691	0.750025	0.105067	0	0.999998	0.79957	0.0543334	93283.2;37298;53313.3;54530.3;41513.9;24116.3;	93283.2;37298;53313.3;54530.3;41513.9;24116.3;	0.944835;0.754345;0.920242;0.936647;0.96813;0.882703;	52724	0
mca-II-KOc
S:\Projects\active_projects\MS6189_nancy Christopoulou\RAW\ECL06991-2.raw	ECL06991-2	Q9LK22	Q9LK22	PUX1_ARATH	PUX1	528642	513373	475494	AVEPVESSSEPATVDSSAVPVEHER	AVEPVESSSEPATVDSSAVPVEHER	AVEPVESSSEPATVDSSAVPVEHER3	3	2.79039e-07	2.79039e-07	0.000330259	0.000166306	0.000146606	0.000141303	0.000148434	0	1	267339	274876	245126		0	0.95623	56.6169	56.4096	56.8238	21.1713	56.5598	21.3072	3.51013e-05	0.000149388	0	0	3.07548	0.23037	0.0391376	0	1	1.07949	0.065644	195931;35337.6;36070.7;10453.8;11488.8;0;	195931;35337.6;36070.7;10453.8;11488.8;0;	0.965886;0.929747;0.929726;0.69547;0.624849;0;	37923	0
S:\Projects\active_projects\MS6189_nancy Christopoulou\RAW\ECL06991-2.raw	ECL06991-2	Q9LK22	Q9LK22	PUX1_ARATH	PUX1	528642	513373	475494	IQGLIDLVK	IQGLIDLVK	IQGLIDLVK2	2	0.00167485	0.0498439	0.000902757	0.000166306	0.000146606	0.000141303	0.000148434	0	1	528642	513373	457811		3832200	0.893141	89.9174	89.713	90.1212	61.7563	89.1842	63.4198	0.000282992	0.000149388	0.752914	4425100	3.508	0.196658	0.032721	0	0.969048	0.846272	0.0228637	445463;110856;51321.9;0;35708.1;31856.6;	445463;110856;51321.9;0;35708.1;31856.6;	0.894848;0.665297;0.896195;0;0.0921344;0.864344;	60632	0
S:\Projects\active_projects\MS6189_nancy Christopoulou\RAW\ECL06991-2.raw	ECL06991-2	Q9LK22	Q9LK22	PUX1_ARATH	PUX1	528642	513373	475494	VFETSSISQR	VFETSSISQR	VFETSSISQR2	2	8.2544e-05	0.000115903	0.00349498	0.000166306	0.000146606	0.000141303	0.000148434	0	1	254108	283587	252895		413876	0.859457	43.5857	43.3806	43.7936	0.456618	43.6506	0.40004	0.00145593	0.000149388	0.686178	415862	3.28977	0.419814	0.0763001	0	0.999926	0.603815	0.0490674	148362;52586.6;53160;6185.77;25320.4;54447.7;16676.5;0;27971.6;18480.2;0;0;	148362;52586.6;53160;6185.77;25320.4;54447.7;16676.5;0;27971.6;18480.2;0;0;	0.95963;0.90626;0.533592;0.739757;0.909773;0.801417;0.661001;0;0.174605;0.302034;0;0;	29072	0
S:\Projects\active_projects\MS6189_nancy Christopoulou\RAW\ECL06991-2.raw	ECL06991-2	Q9LK22	Q9LK22	PUX1_ARATH	PUX1	528642	513373	475494	VRFPDNHTLEATFHPSEK	VRFPDNHTLEATFHPSEK	VRFPDNHTLEATFHPSEK4	4	0.00864563	0.431775	0.00349498	0.000166306	0.000146606	0.000141303	0.000148434	0	1	176650	186757	166544		0	0.829825	66.7201	66.5148	66.9253	34.2972	67.5053	33.3169	0.00291919	0.000149388	0	0	1.50188	0.555317	0.0365934	0	0.783275	1.12137	0.161984	82123.7;59667.8;15872.6;78654;0;64443;206766;5688.5;5352.65;0;0;0;	82123.7;59667.8;15872.6;78654;0;64443;206766;5688.5;5352.65;0;0;0;	0.916177;0.928969;0.564559;0.793195;0;0.587464;0.542001;0.564559;0.442652;0;0;0;	44816	0
S:\Projects\active_projects\MS6189_nancy Christopoulou\RAW\ECL06991-2.raw	ECL06991-2	Q9LK22	Q9LK22	PUX1_ARATH	PUX1	528642	513373	475494	VVAHPDVPFYLYTTPPK	VVAHPDVPFYLYTTPPK	VVAHPDVPFYLYTTPPK3	3	0.00171956	0.0523173	0.000180489	0.000166306	0.000146606	0.000141303	0.000148434	0	1	476779	462807	412718		0	0.920756	89.8444	89.6404	90.0487	63.7381	90.0627	63.2484	1.4153e-05	0.000149388	0	0	1.58223	0.474049	0.035774	0	0.967562	0.584424	0.374762	267147;121206;0;88425.8;10196.1;42338.3;	267147;121206;0;88425.8;10196.1;42338.3;	0.925642;0.921057;0;0.905582;0;0.814933;	60581	0
S:\Projects\active_projects\MS6189_nancy Christopoulou\RAW\ECL06991-2.raw	ECL06991-2	Q9LK22	Q9LK22	PUX1_ARATH	PUX1	528642	513373	475494	VVAHPDVPFYLYTTPPKK	VVAHPDVPFYLYTTPPKK	VVAHPDVPFYLYTTPPKK4	4	4.82218e-05	2.72533e-05	0.000276855	0.000166306	0.000146606	0.000141303	0.000148434	0	1	74298.5	70059.9	62477.4		264518	0.832888	82.3541	82.1491	82.5585	51.6113	82.6485	51.235	1.78345e-05	0.000149388	0.137255	314566	2.91884	0.632822	0.0363472	0	0.999983	1.04326	0.601297	32159.1;10395.5;7661.39;14010.7;31743.9;4721.06;	32159.1;10395.5;7661.39;14010.7;31743.9;4721.06;	0.97396;0.742057;0.742057;0.908133;0.719715;0.742057;	55454	0
mca-II-KOc
S:\Projects\active_projects\MS6189_nancy Christopoulou\RAW\ECL06992.raw	ECL06992	Q9LK22	Q9LK22	PUX1_ARATH	PUX1	618273	403762	365185	AVEPVESSSEPATVDSSAVPVEHER	AVEPVESSSEPATVDSSAVPVEHER	AVEPVESSSEPATVDSSAVPVEHER3	3	1e-09	0	0.000330259	0.000178731	0.000151953	0.000141303	0.000152579	0	1	304402	215755	249659		0	0.93169	56.4452	56.2396	56.6506	21.1713	56.4435	21.2732	3.51013e-05	0.000149388	0	0	4.76525	0.407152	0.0391376	0	1	1.5376	0.102644	210188;54427.1;39786.2;28408.9;27816.9;21372.1;	210188;54427.1;39786.2;28408.9;27816.9;21372.1;	0.942613;0.889289;0.931988;0.919579;0.935446;0.925734;	37853	0
S:\Projects\active_projects\MS6189_nancy Christopoulou\RAW\ECL06992.raw	ECL06992	Q9LK22	Q9LK22	PUX1_ARATH	PUX1	618273	403762	365185	IQGLIDLVK	IQGLIDLVK	IQGLIDLVK2	2	0.00108373	0.0478387	0.000902757	0.000178731	0.000151953	0.000141303	0.000152579	0	1	618273	403762	467209		1888790	0.945368	89.9465	89.7436	90.1485	61.7563	89.1345	63.6069	0.000282992	0.000149388	0	2499500	2.36636	0.224569	0.032721	0.550177	0.96906	1.86749	0.0217284	548544;196041;58544.9;8901.66;7983.8;11184;	548544;196041;58544.9;8901.66;7983.8;11184;	0.953197;0.63383;0.911887;0.736657;0;0.736657;	60842	0
S:\Projects\active_projects\MS6189_nancy Christopoulou\RAW\ECL06992.raw	ECL06992	Q9LK22	Q9LK22	PUX1_ARATH	PUX1	618273	403762	365185	RVVAHPDVPFYLYTTPPK	RVVAHPDVPFYLYTTPPK	RVVAHPDVPFYLYTTPPK4	4	5.03588e-05	8.12715e-06	0.00835954	0.000178731	0.000151953	0.000141303	0.000152579	0	1	54330.8	35539.8	41124.5		0	0.899389	83.8602	83.6555	84.0642	53.3879	83.9255	53.3656	0.00166405	0.000149388	0	0	2.08652	0.743332	0.0364767	0	0.999995	1.20263	0.124248	9886.19;12908;31536.6;0;8827.69;6237.45;0;11364.2;5956.52;0;0;0;	9886.19;12908;31536.6;0;8827.69;6237.45;0;11364.2;5956.52;0;0;0;	0.816497;0.816497;0.959302;0;0.816497;0.816497;0;0.816497;0.408248;0;0;0;	56645	0
S:\Projects\active_projects\MS6189_nancy Christopoulou\RAW\ECL06992.raw	ECL06992	Q9LK22	Q9LK22	PUX1_ARATH	PUX1	618273	403762	365185	VRFPDNHTLEATFHPSEK	VRFPDNHTLEATFHPSEK	VRFPDNHTLEATFHPSEK4	4	0.000290157	0.00585519	0.00349498	0.000178731	0.000151953	0.000141303	0.000152579	0	1	280535	200632	232159		1583220	0.830191	66.4775	66.273	66.6809	34.2972	67.2433	33.358	0.00291919	0.000149388	0	1913120	2.4938	0.391412	0.064663	0	0.996107	1.05487	0.130825	118039;59214.6;68131.6;94364.7;55521.4;39887.4;390410;26304.4;10223.8;0;0;0;	118039;59214.6;68131.6;94364.7;55521.4;39887.4;390410;26304.4;10223.8;0;0;0;	0.702801;0.718505;0.92863;0.918469;0.851895;0.463506;0.363736;0.740311;0.700143;0;0;0;	44746	0
S:\Projects\active_projects\MS6189_nancy Christopoulou\RAW\ECL06992.raw	ECL06992	Q9LK22	Q9LK22	PUX1_ARATH	PUX1	618273	403762	365185	VVAHPDVPFYLYTTPPK	VVAHPDVPFYLYTTPPK	VVAHPDVPFYLYTTPPK3	3	0.00375353	0.231654	0.000180489	0.000178731	0.000151953	0.000141303	0.000152579	0	1	457115	293774	339938		0	0.958837	89.7726	89.5699	89.975	63.7381	90.0041	63.1924	1.4153e-05	0.000149388	0	0	1.09321	0.565823	0.035774	0	0.866096	1.25076	0.309173	265848;120577;0;70690.1;15775.4;0;	265848;120577;0;70690.1;15775.4;0;	0.962931;0.965935;0;0.931334;0;0;	60721	0
S:\Projects\active_projects\MS6189_nancy Christopoulou\RAW\ECL06992.raw	ECL06992	Q9LK22	Q9LK22	PUX1_ARATH	PUX1	618273	403762	365185	VVAHPDVPFYLYTTPPKK	VVAHPDVPFYLYTTPPKK	VVAHPDVPFYLYTTPPKK4	4	3.39374e-06	3.39374e-06	0.000276855	0.000178731	0.000151953	0.000141303	0.000152579	0	1	124279	81085.2	93826.9		807145	0.920926	82.2268	82.0224	82.4292	51.6113	82.5625	51.1575	1.78345e-05	0.000149388	0.311914	1069110	4.56575	0.726031	0.0484329	0	0.999998	1.4747	0.104623	79350.3;39481.6;30859.5;32917.7;5447.22;17313.9;	79350.3;39481.6;30859.5;32917.7;5447.22;17313.9;	0.979192;0.930883;0.919234;0.924178;0;0.92979;	55524	0
OLD
WT
S:\Projects\active_projects\MS6189_nancy Christopoulou\RAW\ECL06886.raw	ECL06886	Q9LK22	Q9LK22	PUX1_ARATH	PUX1	297042	342945	363880	AVEPVESSSEPATVDSSAVPVEHER	AVEPVESSSEPATVDSSAVPVEHER	AVEPVESSSEPATVDSSAVPVEHER3	3	4.58749e-06	4.58749e-06	0.000330259	0.000169119	0.000152045	0.000141303	0.000153822	0	1	226610	269961	244805		0	0.898135	51.6144	51.411	51.8199	21.1713	50.6972	22.4942	3.51013e-05	0.000149388	0	0	3.40896	0.35512	0.0391376	0	0.999997	0.881097	0.0881293	166613;28285.3;31712;22072.8;17995.2;16118.6;	166613;28285.3;31712;22072.8;17995.2;16118.6;	0.912355;0.850517;0.865896;0.864698;0.762211;0.762211;	34703	0
S:\Projects\active_projects\MS6189_nancy Christopoulou\RAW\ECL06886.raw	ECL06886	Q9LK22	Q9LK22	PUX1_ARATH	PUX1	297042	342945	363880	IQGLIDLVK	IQGLIDLVK	IQGLIDLVK2	2	0.000113576	0.000800227	0.000902757	0.000169119	0.000152045	0.000141303	0.000153822	0	1	297042	342945	310988		0	0.934287	85.8912	85.6863	86.0961	61.7563	85.9111	61.8076	0.000282992	0.000149388	0	0	3.04834	0.211026	0.032721	1.05251	0.999532	1.06059	0.080276	189654;27105.3;90430.8;56059.5;35101.6;16956.9;	189654;27105.3;90430.8;56059.5;35101.6;16956.9;	0.951578;0.94624;0.906127;0.746483;0.954758;0.891063;	58112	0
S:\Projects\active_projects\MS6189_nancy Christopoulou\RAW\ECL06886.raw	ECL06886	Q9LK22	Q9LK22	PUX1_ARATH	PUX1	297042	342945	363880	VRFPDNHTLEATFHPSEK	VRFPDNHTLEATFHPSEK	VRFPDNHTLEATFHPSEK4	4	2.35078e-05	0.000134781	0.00349498	0.000169119	0.000152045	0.000141303	0.000153822	0	1	121894	155060	140611		0	0.881811	61.5704	61.3647	61.7746	34.2972	61.0652	34.6926	0.00291919	0.000149388	0	0	2.87514	0.555636	0.0365934	0	0.999921	0	-10000000	66737.7;23436.8;26145.3;29010.9;17287.3;13006.6;0;0;0;0;0;0;	66737.7;23436.8;26145.3;29010.9;17287.3;13006.6;0;0;0;0;0;0;	0.924702;0.920172;0.712272;0.935934;0.712272;0.712272;0;0;0;0;0;0;	41526	0
S:\Projects\active_projects\MS6189_nancy Christopoulou\RAW\ECL06886.raw	ECL06886	Q9LK22	Q9LK22	PUX1_ARATH	PUX1	297042	342945	363880	VVAHPDVPFYLYTTPPK	VVAHPDVPFYLYTTPPK	VVAHPDVPFYLYTTPPK3	3	4.38279e-05	0.000298238	0.000180489	0.000169119	0.000152045	0.000141303	0.000153822	0	1	279459	300645	272630		0	0.937319	87.1465	86.9424	87.3507	63.7381	87.0877	63.6782	1.4153e-05	0.000149388	0	0	1.46125	0.618896	0.035774	0	0.999826	0	-10000000	152492;55185;66169.4;71782.4;22590;0;	152492;55185;66169.4;71782.4;22590;0;	0.938778;0.90672;0.902608;0.957743;0.801503;0;	58971	0
S:\Projects\active_projects\MS6189_nancy Christopoulou\RAW\ECL06886.raw	ECL06886	Q9LK22	Q9LK22	PUX1_ARATH	PUX1	297042	342945	363880	VVAHPDVPFYLYTTPPKK	VVAHPDVPFYLYTTPPKK	VVAHPDVPFYLYTTPPKK4	4	1.12138e-06	1.12138e-06	0.000276855	0.000169119	0.000152045	0.000141303	0.000153822	0	1	158107	202280	183431		17767200	0.929273	76.9527	76.7467	77.159	51.6113	77.0804	51.3262	1.78345e-05	0.000149388	0.880119	15314400	4.38134	0.522148	0.058192	0	0.999999	1.24139	0.0967148	86027;41810.2;29572.6;44059.2;30270.1;16247.2;	86027;41810.2;29572.6;44059.2;30270.1;16247.2;	0.985658;0.84512;0.891218;0.889442;0.885264;0.735544;	52024	0
WT
S:\Projects\active_projects\MS6189_nancy Christopoulou\RAW\ECL06993.raw	ECL06993	Q9LK22	Q9LK22	PUX1_ARATH	PUX1	675136	438432	448190	IQGLIDLVK	IQGLIDLVK	IQGLIDLVK2	2	0.000385226	0.00313047	0.000902757	0.000166834	0.000151906	0.000141303	0.000153681	0	1	655319	416321	591007		0	0.944807	89.1176	88.916	89.3193	61.7563	88.565	63.1246	0.000282992	0.000149388	0	0	3.82614	0.198449	0.032721	1.38424	0.997989	1.55343	0.025838	520657;169178;91395.3;31239.9;134248;43266.6;	520657;169178;91395.3;31239.9;134248;43266.6;	0.951982;0.52795;0.911262;0.622992;0.941462;0.929319;	60632	0
S:\Projects\active_projects\MS6189_nancy Christopoulou\RAW\ECL06993.raw	ECL06993	Q9LK22	Q9LK22	PUX1_ARATH	PUX1	675136	438432	448190	RVVAHPDVPFYLYTTPPK	RVVAHPDVPFYLYTTPPK	RVVAHPDVPFYLYTTPPK4	4	0.00321649	0.109805	0.00835954	0.000166834	0.000151906	0.000141303	0.000153681	0	1	120250	69737.3	98998.6		0	0.885179	82.1397	81.9377	82.3411	53.3879	82.439	52.7739	0.00166405	0.000149388	0	0	1.03976	0.125959	0.0364767	0	0.933976	0	-10000000	13555.9;14518.2;92175.8;0;0;10958.6;0;0;0;5094.22;0;0;	13555.9;14518.2;92175.8;0;0;10958.6;0;0;0;5094.22;0;0;	0.535863;0.567803;0.986539;0;0;0.535863;0;0;0;0.384988;0;0;	55805	0
S:\Projects\active_projects\MS6189_nancy Christopoulou\RAW\ECL06993.raw	ECL06993	Q9LK22	Q9LK22	PUX1_ARATH	PUX1	675136	438432	448190	VFETSSISQR	VFETSSISQR	VFETSSISQR2	2	0.000693972	0.00973986	0.00349498	0.000166834	0.000151906	0.000141303	0.000153681	0	1	276272	192046	272627		0	0.914847	43.0243	42.8233	43.226	0.456618	42.9401	0.759795	0.00145593	0.000149388	0	0	1.612	0.429394	0.0330913	0	0.993769	1.41521	0.0400288	174490;84616.1;17165.6;0;16378.1;91159;11239.6;0;21922.8;14127.1;0;0;	174490;84616.1;17165.6;0;16378.1;91159;11239.6;0;21922.8;14127.1;0;0;	0.929277;0.930774;0.689654;0;0.689654;0.253969;0.249589;0;0.249589;0.249589;0;0;	28792	0
S:\Projects\active_projects\MS6189_nancy Christopoulou\RAW\ECL06993.raw	ECL06993	Q9LK22	Q9LK22	PUX1_ARATH	PUX1	675136	438432	448190	VRFPDNHTLEATFHPSEK	VRFPDNHTLEATFHPSEK	VRFPDNHTLEATFHPSEK4	4	0.00722889	0.306575	0.00349498	0.000166834	0.000151906	0.000141303	0.000153681	0	1	293280	193198	274262		0	0.950996	64.4893	64.285	64.6892	34.2972	65.3766	33.0787	0.00291919	0.000149388	0	0	2.53653	0.341523	0.0365934	0	0.835165	1.14623	0.316229	65531.8;8738.75;87059.2;140689;12260.5;15914.2;69794.7;0;14871.8;0;0;0;	65531.8;8738.75;87059.2;140689;12260.5;15914.2;69794.7;0;14871.8;0;0;0;	0.943329;0.404052;0.979309;0.937047;0.730713;0.724303;0.61917;0;0.825416;0;0;0;	43626	0
S:\Projects\active_projects\MS6189_nancy Christopoulou\RAW\ECL06993.raw	ECL06993	Q9LK22	Q9LK22	PUX1_ARATH	PUX1	675136	438432	448190	VVAHPDVPFYLYTTPPK	VVAHPDVPFYLYTTPPK	VVAHPDVPFYLYTTPPK3	3	0.00220561	0.0661491	0.000180489	0.000166834	0.000151906	0.000141303	0.000153681	0	1	675136	438432	622395		0	0.974262	89.247	89.0453	89.4485	63.7381	89.393	63.4069	1.4153e-05	0.000149388	0	0	0.959563	0.596267	0.035774	0	0.959154	0	-10000000	398845;162710;0;113581;12506.2;13065.2;	398845;162710;0;113581;12506.2;13065.2;	0.988149;0.95035;0;0.959755;0.524564;0.524564;	60721	0
S:\Projects\active_projects\MS6189_nancy Christopoulou\RAW\ECL06993.raw	ECL06993	Q9LK22	Q9LK22	PUX1_ARATH	PUX1	675136	438432	448190	VVAHPDVPFYLYTTPPKK	VVAHPDVPFYLYTTPPKK	VVAHPDVPFYLYTTPPKK4	4	0.00510445	0.194673	0.000276855	0.000166834	0.000151906	0.000141303	0.000153681	0	1	97038.3	65184.2	92535.1		0	0.902619	80.9246	80.7206	81.1277	51.6113	81.1897	51.0697	1.78345e-05	0.000149388	0	0	1.41319	0.345013	0.0363472	0	0.88863	1.04669	0.123005	34055.8;23230.7;0;0;39751.8;7086.22;	34055.8;23230.7;0;0;39751.8;7086.22;	0.945242;0.927286;0;0;0.851687;0.507232;	54964	0
mca-II-KOc
S:\Projects\active_projects\MS6189_nancy Christopoulou\RAW\ECL06887.raw	ECL06887	Q9LK22	Q9LK22	PUX1_ARATH	PUX1	206227	282860	276737	AVEPVESSSEPATVDSSAVPVEHER	AVEPVESSSEPATVDSSAVPVEHER	AVEPVESSSEPATVDSSAVPVEHER3	3	1.45715e-06	1.45715e-06	0.000330259	0.000171703	0.00015321	0.000141303	0.000155111	0	1	206227	282860	216255		0	0.942974	51.3575	51.1518	51.5632	21.1713	50.629	22.2518	3.51013e-05	0.000149388	0	0	4.95648	0.376707	0.0391377	0	0.999999	1.65505	0.108493	148956;26465.9;30805.1;19798;23161.9;17109.1;	148956;26465.9;30805.1;19798;23161.9;17109.1;	0.951002;0.930964;0.914472;0.927398;0.921849;0.930378;	34423	0
S:\Projects\active_projects\MS6189_nancy Christopoulou\RAW\ECL06887.raw	ECL06887	Q9LK22	Q9LK22	PUX1_ARATH	PUX1	206227	282860	276737	IQGLIDLVK	IQGLIDLVK	IQGLIDLVK2	2	2.10044e-05	0.000113041	0.000902757	0.000171703	0.00015321	0.000141303	0.000155111	0	1	165643	238380	182249		0	0.925928	85.9093	85.7035	86.1143	61.7563	85.9018	61.7988	0.000282992	0.000149388	0	0	2.41263	0.28338	0.032721	1.39969	0.999935	1.5333	0.0466051	121596;21435.5;40217.1;8869.84;24733.2;3829.53;	121596;21435.5;40217.1;8869.84;24733.2;3829.53;	0.971905;0.839315;0.817633;0.618827;0.81146;0.603339;	57902	0
S:\Projects\active_projects\MS6189_nancy Christopoulou\RAW\ECL06887.raw	ECL06887	Q9LK22	Q9LK22	PUX1_ARATH	PUX1	206227	282860	276737	VRFPDNHTLEATFHPSEK	VRFPDNHTLEATFHPSEK	VRFPDNHTLEATFHPSEK4	4	0.000389438	0.00657824	0.00349498	0.000171703	0.00015321	0.000141303	0.000155111	0	1	65468.2	96615.7	73865.5		0	0.931966	61.3662	61.1606	61.5715	34.2972	60.9684	34.5538	0.00291919	0.000149388	0	0	2.51513	0.454657	0.0365934	0	0.996247	0	-10000000	44748.2;8885.73;12296.9;8423.17;5053.84;0;0;0;6076.8;0;0;3756;	44748.2;8885.73;12296.9;8423.17;5053.84;0;0;0;6076.8;0;0;3756;	0.985433;0.816497;0.816497;0.816497;0.816497;0;0;0;0.408248;0;0;0;	41246	0
S:\Projects\active_projects\MS6189_nancy Christopoulou\RAW\ECL06887.raw	ECL06887	Q9LK22	Q9LK22	PUX1_ARATH	PUX1	206227	282860	276737	VVAHPDVPFYLYTTPPK	VVAHPDVPFYLYTTPPK	VVAHPDVPFYLYTTPPK3	3	2.10044e-05	3.27866e-05	0.000180489	0.000171703	0.00015321	0.000141303	0.000155111	0	1	190773	257432	196814		148904	0.929001	87.1683	86.9634	87.3736	63.7381	87.0765	63.7858	1.4153e-05	0.000149388	0.147649	144333	2.29488	0.566159	0.0625911	0	0.999981	0	-10000000	114902;46778.4;21471.6;29093.3;18727.8;0;	114902;46778.4;21471.6;29093.3;18727.8;0;	0.935067;0.98407;0.816497;0.816497;0.891677;0;	58761	0
S:\Projects\active_projects\MS6189_nancy Christopoulou\RAW\ECL06887.raw	ECL06887	Q9LK22	Q9LK22	PUX1_ARATH	PUX1	206227	282860	276737	VVAHPDVPFYLYTTPPKK	VVAHPDVPFYLYTTPPKK	VVAHPDVPFYLYTTPPKK4	4	2.10044e-05	2.43556e-05	0.000276855	0.000171703	0.00015321	0.000141303	0.000155111	0	1	104069	152987	116963		16284600	0.892219	77.037	76.8291	77.2445	51.6113	77.0873	51.4189	1.78345e-05	0.000149388	0.852005	14489500	3.35265	0.630618	0.0917335	0	0.999986	0	-10000000	64812.4;23312.7;9011.86;31251.9;15944.2;0;	64812.4;23312.7;9011.86;31251.9;15944.2;0;	0.98093;0.695605;0.59153;0.888059;0.819092;0;	51884	0
mca-II-KOc
S:\Projects\active_projects\MS6189_nancy Christopoulou\RAW\ECL06994.raw	ECL06994	Q9LK22	Q9LK22	PUX1_ARATH	PUX1	652168	428574	435838	IQGLIDLVK	IQGLIDLVK	IQGLIDLVK2	2	0.000639902	0.00950217	0.000902757	0.000168407	0.000146349	0.000141303	0.000148236	0	1	652168	428574	608385		0	0.901115	89.1924	88.9904	89.3942	61.7563	88.5834	63.2822	0.000282992	0.000149388	0	0	2.84645	0.244077	0.032721	1.24046	0.993861	1.13151	0.0264925	543217;163513;64752.6;28224;148128;44198.6;	543217;163513;64752.6;28224;148128;44198.6;	0.923423;0.67468;0.793405;0.472114;0.959108;0.784748;	60702	0
S:\Projects\active_projects\MS6189_nancy Christopoulou\RAW\ECL06994.raw	ECL06994	Q9LK22	Q9LK22	PUX1_ARATH	PUX1	652168	428574	435838	RVVAHPDVPFYLYTTPPK	RVVAHPDVPFYLYTTPPK	RVVAHPDVPFYLYTTPPK4	4	0.00655936	0.31032	0.00835954	0.000168407	0.000146349	0.000141303	0.000148236	0	1	105813	57292.4	81329.8		0	0.63798	81.718	81.5158	81.9198	53.3879	82.2682	52.431	0.00166405	0.000149388	0	0	1.59007	0.487386	0.0364767	0	0.832134	0.956589	0.210091	7005.47;7034.32;91772.9;0;5368.31;0;0;5021.94;0;0;0;0;	7005.47;7034.32;91772.9;0;5368.31;0;0;5021.94;0;0;0;0;	0.816497;0.816497;0.61067;0;0.816497;0;0;0.816497;0;0;0;0;	55525	0
S:\Projects\active_projects\MS6189_nancy Christopoulou\RAW\ECL06994.raw	ECL06994	Q9LK22	Q9LK22	PUX1_ARATH	PUX1	652168	428574	435838	VFETSSISQR	VFETSSISQR	VFETSSISQR2	2	0.00199264	0.0721005	0.00349498	0.000168407	0.000146349	0.000141303	0.000148236	0	1	345126	228215	323964		0	0.88798	43.0094	42.8085	43.2117	0.456618	42.7758	0.767254	0.00145593	0.000149388	0	0	2.2957	0.384528	0.0330913	0.0863133	0.955228	0.851773	0.169513	199793;76129.6;69204.3;14186.5;0;237129;19065.7;0;13502.6;42236;0;0;	199793;76129.6;69204.3;14186.5;0;237129;19065.7;0;13502.6;42236;0;0;	0.928803;0.841342;0.821426;0.750316;0;0.683342;0.699997;0;0.0825986;0.312099;0;0;	28792	0
S:\Projects\active_projects\MS6189_nancy Christopoulou\RAW\ECL06994.raw	ECL06994	Q9LK22	Q9LK22	PUX1_ARATH	PUX1	652168	428574	435838	VRFPDNHTLEATFHPSEK	VRFPDNHTLEATFHPSEK	VRFPDNHTLEATFHPSEK4	4	0.000285067	0.00217998	0.00349498	0.000168407	0.000146349	0.000141303	0.000148236	0	1	270738	170049	241394		0	0.962749	63.9535	63.7508	64.1566	34.2972	65.0055	32.929	0.00291919	0.000149388	0	0	4.96665	0.307224	0.0365934	0	0.998585	1.22857	0.206853	75330.7;61976.8;72712.8;122694;22536.5;23290.6;7653.25;16700.8;24662.7;0;0;0;	75330.7;61976.8;72712.8;122694;22536.5;23290.6;7653.25;16700.8;24662.7;0;0;0;	0.95812;0.948948;0.973051;0.959485;0.931745;0.884106;0.709914;0.0983049;0.885964;0;0;0;	43276	0
S:\Projects\active_projects\MS6189_nancy Christopoulou\RAW\ECL06994.raw	ECL06994	Q9LK22	Q9LK22	PUX1_ARATH	PUX1	652168	428574	435838	VVAHPDVPFYLYTTPPK	VVAHPDVPFYLYTTPPK	VVAHPDVPFYLYTTPPK3	3	0.00110749	0.0243701	0.000180489	0.000168407	0.000146349	0.000141303	0.000148236	0	1	621551	399168	566641		0	0.944437	89.2209	89.019	89.4225	63.7381	89.3537	63.3472	1.4153e-05	0.000149388	0	0	1.71396	0.612885	0.035774	0	0.984405	1.08014	0.0665632	322668;187825;0;111058;11371.8;0;	322668;187825;0;111058;11371.8;0;	0.964839;0.922839;0;0.921691;0.521866;0;	60721	0
S:\Projects\active_projects\MS6189_nancy Christopoulou\RAW\ECL06994.raw	ECL06994	Q9LK22	Q9LK22	PUX1_ARATH	PUX1	652168	428574	435838	VVAHPDVPFYLYTTPPKK	VVAHPDVPFYLYTTPPKK	VVAHPDVPFYLYTTPPKK4	4	0.00222628	0.0887476	0.000276855	0.000168407	0.000146349	0.000141303	0.000148236	0	1	126475	73721.5	104652		3176320	0.827281	80.601	80.3986	80.8018	51.6113	80.94	50.9063	1.78345e-05	0.000149388	0	3838670	0.81107	0.373232	0.0484329	0	0.945455	0	-10000000	61458.8;20381.5;0;7798.02;44634.4;0;	61458.8;20381.5;0;7798.02;44634.4;0;	0.873714;0.584435;0;0.393663;0.874237;0;	54754	0
[truncated: 9 more columns]

## Sheet: PUX2
FRESH
WT
File.Name	Run	Protein.Group	Protein.Ids	Protein.Names	Genes	PG.Quantity	PG.Normalised	PG.MaxLFQ	Modified.Sequence	Stripped.Sequence	Precursor.Id	Precursor.Charge	Q.Value	PEP	Global.Q.Value	Protein.Q.Value	PG.Q.Value	Global.PG.Q.Value	GG.Q.Value	Translated.Q.Value	Proteotypic	Precursor.Quantity	Precursor.Normalised	Precursor.Translated	Translated.Quality	Ms1.Translated	Quantity.Quality	RT	RT.Start	RT.Stop	iRT	Predicted.RT	Predicted.iRT	Lib.Q.Value	Lib.PG.Q.Value	Ms1.Profile.Corr	Ms1.Area	Evidence	Spectrum.Similarity	Averagine	Mass.Evidence	CScore	Decoy.Evidence	Decoy.CScore	Fragment.Quant.Raw	Fragment.Quant.Corrected	Fragment.Correlations	MS2.Scan	IM
S:\Projects\active_projects\MS6189_nancy Christopoulou\RAW\ECL06884.raw	ECL06884	Q9ZU93	Q9ZU93;A0A1P8AXE7	PUX2_ARATH	PUX2	462742	668764	549264	FNSSQAPNPTPR	FNSSQAPNPTPR	FNSSQAPNPTPR2	2	4.72244e-05	4.73181e-05	0.000902757	0.000171674	0.000153539	0.000141303	0.000155304	0	1	58776.2	77463.7	53913.3		0	0.850165	32.6659	32.4571	32.8736	-11.8102	32.8043	-12.0204	0.000474834	0.000149388	0	0	2.21002	0.458776	0.0335288	0	0.999973	0	-10000000	32648.2;9620.13;16507.9;6593.31;	32648.2;9620.13;16507.9;6593.31;	0.87711;0.816497;0.816497;0.816497;	21732	0
S:\Projects\active_projects\MS6189_nancy Christopoulou\RAW\ECL06884.raw	ECL06884	Q9ZU93	Q9ZU93;A0A1P8AXE7	PUX2_ARATH	PUX2	462742	668764	549264	IAESQLLIPR	IAESQLLIPR	IAESQLLIPR2	2	1e-09	0	0.000276855	0.000171674	0.000153539	0.000141303	0.000155304	0	1	80807.4	114771	79878.4		1164620	0.923518	69.6509	69.442	69.8609	42.6058	69.8619	42.3341	1.6517e-05	0.000149388	0.630511	1178160	5.01082	0.885623	0.051772	0	1	0	-10000000	43335.8;27464.3;15887.7;21583.9;9582.24;17941.7;	43335.8;27464.3;15887.7;21583.9;9582.24;17941.7;	0.923364;0.931045;0.919928;0.92647;0.660282;0.931044;	46781	0
S:\Projects\active_projects\MS6189_nancy Christopoulou\RAW\ECL06884.raw	ECL06884	Q9ZU93	Q9ZU93;A0A1P8AXE7	PUX2_ARATH	PUX2	462742	668764	549264	VFFSVSENVASR	VFFSVSENVASR	VFFSVSENVASR2	2	0.00518012	0.267799	0.0021374	0.000171674	0.000153539	0.000141303	0.000155304	0	1	462742	668764	465448		2606200	0.51582	71.0203	70.8116	71.2273	44.4425	71.5387	43.9108	0.000332889	0.000149388	0	2591050	1.93774	0.276943	0.0336042	0	0.867187	1.8399	0.0573003	47584.9;30978.1;384179;0;38929.1;0;	47584.9;30978.1;384179;0;38929.1;0;	0.901392;0.750728;0.449121;0;0.414099;0;	47703	0
S:\Projects\active_projects\MS6189_nancy Christopoulou\RAW\ECL06884.raw	ECL06884	Q9ZU93	Q9ZU93	PUX2_ARATH	PUX2	462742	668764	549264	VIPHTPAPGQKPITLEDEELVPSALIR	VIPHTPAPGQKPITLEDEELVPSALIR	VIPHTPAPGQKPITLEDEELVPSALIR4	4	0.000712322	0.0213413	0.0500545	0.000171674	0.000153539	0.000141303	0.000155304	0	1	435452	658571	458354		579750	0.904707	91.9189	91.7121	92.1254	71.4966	91.2498	72.9704	0.0057951	0.000149388	0	550782	2.19745	0.172581	0.0418322	0.670141	0.987942	0	-10000000	342805;30554.7;62092.1;170526;0;0;10553.8;9898.52;7833.33;0;48796.7;0;	342805;30554.7;62092.1;170526;0;0;10553.8;9898.52;7833.33;0;48796.7;0;	0.94725;0.901055;0.671625;0.736863;0;0;0.685544;0.685544;0.685544;0;0.895456;0;	61851	0
WT
S:\Projects\active_projects\MS6189_nancy Christopoulou\RAW\ECL06991-2.raw	ECL06991-2	Q9ZU93	Q9ZU93;A0A1P8AXE7	PUX2_ARATH	PUX2	264306	287707	323458	FNSSQAPNPTPR	FNSSQAPNPTPR	FNSSQAPNPTPR2	2	0.000135897	0.000711129	0.000902757	0.000166306	0.000146606	0.000141303	0.000148434	0	1	47349.2	55147	49178.4		0	0.816497	36.8013	36.5948	37.0057	-11.8102	37.2825	-12.6501	0.000474834	0.000149388	0	0	2.08652	0.572089	0.0335288	0	0.999545	0	-10000000	26138.4;10229.3;10981.5;6389.5;	26138.4;10229.3;10981.5;6389.5;	0.816497;0.816497;0.816497;0.816497;	24462	0
S:\Projects\active_projects\MS6189_nancy Christopoulou\RAW\ECL06991-2.raw	ECL06991-2	Q9ZU93	Q9ZU93;A0A1P8AXE7	PUX2_ARATH	PUX2	264306	287707	323458	IAESQLLIPR	IAESQLLIPR	IAESQLLIPR2	2	1e-09	0	0.000276855	0.000166306	0.000146606	0.000141303	0.000148434	0	1	90990.7	91313.8	81430.9		2822550	0.925838	74.6421	74.4365	74.8459	42.6058	74.5999	42.6257	1.6517e-05	0.000149388	0.66689	3153900	5.47362	0.871008	0.300258	0	1	0	-10000000	41014.7;31885.9;23782.2;26193.8;28738;24599.5;	41014.7;31885.9;23782.2;26193.8;28738;24599.5;	0.922928;0.92725;0.931;0.925709;0.910935;0.922303;	50211	0
S:\Projects\active_projects\MS6189_nancy Christopoulou\RAW\ECL06991-2.raw	ECL06991-2	Q9ZU93	Q9ZU93	PUX2_ARATH	PUX2	264306	287707	323458	VIPHTPAPGQKPITLEDEELVPSALIR	VIPHTPAPGQKPITLEDEELVPSALIR	VIPHTPAPGQKPITLEDEELVPSALIR4	4	9.20929e-05	0.000296954	0.0500545	0.000166306	0.000146606	0.000141303	0.000148434	0	1	264306	287707	256569		0	0.920623	93.2066	93.0028	93.4103	71.4966	93.2232	71.4514	0.0057951	0.000149388	0	0	1.84925	0.344422	0.0410791	0.0202851	0.99981	0	-10000000	202070;25899.8;36336.3;233156;0;0;0;0;0;0;0;0;	202070;25899.8;36336.3;233156;0;0;0;0;0;0;0;0;	0.917704;0.925661;0.933266;0.554641;0;0;0;0;0;0;0;0;	62901	0
mca-II-KOc
S:\Projects\active_projects\MS6189_nancy Christopoulou\RAW\ECL06885.raw	ECL06885	Q9ZU93	Q9ZU93;A0A1P8AXE7	PUX2_ARATH	PUX2	581269	684798	454116	FNSSQAPNPTPR	FNSSQAPNPTPR	FNSSQAPNPTPR2	2	2.79893e-05	6.73984e-05	0.000902757	0.000169176	0.000154967	0.000141303	0.000156593	0	1	63280.8	71127.6	51261.7		188374	0.900113	32.6033	32.3948	32.8113	-11.8102	32.8268	-12.1271	0.000474834	0.000149388	0.0866958	232541	2.29778	0.507775	0.0335288	0	0.99996	0	-10000000	38615.4;17094.7;7570.77;4285.4;	38615.4;17094.7;7570.77;4285.4;	0.931715;0.931759;0.667471;0.667471;	21662	0
S:\Projects\active_projects\MS6189_nancy Christopoulou\RAW\ECL06885.raw	ECL06885	Q9ZU93	Q9ZU93;A0A1P8AXE7	PUX2_ARATH	PUX2	581269	684798	454116	IAESQLLIPR	IAESQLLIPR	IAESQLLIPR2	2	2.79893e-05	3.45009e-05	0.000276855	0.000169176	0.000154967	0.000141303	0.000156593	0	1	77872.2	88295.2	63634.4		0	0.930371	69.7375	69.53	69.9464	42.6058	70.1032	42.2023	1.6517e-05	0.000149388	0	0	4.37554	0.758084	0.0330562	0	0.999979	0	-10000000	36143;29068;23542.6;18186.6;8565.25;19987.3;	36143;29068;23542.6;18186.6;8565.25;19987.3;	0.909762;0.905838;0.966269;0.924858;0.739773;0.93592;	46851	0
S:\Projects\active_projects\MS6189_nancy Christopoulou\RAW\ECL06885.raw	ECL06885	Q9ZU93	Q9ZU93	PUX2_ARATH	PUX2	581269	684798	454116	VIPHTPAPGQKPITLEDEELVPSALIR	VIPHTPAPGQKPITLEDEELVPSALIR	VIPHTPAPGQKPITLEDEELVPSALIR4	4	0.00013338	0.00180829	0.0500545	0.000169176	0.000154967	0.000141303	0.000156593	0	1	581269	684798	493534		0	0.890835	91.8297	91.6247	92.0351	71.4966	91.2194	72.7481	0.0057951	0.000149388	0	0	2.23516	0.673461	0.0730838	0.782472	0.998926	0	-10000000	444902;37621;98746.2;178268;0;0;14330.1;16817.5;9716.68;0;70303.4;0;	444902;37621;98746.2;178268;0;0;14330.1;16817.5;9716.68;0;70303.4;0;	0.907147;0.96245;0.790054;0.597339;0;0;0.714939;0.714939;0.714939;0;0.85868;0;	61851	0
S:\Projects\active_projects\MS6189_nancy Christopoulou\RAW\ECL06992.raw	ECL06992	Q9ZU93	Q9ZU93;A0A1P8AXE7	PUX2_ARATH	PUX2	454507	364225	324007	FNSSQAPNPTPR	FNSSQAPNPTPR	FNSSQAPNPTPR2	2	0.000219922	0.00117998	0.000902757	0.000178731	0.000151953	0.000141303	0.000152579	0	1	71256.6	57440.3	66466.5		0	0.901853	36.8131	36.6077	37.0173	-11.8102	37.313	-12.7095	0.000474834	0.000149388	0	0	2.40286	0.55454	0.0335288	0	0.999213	0	-10000000	45142.7;12680.4;13433.5;6524.87;	45142.7;12680.4;13433.5;6524.87;	0.951229;0.816497;0.816497;0.816497;	24462	0
S:\Projects\active_projects\MS6189_nancy Christopoulou\RAW\ECL06992.raw	ECL06992	Q9ZU93	Q9ZU93;A0A1P8AXE7	PUX2_ARATH	PUX2	454507	364225	324007	IAESQLLIPR	IAESQLLIPR	IAESQLLIPR2	2	1.16102e-06	1.16102e-06	0.000276855	0.000178731	0.000151953	0.000141303	0.000152579	0	1	158528	103642	119928		0	0.90676	74.3575	74.1541	74.5608	42.6058	74.3739	42.5323	1.6517e-05	0.000149388	0	0	4.27791	0.746911	0.0330562	0	0.999999	0	-10000000	78012.6;63765.6;37660;42855.8;50100.6;40101.2;	78012.6;63765.6;37660;42855.8;50100.6;40101.2;	0.905835;0.885811;0.925168;0.892267;0.889768;0.896282;	50141	0
S:\Projects\active_projects\MS6189_nancy Christopoulou\RAW\ECL06992.raw	ECL06992	Q9ZU93	Q9ZU93;A0A1P8AXE7	PUX2_ARATH	PUX2	454507	364225	324007	VFFSVSENVASR	VFFSVSENVASR	VFFSVSENVASR2	2	0.00241168	0.128308	0.0021374	0.000178731	0.000151953	0.000141303	0.000152579	0	1	51822.7	35303.9	40851.6		0	0.824449	76.4269	76.223	76.631	44.4425	76.1365	44.7876	0.000332889	0.000149388	0	0	1.12778	0.521155	0.0336042	0.148809	0.921122	2.16504	0.093852	35177.5;8867.3;7777.89;0;5818.14;11101.9;	35177.5;8867.3;7777.89;0;5818.14;11101.9;	0.939989;0.65073;0.499945;0;0.499945;0.388767;	51553	0
S:\Projects\active_projects\MS6189_nancy Christopoulou\RAW\ECL06992.raw	ECL06992	Q9ZU93	Q9ZU93	PUX2_ARATH	PUX2	454507	364225	324007	VIPHTPAPGQKPITLEDEELVPSALIR	VIPHTPAPGQKPITLEDEELVPSALIR	VIPHTPAPGQKPITLEDEELVPSALIR4	4	0.000509323	0.0164091	0.0500545	0.000178731	0.000151953	0.000141303	0.000152579	0	1	454507	364225	421459		956807	0.894543	93.2246	93.0215	93.4281	71.4966	93.1721	71.6149	0.0057951	0.000149388	0.12387	1031830	1.73966	0.371192	0.0410791	0	0.989167	0	-10000000	372589;42537.8;39380.4;533474;0;0;8154.08;0;9205.52;0;0;0;	372589;42537.8;39380.4;533474;0;0;8154.08;0;9205.52;0;0;0;	0.908684;0.974892;0.673955;0.735511;0;0;0.405137;0;0.55445;0;0;0;	63111	0
mca-II-KOc
S:\Projects\active_projects\MS6189_nancy Christopoulou\RAW\ECL06885.raw	ECL06885	Q9ZU93	Q9ZU93;A0A1P8AXE7	PUX2_ARATH	PUX2	581269	684798	454116	FNSSQAPNPTPR	FNSSQAPNPTPR	FNSSQAPNPTPR2	2	2.79893e-05	6.73984e-05	0.000902757	0.000169176	0.000154967	0.000141303	0.000156593	0	1	63280.8	71127.6	51261.7		188374	0.900113	32.6033	32.3948	32.8113	-11.8102	32.8268	-12.1271	0.000474834	0.000149388	0.0866958	232541	2.29778	0.507775	0.0335288	0	0.99996	0	-10000000	38615.4;17094.7;7570.77;4285.4;	38615.4;17094.7;7570.77;4285.4;	0.931715;0.931759;0.667471;0.667471;	21662	0
S:\Projects\active_projects\MS6189_nancy Christopoulou\RAW\ECL06885.raw	ECL06885	Q9ZU93	Q9ZU93;A0A1P8AXE7	PUX2_ARATH	PUX2	581269	684798	454116	IAESQLLIPR	IAESQLLIPR	IAESQLLIPR2	2	2.79893e-05	3.45009e-05	0.000276855	0.000169176	0.000154967	0.000141303	0.000156593	0	1	77872.2	88295.2	63634.4		0	0.930371	69.7375	69.53	69.9464	42.6058	70.1032	42.2023	1.6517e-05	0.000149388	0	0	4.37554	0.758084	0.0330562	0	0.999979	0	-10000000	36143;29068;23542.6;18186.6;8565.25;19987.3;	36143;29068;23542.6;18186.6;8565.25;19987.3;	0.909762;0.905838;0.966269;0.924858;0.739773;0.93592;	46851	0
S:\Projects\active_projects\MS6189_nancy Christopoulou\RAW\ECL06885.raw	ECL06885	Q9ZU93	Q9ZU93	PUX2_ARATH	PUX2	581269	684798	454116	VIPHTPAPGQKPITLEDEELVPSALIR	VIPHTPAPGQKPITLEDEELVPSALIR	VIPHTPAPGQKPITLEDEELVPSALIR4	4	0.00013338	0.00180829	0.0500545	0.000169176	0.000154967	0.000141303	0.000156593	0	1	581269	684798	493534		0	0.890835	91.8297	91.6247	92.0351	71.4966	91.2194	72.7481	0.0057951	0.000149388	0	0	2.23516	0.673461	0.0730838	0.782472	0.998926	0	-10000000	444902;37621;98746.2;178268;0;0;14330.1;16817.5;9716.68;0;70303.4;0;	444902;37621;98746.2;178268;0;0;14330.1;16817.5;9716.68;0;70303.4;0;	0.907147;0.96245;0.790054;0.597339;0;0;0.714939;0.714939;0.714939;0;0.85868;0;	61851	0
S:\Projects\active_projects\MS6189_nancy Christopoulou\RAW\ECL06992.raw	ECL06992	Q9ZU93	Q9ZU93;A0A1P8AXE7	PUX2_ARATH	PUX2	454507	364225	324007	FNSSQAPNPTPR	FNSSQAPNPTPR	FNSSQAPNPTPR2	2	0.000219922	0.00117998	0.000902757	0.000178731	0.000151953	0.000141303	0.000152579	0	1	71256.6	57440.3	66466.5		0	0.901853	36.8131	36.6077	37.0173	-11.8102	37.313	-12.7095	0.000474834	0.000149388	0	0	2.40286	0.55454	0.0335288	0	0.999213	0	-10000000	45142.7;12680.4;13433.5;6524.87;	45142.7;12680.4;13433.5;6524.87;	0.951229;0.816497;0.816497;0.816497;	24462	0
S:\Projects\active_projects\MS6189_nancy Christopoulou\RAW\ECL06992.raw	ECL06992	Q9ZU93	Q9ZU93;A0A1P8AXE7	PUX2_ARATH	PUX2	454507	364225	324007	IAESQLLIPR	IAESQLLIPR	IAESQLLIPR2	2	1.16102e-06	1.16102e-06	0.000276855	0.000178731	0.000151953	0.000141303	0.000152579	0	1	158528	103642	119928		0	0.90676	74.3575	74.1541	74.5608	42.6058	74.3739	42.5323	1.6517e-05	0.000149388	0	0	4.27791	0.746911	0.0330562	0	0.999999	0	-10000000	78012.6;63765.6;37660;42855.8;50100.6;40101.2;	78012.6;63765.6;37660;42855.8;50100.6;40101.2;	0.905835;0.885811;0.925168;0.892267;0.889768;0.896282;	50141	0
S:\Projects\active_projects\MS6189_nancy Christopoulou\RAW\ECL06992.raw	ECL06992	Q9ZU93	Q9ZU93;A0A1P8AXE7	PUX2_ARATH	PUX2	454507	364225	324007	VFFSVSENVASR	VFFSVSENVASR	VFFSVSENVASR2	2	0.00241168	0.128308	0.0021374	0.000178731	0.000151953	0.000141303	0.000152579	0	1	51822.7	35303.9	40851.6		0	0.824449	76.4269	76.223	76.631	44.4425	76.1365	44.7876	0.000332889	0.000149388	0	0	1.12778	0.521155	0.0336042	0.148809	0.921122	2.16504	0.093852	35177.5;8867.3;7777.89;0;5818.14;11101.9;	35177.5;8867.3;7777.89;0;5818.14;11101.9;	0.939989;0.65073;0.499945;0;0.499945;0.388767;	51553	0
S:\Projects\active_projects\MS6189_nancy Christopoulou\RAW\ECL06992.raw	ECL06992	Q9ZU93	Q9ZU93	PUX2_ARATH	PUX2	454507	364225	324007	VIPHTPAPGQKPITLEDEELVPSALIR	VIPHTPAPGQKPITLEDEELVPSALIR	VIPHTPAPGQKPITLEDEELVPSALIR4	4	0.000509323	0.0164091	0.0500545	0.000178731	0.000151953	0.000141303	0.000152579	0	1	454507	364225	421459		956807	0.894543	93.2246	93.0215	93.4281	71.4966	93.1721	71.6149	0.0057951	0.000149388	0.12387	1031830	1.73966	0.371192	0.0410791	0	0.989167	0	-10000000	372589;42537.8;39380.4;533474;0;0;8154.08;0;9205.52;0;0;0;	372589;42537.8;39380.4;533474;0;0;8154.08;0;9205.52;0;0;0;	0.908684;0.974892;0.673955;0.735511;0;0;0.405137;0;0.55445;0;0;0;	63111	0
Old
WT
S:\Projects\active_projects\MS6189_nancy Christopoulou\RAW\ECL06886.raw	ECL06886	Q9ZU93	Q9ZU93;A0A1P8AXE7	PUX2_ARATH	PUX2	492680	596634	461792	FNSSQAPNPTPR	FNSSQAPNPTPR	FNSSQAPNPTPR2	2	7.54389e-06	7.54389e-06	0.000902757	0.000169119	0.000152045	0.000141303	0.000153822	0	1	79533.7	92683.8	84047.2		0	0.913393	32.4173	32.2103	32.6236	-11.8102	32.3327	-11.5882	0.000474834	0.000149388	0	0	2.70976	0.939613	0.0335288	0	0.999996	0	-10000000	43687.1;18333.7;17513;5669.03;	43687.1;18333.7;17513;5669.03;	0.900279;0.929477;0.929267;0.752059;	21592	0
S:\Projects\active_projects\MS6189_nancy Christopoulou\RAW\ECL06886.raw	ECL06886	Q9ZU93	Q9ZU93;A0A1P8AXE7	PUX2_ARATH	PUX2	492680	596634	461792	IAESQLLIPR	IAESQLLIPR	IAESQLLIPR2	2	1.01944e-06	1.01944e-06	0.000276855	0.000169119	0.000152045	0.000141303	0.000153822	0	1	67709.9	69473.6	62999.8		0	0.923711	68.5349	68.3306	68.7373	42.6058	68.7859	42.5155	1.6517e-05	0.000149388	0	0	4.92939	0.644509	0.0330562	0	0.999999	0	-10000000	37755.1;28402.8;13492.3;16462.5;18099.5;29266.9;	37755.1;28402.8;13492.3;16462.5;18099.5;29266.9;	0.928783;0.928386;0.931215;0.905929;0.931678;0.93149;	46291	0
S:\Projects\active_projects\MS6189_nancy Christopoulou\RAW\ECL06886.raw	ECL06886	Q9ZU93	Q9ZU93	PUX2_ARATH	PUX2	492680	596634	461792	VIPHTPAPGQKPITLEDEELVPSALIR	VIPHTPAPGQKPITLEDEELVPSALIR	VIPHTPAPGQKPITLEDEELVPSALIR4	4	0.00043241	0.0108927	0.0500545	0.000169119	0.000152045	0.000141303	0.000153822	0	1	492680	596634	541037		688624	0.870514	91.4381	91.233	91.6426	71.4966	90.641	72.9386	0.0057951	0.000149388	0.0932147	627075	2.80624	0.728551	0.0562548	0.927391	0.993672	1.17416	0.136112	336822;40675.6;115182;174938;0;0;0;0;0;0;43536.8;0;	336822;40675.6;115182;174938;0;0;0;0;0;0;43536.8;0;	0.940766;0.920588;0.647399;0.691574;0;0;0;0;0;0;0.922077;0;	61921	0
WT
S:\Projects\active_projects\MS6189_nancy Christopoulou\RAW\ECL06993.raw	ECL06993	Q9ZU93	Q9ZU93;A0A1P8AXE7	PUX2_ARATH	PUX2	339208	223027	270330	FNSSQAPNPTPR	FNSSQAPNPTPR	FNSSQAPNPTPR2	2	0.000202612	0.000552278	0.000902757	0.000166834	0.000151906	0.000141303	0.000153681	0	1	90659.2	61214.6	86899.8		0	0.913504	36.6254	36.4207	36.8291	-11.8102	36.9499	-12.38	0.000474834	0.000149388	0	0	2.45024	0.482168	0.0335288	0	0.999645	0	-10000000	58425.3;16660.8;15573.1;4601.03;	58425.3;16660.8;15573.1;4601.03;	0.967024;0.816497;0.816497;0.816497;	24392	0
S:\Projects\active_projects\MS6189_nancy Christopoulou\RAW\ECL06993.raw	ECL06993	Q9ZU93	Q9ZU93;A0A1P8AXE7	PUX2_ARATH	PUX2	339208	223027	270330	IAESQLLIPR	IAESQLLIPR	IAESQLLIPR2	2	0.000335087	0.00144594	0.000276855	0.000166834	0.000151906	0.000141303	0.000153681	0	1	57544.6	53453.2	75881.8		0	0.840177	72.4871	72.2869	72.6895	42.6058	73.0149	42.3314	1.6517e-05	0.000149388	0	0	2.60815	0.689396	0.0330562	0	0.99907	0	-10000000	13447.7;29888.9;12703.8;31393;14919.9;0;	13447.7;29888.9;12703.8;31393;14919.9;0;	0.816497;0.816497;0.816497;0.859903;0.816497;0;	49161	0
S:\Projects\active_projects\MS6189_nancy Christopoulou\RAW\ECL06993.raw	ECL06993	Q9ZU93	Q9ZU93;A0A1P8AXE7	PUX2_ARATH	PUX2	339208	223027	270330	VFFSVSENVASR	VFFSVSENVASR	VFFSVSENVASR2	2	9.48107e-05	1.00918e-05	0.0021374	0.000166834	0.000151906	0.000141303	0.000153681	0	1	312199	207775	294956		739319	0.98264	74.4557	74.2517	74.6601	44.4425	74.5948	44.3548	0.000332889	0.000149388	0	782541	4.39694	0.333672	0.0548034	0.855803	0.999994	0	-10000000	164796;92249.6;55154;24678.1;22042.5;12853.6;	164796;92249.6;55154;24678.1;22042.5;12853.6;	0.994515;0.965651;0.975575;0.962587;0.950536;0.86326;	50503	0
S:\Projects\active_projects\MS6189_nancy Christopoulou\RAW\ECL06993.raw	ECL06993	Q9ZU93	Q9ZU93	PUX2_ARATH	PUX2	339208	223027	270330	VIPHTPAPGQKPITLEDEELVPSALIR	VIPHTPAPGQKPITLEDEELVPSALIR	VIPHTPAPGQKPITLEDEELVPSALIR4	4	0.000178632	0.000313184	0.0500545	0.000166834	0.000151906	0.000141303	0.000153681	0	1	339208	223027	316608		0	0.837212	92.5893	92.3875	92.7916	71.4966	92.5465	71.687	0.0057951	0.000149388	0	0	1.21681	0.316753	0.0410791	0.200038	0.999798	0	-10000000	237590;30539.5;71079;239840;0;24392.4;0;0;0;0;0;0;	237590;30539.5;71079;239840;0;24392.4;0;0;0;0;0;0;	0.915553;0.730843;0.621051;0.260394;0;0.730843;0;0;0;0;0;0;	63041	0
mca-II-KOc
S:\Projects\active_projects\MS6189_nancy Christopoulou\RAW\ECL06887.raw	ECL06887	Q9ZU93	Q9ZU93;A0A1P8AXE7	PUX2_ARATH	PUX2	453993	557809	481094	FNSSQAPNPTPR	FNSSQAPNPTPR	FNSSQAPNPTPR2	2	1.35307e-06	1.35307e-06	0.000902757	0.000171703	0.00015321	0.000141303	0.000155111	0	1	75249.3	95849.3	73279.6		0	0.913744	32.0577	31.8498	32.2647	-11.8102	32.0438	-11.7294	0.000474834	0.000149388	0	0	3.11764	0.534323	0.0335288	0	0.999999	0	-10000000	40924.6;18193.2;16131.5;11446.9;	40924.6;18193.2;16131.5;11446.9;	0.900239;0.933964;0.9252;0.912295;	21312	0
S:\Projects\active_projects\MS6189_nancy Christopoulou\RAW\ECL06887.raw	ECL06887	Q9ZU93	Q9ZU93;A0A1P8AXE7	PUX2_ARATH	PUX2	453993	557809	481094	IAESQLLIPR	IAESQLLIPR	IAESQLLIPR2	2	4.68372e-06	4.68372e-06	0.000276855	0.000171703	0.00015321	0.000141303	0.000155111	0	1	71499	88402.7	67586.5		0	0.926259	68.4726	68.265	68.6781	42.6058	68.6836	42.5002	1.6517e-05	0.000149388	0	0	3.48887	0.666564	0.0330562	0	0.999997	0	-10000000	35519.4;15011.9;21452.5;14527;10861.4;16951.5;	35519.4;15011.9;21452.5;14527;10861.4;16951.5;	0.917699;0.727118;0.934537;0.934963;0.727118;0.727118;	46081	0
S:\Projects\active_projects\MS6189_nancy Christopoulou\RAW\ECL06887.raw	ECL06887	Q9ZU93	Q9ZU93	PUX2_ARATH	PUX2	453993	557809	481094	VIPHTPAPGQKPITLEDEELVPSALIR	VIPHTPAPGQKPITLEDEELVPSALIR	VIPHTPAPGQKPITLEDEELVPSALIR4	4	0.00036249	0.00549342	0.0500545	0.000171703	0.00015321	0.000141303	0.000155111	0	1	453993	557809	426462		2104460	0.789973	91.37	91.1641	91.5754	71.4966	90.6631	72.8117	0.0057951	0.000149388	0.412036	2240320	2.44866	0.192022	0.0410791	0.758217	0.996864	1.1399	0.0897978	304505;31284.6;118203;213610;0;0;9894.5;13483.1;0;0;29253.6;0;	304505;31284.6;118203;213610;0;0;9894.5;13483.1;0;0;29253.6;0;	0.88267;0.767962;0.557;0.824939;0;0;0.767962;0.767962;0;0;0.767962;0;	61641	0
mca-II-KOc
S:\Projects\active_projects\MS6189_nancy Christopoulou\RAW\ECL06994.raw	ECL06994	Q9ZU93	Q9ZU93;A0A1P8AXE7	PUX2_ARATH	PUX2	261818	152376	378475	FNSSQAPNPTPR	FNSSQAPNPTPR	FNSSQAPNPTPR2	2	0.00019946	0.000280529	0.000902757	0.000168407	0.000146349	0.000141303	0.000148236	0	1	135216	84068.5	119340		625466	0.902808	36.5062	36.3024	36.7086	-11.8102	36.9559	-12.4701	0.000474834	0.000149388	0.804984	708671	3.3092	0.444231	0.265052	0	0.999818	0	-10000000	77495.5;21229.9;36490.3;7057.97;	77495.5;21229.9;36490.3;7057.97;	0.931691;0.816497;0.891685;0.816497;	24322	0
S:\Projects\active_projects\MS6189_nancy Christopoulou\RAW\ECL06994.raw	ECL06994	Q9ZU93	Q9ZU93;A0A1P8AXE7	PUX2_ARATH	PUX2	261818	152376	378475	IAESQLLIPR	IAESQLLIPR	IAESQLLIPR2	2	0.000160835	0.000168452	0.000276855	0.000168407	0.000146349	0.000141303	0.000148236	0	1	81661.2	64896.8	92124.7		0	0.835643	72.1692	71.9685	72.3707	42.6058	72.6405	42.1727	1.6517e-05	0.000149388	0	0	3.22445	0.642289	0.0330562	0	0.999891	0	-10000000	51529.4;60203.5;13786.9;16344.9;31801.3;18822.3;	51529.4;60203.5;13786.9;16344.9;31801.3;18822.3;	0.864846;0.918052;0.785701;0.785701;0.785701;0.785701;	48951	0
S:\Projects\active_projects\MS6189_nancy Christopoulou\RAW\ECL06994.raw	ECL06994	Q9ZU93	Q9ZU93;A0A1P8AXE7	PUX2_ARATH	PUX2	261818	152376	378475	VFFSVSENVASR	VFFSVSENVASR	VFFSVSENVASR2	2	0.000500714	0.00487346	0.0021374	0.000168407	0.000146349	0.000141303	0.000148236	0	1	261818	152376	216307		0	0.8724	74.2358	74.0313	74.4403	44.4425	74.2255	44.369	0.000332889	0.000149388	0	0	3.25778	0.267038	0.0336042	0.919687	0.996842	0	-10000000	122482;72932.4;66404.4;0;24866.3;15165;	122482;72932.4;66404.4;0;24866.3;15165;	0.787729;0.946193;0.947526;0;0.871329;0.922202;	50363	0
[truncated: 9 more columns]

## Sheet: PUX4
FRESH
WT
File.Name	Run	Protein.Group	Protein.Ids	Protein.Names	Genes	PG.Quantity	PG.Normalised	PG.MaxLFQ	Modified.Sequence	Stripped.Sequence	Precursor.Id	Precursor.Charge	Q.Value	PEP	Global.Q.Value	Protein.Q.Value	PG.Q.Value	Global.PG.Q.Value	GG.Q.Value	Translated.Q.Value	Proteotypic	Precursor.Quantity	Precursor.Normalised	Precursor.Translated	Translated.Quality	Ms1.Translated	Quantity.Quality	RT	RT.Start	RT.Stop	iRT	Predicted.RT	Predicted.iRT	Lib.Q.Value	Lib.PG.Q.Value	Ms1.Profile.Corr	Ms1.Area	Evidence	Spectrum.Similarity	Averagine	Mass.Evidence	CScore	Decoy.Evidence	Decoy.CScore	Fragment.Quant.Raw	Fragment.Quant.Corrected	Fragment.Correlations	MS2.Scan	IM
S:\Projects\active_projects\MS6189_nancy Christopoulou\RAW\ECL06884.raw	ECL06884	Q8RWU7	Q8RWU7	PUX4_ARATH	PUX4	1699870	2244810	569321	ELEPADR	ELEPADR	ELEPADR2	2	0.00017381	0.00132233	0.00349498	0.000503948	0.000153539	0.000141303	0.000155304	0	1	238752	276396	192367		471752	0.902454	21.3848	21.1771	21.5937	-33.2158	21.267	-32.9902	0.00375758	0.000149388	0.439272	585507	2.61361	0.390907	0.046639	0	0.999244	0.78162	0.0392668	151871;31223.4;55658;101286;26309.9;0;0;	151871;31223.4;55658;101286;26309.9;0;0;	0.912117;0.829492;0.917018;0.886595;0.578981;0;0;	14141	0
S:\Projects\active_projects\MS6189_nancy Christopoulou\RAW\ECL06884.raw	ECL06884	Q8RWU7	Q8RWU7	PUX4_ARATH	PUX4	1699870	2244810	569321	KLDDPENASFLESIR	KLDDPENASFLESIR	KLDDPENASFLESIR3	3	0.00235245	0.101292	0.000135759	0.000503948	0.000153539	0.000141303	0.000155304	0	1	73637.5	120015	83528.1		1191030	0.776483	77.9641	77.7549	78.1702	51.0156	77.7457	51.2541	1.25478e-05	0.000149388	0.746942	1050000	2.33152	0.569439	0.0600632	0	0.945243	0	-10000000	46942.9;47736.6;40180.9;14282.4;11618.6;12222.5;21816.1;	46942.9;47736.6;40180.9;14282.4;11618.6;12222.5;21816.1;	0.241669;0.793041;0.897245;0.745965;0.745965;0.745965;0.783038;	52382	0
S:\Projects\active_projects\MS6189_nancy Christopoulou\RAW\ECL06884.raw	ECL06884	Q8RWU7	Q8RWU7;Q9SUG6	PUX4_ARATH	PUX4	1699870	2244810	569321	VSFQGVGR	VSFQGVGR	VSFQGVGR2	2	3.12666e-07	3.12666e-07	0.00374859	0.000503948	0.000153539	0.000141303	0.000155304	0	0	1699870	2244810	1562350		1720910	0.964138	40.0919	39.8851	40.2976	1.53499	40.0949	1.53025	0.000474834	0.000149388	0.732341	1872390	5.27111	0.358792	0.0942175	2.71858	1	0	-10000000	1.3087e+06;288395;191339;140334;85909.6;102774;	1.3087e+06;288395;191339;140334;85909.6;102774;	0.965118;0.965407;0.917803;0.832177;0.83749;0.948103;	26743	0
WT
S:\Projects\active_projects\MS6189_nancy Christopoulou\RAW\ECL06885.raw	ECL06885	Q8RWU7	Q8RWU7	PUX4_ARATH	PUX4	1392130	1667210	602378	ELEPADR	ELEPADR	ELEPADR2	2	0.000104379	0.00149044	0.00349498	0.000169176	0.000154967	0.000141303	0.000156593	0	1	269860	277241	199808		304129	0.948948	21.426	21.2178	21.6354	-33.2158	21.3569	-33.0657	0.00375758	0.000149388	0	410756	2.11875	0.348839	0.0323642	0	0.999115	0.515257	0.0932772	180244;35717.4;53898.3;100837;16638.5;23117.1;0;	180244;35717.4;53898.3;100837;16638.5;23117.1;0;	0.973578;0.924558;0.882746;0.830159;0.222605;0.231313;0;	14141	0
S:\Projects\active_projects\MS6189_nancy Christopoulou\RAW\ECL06885.raw	ECL06885	Q8RWU7	Q8RWU7	PUX4_ARATH	PUX4	1392130	1667210	602378	KLDDPENASFLESIR	KLDDPENASFLESIR	KLDDPENASFLESIR3	3	0.00102497	0.0433452	0.000135759	0.000169176	0.000154967	0.000141303	0.000156593	0	1	129456	162970	117452		1264260	0.841084	78.1242	77.9168	78.3281	51.0156	77.8847	51.2773	1.25478e-05	0.000149388	0.758242	1393470	3.57149	0.329847	0.0617015	0	0.974886	0	-10000000	119891;61697.6;53125.1;40281.5;27477.2;19032.4;31116.9;	119891;61697.6;53125.1;40281.5;27477.2;19032.4;31116.9;	0.216402;0.847642;0.927292;0.743039;0.97009;0.830636;0.878674;	52522	0
S:\Projects\active_projects\MS6189_nancy Christopoulou\RAW\ECL06885.raw	ECL06885	Q8RWU7	Q8RWU7;Q9SUG6	PUX4_ARATH	PUX4	1392130	1667210	602378	VSFQGVGR	VSFQGVGR	VSFQGVGR2	2	6.11779e-06	6.11779e-06	0.00374859	0.000169176	0.000154967	0.000141303	0.000156593	0	0	1392130	1667210	1201560		785118	0.964142	40.136	39.9287	40.3429	1.53499	40.2059	1.39744	0.000474834	0.000149388	0.699929	909640	4.86899	0.326491	0.0942175	2.52228	0.999996	1.204	0.0613526	1.03144e+06;247120;114246;136431;92400.8;113561;	1.03144e+06;247120;114246;136431;92400.8;113561;	0.967662;0.951908;0.874965;0.873039;0.791624;0.95879;	26743	0
S:\Projects\active_projects\MS6189_nancy Christopoulou\RAW\ECL06992.raw	ECL06992	Q8RWU7	Q8RWU7	PUX4_ARATH	PUX4	256315	169153	655814	KLDDPENASFLESIR	KLDDPENASFLESIR	KLDDPENASFLESIR3	3	0.00576413	0.392641	0.000135759	0.0220588	0.0327796	0.000141303	0.032824	0	1	256315	169153	195734		2473270	0.919872	82.4385	82.236	82.6415	51.0156	82.051	51.4224	1.25478e-05	0.000149388	0.760766	3238760	3.2433	0.558321	0.0891922	0	0.792363	0.970862	0.105926	0;79394.7;27273.5;56358.6;120561;27065.8;22631.2;	0;79394.7;27273.5;56358.6;120561;27065.8;22631.2;	0;0.878623;0.40131;0.97655;0.92054;0.931941;0.77418;	55672	0
mca-II-KOc
S:\Projects\active_projects\MS6189_nancy Christopoulou\RAW\ECL06886.raw	ECL06886	Q8RWU7	Q8RWU7	PUX4_ARATH	PUX4	245524	327204	669567	ELEPADR	ELEPADR	ELEPADR2	2	0.000670595	0.0197995	0.00349498	0.000169119	0.000152045	0.000141303	0.000153822	0	1	245524	327204	296714		0	0.914473	21.0679	20.8608	21.2764	-33.2158	20.9578	-33.0594	0.00375758	0.000149388	0	0	1.57316	0.345226	0.0323642	0	0.988556	1.30853	0.0477987	167713;27277.9;50533.6;34393;0;0;7419.8;	167713;27277.9;50533.6;34393;0;0;7419.8;	0.926989;0.954692;0.851225;0.875624;0;0;0.417491;	13931	0
S:\Projects\active_projects\MS6189_nancy Christopoulou\RAW\ECL06886.raw	ECL06886	Q8RWU7	Q8RWU7	PUX4_ARATH	PUX4	245524	327204	669567	KLDDPENASFLESIR	KLDDPENASFLESIR	KLDDPENASFLESIR3	3	3.05832e-07	3.05832e-07	0.000135759	0.000169119	0.000152045	0.000141303	0.000153822	0	1	125400	160211	145282		2631680	0.933554	76.756	76.5504	76.9623	51.0156	76.667	51.0772	1.25478e-05	0.000149388	0.931905	2271520	5.42442	0.411124	0.19402	2.50698	1	0	-10000000	82838.3;68978.1;43806.3;28681;27740.5;31444.3;34357.1;	82838.3;68978.1;43806.3;28681;27740.5;31444.3;34357.1;	0.939205;0.948428;0.906546;0.915428;0.915309;0.953297;0.922485;	51892	0
mca-II-KOc
S:\Projects\active_projects\MS6189_nancy Christopoulou\RAW\ECL06993.raw	ECL06993	Q8RWU7	Q8RWU7	PUX4_ARATH	PUX4	407094	272491	714100	ELEPADR	ELEPADR	ELEPADR2	2	0.000324238	0.00130673	0.00349498	0.00139168	0.0027049	0.000141303	0.00274123	0	1	407094	272491	386827		1696490	0.947888	25.662	25.4553	25.8686	-33.2158	25.4494	-32.7495	0.00375758	0.000149388	0.628781	1785370	2.83587	0.320291	0.0323642	0	0.999159	0.953293	0.0299672	226360;36463.8;144271;72058.4;9269.7;49634.5;44566.5;	226360;36463.8;144271;72058.4;9269.7;49634.5;44566.5;	0.948775;0.880447;0.963541;0.883423;0.303878;0.808629;0.537605;	16941	0
S:\Projects\active_projects\MS6189_nancy Christopoulou\RAW\ECL06993.raw	ECL06993	Q8RWU7	Q8RWU7	PUX4_ARATH	PUX4	407094	272491	714100	KLDDPENASFLESIR	KLDDPENASFLESIR	KLDDPENASFLESIR3	3	0.0057677	0.229841	0.000135759	0.00139168	0.0027049	0.000141303	0.00274123	0	1	340828	200113	284079		1496200	0.950883	81.2389	81.0357	81.441	51.0156	80.7792	51.4204	1.25478e-05	0.000149388	0.55083	1795090	2.96237	0.140174	0.034924	0	0.871104	0	-10000000	0;140961;54753;99212;100655;27142.1;28983.4;	0;140961;54753;99212;100655;27142.1;28983.4;	0;0.953726;0.593352;0.935665;0.961901;0.675654;0.903239;	55182	0
OLD
WT
S:\Projects\active_projects\MS6189_nancy Christopoulou\RAW\ECL06887.raw	ECL06887	Q8RWU7	Q8RWU7	PUX4_ARATH	PUX4	1860770	2357400	760735	ELEPADR	ELEPADR	ELEPADR2	2	2.10044e-05	0.000306681	0.00349498	0.000171703	0.00015321	0.000141303	0.000155111	0	1	221371	284954	217856		443715	0.974216	20.9885	20.7798	21.1985	-33.2158	20.9066	-33.1077	0.00375758	0.000149388	0.449953	450876	2.42699	0.321385	0.0323642	0	0.999824	0.480992	0.0532223	170247;25107;26017.5;57552.1;8527.5;38434.3;0;	170247;25107;26017.5;57552.1;8527.5;38434.3;0;	0.981719;0.946241;0.952119;0.924989;0.520235;0.816263;0;	13861	0
S:\Projects\active_projects\MS6189_nancy Christopoulou\RAW\ECL06887.raw	ECL06887	Q8RWU7	Q8RWU7	PUX4_ARATH	PUX4	1860770	2357400	760735	KLDDPENASFLESIR	KLDDPENASFLESIR	KLDDPENASFLESIR3	3	2.10044e-05	4.91283e-05	0.000135759	0.000171703	0.00015321	0.000141303	0.000155111	0	1	159611	224862	171914		1311060	0.956518	76.7351	76.5271	76.9425	51.0156	76.6686	51.0355	1.25478e-05	0.000149388	0.575592	1217240	5.64332	0.404337	0.034924	2.79267	0.999972	0	-10000000	113797;88225.6;53678.5;39396.3;31988.8;24948.5;31733.6;	113797;88225.6;53678.5;39396.3;31988.8;24948.5;31733.6;	0.949359;0.959624;0.961633;0.969766;0.931638;0.931855;0.966557;	51682	0
S:\Projects\active_projects\MS6189_nancy Christopoulou\RAW\ECL06887.raw	ECL06887	Q8RWU7	Q8RWU7;Q9SUG6	PUX4_ARATH	PUX4	1860770	2357400	760735	VSFQGVGR	VSFQGVGR	VSFQGVGR2	2	3.85106e-06	3.85106e-06	0.00374859	0.000171703	0.00015321	0.000141303	0.000155111	0	0	1860770	2357400	1802300		2262600	0.921699	39.4656	39.2584	39.6719	1.53499	39.4322	1.63635	0.000474834	0.000149388	0.776842	2336000	4.5675	0.418255	0.445294	2.67385	0.999998	0	-10000000	1.4268e+06;313769;131123;120448;95567.1;120204;	1.4268e+06;313769;131123;120448;95567.1;120204;	0.921809;0.918237;0.917919;0.838051;0.880407;0.92943;	26323	0
mca-II-KOc
S:\Projects\active_projects\MS6189_nancy Christopoulou\RAW\ECL06994.raw	ECL06994	Q8RWU7	Q8RWU7	PUX4_ARATH	PUX4	303249	187725	727817	KLDDPENASFLESIR	KLDDPENASFLESIR	KLDDPENASFLESIR3	3	0.00281801	0.113352	0.000135759	0.0146421	0.0198945	0.000141303	0.019329	0	1	303249	187725	266486		1296830	0.900623	81.1189	80.9162	81.3215	51.0156	80.5132	51.5074	1.25478e-05	0.000149388	0	1475730	3.15982	0.417074	0.034924	0	0.93137	1.22641	0.11835	0;151949;131791;71454.1;79845.8;70927.1;34949;	0;151949;131791;71454.1;79845.8;70927.1;34949;	0;0.932902;0.873183;0.914419;0.826851;0.908668;0.892863;	55112	0
[truncated: 9 more columns]

## Sheet: PUX5
FRESH
WT
File.Name	Run	Protein.Group	Protein.Ids	Protein.Names	Genes	PG.Quantity	PG.Normalised	PG.MaxLFQ	Modified.Sequence	Stripped.Sequence	Precursor.Id	Precursor.Charge	Q.Value	PEP	Global.Q.Value	Protein.Q.Value	PG.Q.Value	Global.PG.Q.Value	GG.Q.Value	Translated.Q.Value	Proteotypic	Precursor.Quantity	Precursor.Normalised	Precursor.Translated	Translated.Quality	Ms1.Translated	Quantity.Quality	RT	RT.Start	RT.Stop	iRT	Predicted.RT	Predicted.iRT	Lib.Q.Value	Lib.PG.Q.Value	Ms1.Profile.Corr	Ms1.Area	Evidence	Spectrum.Similarity	Averagine	Mass.Evidence	CScore	Decoy.Evidence	Decoy.CScore	Fragment.Quant.Raw	Fragment.Quant.Corrected	Fragment.Correlations	MS2.Scan	IM
S:\Projects\active_projects\MS6189_nancy Christopoulou\RAW\ECL06884.raw	ECL06884	Q7Y175	Q7Y175	PUX5_ARATH	PUX5	686181	896886	869860	DVDELFDQAR	DVDELFDQAR	DVDELFDQAR2	2	0.000218844	0.00192794	0.0031466	0.000171674	0.000153539	0.000141303	0.000155304	0	1	171627	256712	178667		0	0.928947	68.5214	68.3143	68.7286	40.761	68.5664	40.7472	0.000942638	0.000149388	0	0	2.94211	0.603677	0.0332311	0	0.998899	0.864482	0.0646601	75434.4;53672.3;42520.1;0;35428.6;0;	75434.4;53672.3;42520.1;0;35428.6;0;	0.956655;0.963466;0.836217;0;0.977787;0;	46015	0
S:\Projects\active_projects\MS6189_nancy Christopoulou\RAW\ECL06884.raw	ECL06884	Q7Y175	Q7Y175	PUX5_ARATH	PUX5	686181	896886	869860	GFIDASRPGGSK	GFIDASRPGGSK	GFIDASRPGGSK2	2	1e-09	0	0.000276855	0.000171674	0.000153539	0.000141303	0.000155304	0	1	134427	178891	124505		0	0.958663	34.4178	34.2094	34.6253	-9.01549	34.4194	-8.98662	3.6846e-05	0.000149388	0	0	4.00372	0.78166	0.0331892	0.908212	1	0	-10000000	81637;46882.6;17623.2;17294.2;5799.33;5907.18;5102.9;0;0;0;0;17373.6;	81637;46882.6;17623.2;17294.2;5799.33;5907.18;5102.9;0;0;0;0;17373.6;	0.962072;0.979923;0.90757;0.91194;0.742827;0.742827;0.742827;0;0;0;0;0.9113;	22914	0
S:\Projects\active_projects\MS6189_nancy Christopoulou\RAW\ECL06884.raw	ECL06884	Q7Y175	Q7Y175	PUX5_ARATH	PUX5	686181	896886	869860	GFSDPENAAFMNSISR	GFSDPENAAFMNSISR	GFSDPENAAFMNSISR2	2	2.08444e-07	2.08444e-07	6.87011e-05	0.000171674	0.000153539	0.000141303	0.000155304	0	1	238501	348158	242312		1743760	0.927762	79.6758	79.4679	79.8854	53.4585	79.6767	53.4649	9.57164e-06	0.000149388	0.879018	1716340	5.0967	0.694986	0.194008	0	1	0	-10000000	73659;78724;86118.2;87308.5;53349.1;6369.49;	73659;78724;86118.2;87308.5;53349.1;6369.49;	0.900449;0.939943;0.939987;0.925774;0.949716;0.736672;	53533	0
S:\Projects\active_projects\MS6189_nancy Christopoulou\RAW\ECL06884.raw	ECL06884	Q7Y175	Q7Y175	PUX5_ARATH	PUX5	686181	896886	869860	GGAGENKETENPSGIR	GGAGENKETENPSGIR	SLEGLQTNVQR	3	1.14644e-06	1.14644e-06	1.69598e-05	0.000171674	0.000153539	0.000141303	0.000155304	0	1	233098	263085	183102		1749180	0.923328	23.7005	23.4906	23.9096	-28.6734	23.6231	-28.6114	2.36289e-06	0.000149388	0.77547	2226780	5.00164	0.413144	1	0.871017	0.999999	0	-10000000	150914;44062.6;20314;38120.5;29097.5;31455.8;	150914;44062.6;20314;38120.5;29097.5;31455.8;	0.922633;0.900435;0.883357;0.952542;0.756031;0.938289;	15697	0
S:\Projects\active_projects\MS6189_nancy Christopoulou\RAW\ECL06884.raw	ECL06884	Q7Y175	Q7Y175	PUX5_ARATH	PUX5	686181	896886	869860	LLSGEAVSSSPQQQQQEQPQR	LLSGEAVSSSPQQQQQEQPQR	LLSGEAVSSSPQQQQQEQPQR2	2	1e-09	0	0.000276855	0.000171674	0.000153539	0.000141303	0.000155304	0	1	53947	70675.1	49188.6		0	0.929182	39.9763	39.7692	40.1821	1.19839	39.912	1.31291	1.63619e-05	0.000149388	0	0	2.98207	0.440145	0.0375731	0	1	0	-10000000	21927.5;17349.7;7345.36;14669.7;3748.23;0;	21927.5;17349.7;7345.36;14669.7;3748.23;0;	0.925132;0.931381;0.63508;0.932634;0.684863;0;	26668	0
S:\Projects\active_projects\MS6189_nancy Christopoulou\RAW\ECL06884.raw	ECL06884	Q7Y175	Q7Y175	PUX5_ARATH	PUX5	686181	896886	869860	LLSGEAVSSSPQQQQQEQPQR	LLSGEAVSSSPQQQQQEQPQR	LLSGEAVSSSPQQQQQEQPQR3	3	6.25333e-07	6.25333e-07	2.46618e-05	0.000171674	0.000153539	0.000141303	0.000155304	0	1	319447	418242	291089		4695930	0.931658	39.9427	39.7357	40.1486	1.13551	39.8776	1.24994	3.43596e-06	0.000149388	0.720154	5153410	4.59807	0.567721	0.0668376	0	1	0	-10000000	161868;92243.6;65334.9;40163.5;45688.7;33022.4;34859.8;41368.6;13125.2;10100.5;	161868;92243.6;65334.9;40163.5;45688.7;33022.4;34859.8;41368.6;13125.2;10100.5;	0.939124;0.920039;0.929567;0.758241;0.84612;0.814877;0.854096;0.962624;0.758241;0.758241;	26646	0
S:\Projects\active_projects\MS6189_nancy Christopoulou\RAW\ECL06884.raw	ECL06884	Q7Y175	Q7Y175	PUX5_ARATH	PUX5	686181	896886	869860	NPFQGVGR	NPFQGVGR	NPFQGVGR2	2	9.65531e-05	0.000411774	0.00128972	0.000171674	0.000153539	0.000141303	0.000155304	0	1	686181	896886	624217		4318350	0.962923	38.8545	38.6459	39.0615	-0.870734	38.7558	-0.72503	0.000153384	0.000149388	0.718982	4747020	4.68567	0.261151	0.0922217	0	0.999765	1.53802	0.0350783	286732;356455;196453;133273;31907.1;8541.24;	286732;356455;196453;133273;31907.1;8541.24;	0.953062;0.970164;0.944891;0.970138;0.612728;0.695049;	25904	0
S:\Projects\active_projects\MS6189_nancy Christopoulou\RAW\ECL06884.raw	ECL06884	Q7Y175	Q7Y175	PUX5_ARATH	PUX5	686181	896886	869860	QSAVDRPVEPSR	QSAVDRPVEPSR	QSAVDRPVEPSR3	3	1.04222e-06	1.04222e-06	0.00193788	0.000171674	0.000153539	0.000141303	0.000155304	0	1	237133	300134	208888		1498840	0.898078	25.3558	25.1478	25.5641	-25.1564	25.4087	-25.1167	0.000283415	0.000149388	0.180717	1701500	3.39579	0.729412	0.0548036	0	0.999999	0	-10000000	104489;81885.3;74727.7;57916.3;37545.5;0;	104489;81885.3;74727.7;57916.3;37545.5;0;	0.908498;0.856253;0.854351;0.9357;0.849038;0;	16805	0
S:\Projects\active_projects\MS6189_nancy Christopoulou\RAW\ECL06884.raw	ECL06884	Q7Y175	Q7Y175	PUX5_ARATH	PUX5	686181	896886	869860	SASTSFTGAAR	SASTSFTGAAR	SASTSFTGAAR2	2	3.12666e-07	3.12666e-07	0.000606208	0.000171674	0.000153539	0.000141303	0.000155304	0	1	448667	593136	412812		5419560	0.927581	28.8119	28.6031	29.0199	-19.0942	28.7603	-18.9888	0.000105615	0.000149388	0.318877	5890290	4.7875	0.538114	0.343553	0	1	1.23354	0.103706	185390;224882;212924;113021;61811.7;38395.2;	185390;224882;212924;113021;61811.7;38395.2;	0.905247;0.951193;0.916837;0.924603;0.884515;0.897128;	19125	0
S:\Projects\active_projects\MS6189_nancy Christopoulou\RAW\ECL06884.raw	ECL06884	Q7Y175	Q7Y175	PUX5_ARATH	PUX5	686181	896886	869860	SEC(UniMod:4)PSELEPADK	SECPSELEPADK	SEC(UniMod:4)PSELEPADK2	2	3.12666e-07	3.12666e-07	4.67856e-06	0.000171674	0.000153539	0.000141303	0.000155304	0	1	470338	621867	432808		3488100	0.913591	34.7505	34.5419	34.9603	-8.4132	34.7242	-8.35473	6.5183e-07	0.000149388	0.793257	3790570	4.46385	0.370205	0.970397	0.899423	1	0	-10000000	292590;120785;56964;27334.3;13506.3;13209.8;	292590;120785;56964;27334.3;13506.3;13209.8;	0.908749;0.923937;0.916525;0.855876;0.760824;0.760824;	23135	0
S:\Projects\active_projects\MS6189_nancy Christopoulou\RAW\ECL06884.raw	ECL06884	Q7Y175	Q7Y175	PUX5_ARATH	PUX5	686181	896886	869860	SEC(UniMod:4)PSELEPADKK	SECPSELEPADKK	SEC(UniMod:4)PSELEPADKK3	3	2.85984e-05	1.68841e-05	0.00349498	0.000171674	0.000153539	0.000141303	0.000155304	0	1	60318.2	74436.6	51806.6		2448720	0.894525	29.2233	29.0165	29.4303	-18.591	29.0395	-18.2002	0.00433262	0.000149388	0.31305	2851030	2.42071	0.632615	0.0340638	0.804984	0.99999	0	-10000000	15642.3;11718.9;28665.5;4291.44;0;0;5962.91;5251.59;0;0;0;0;	15642.3;11718.9;28665.5;4291.44;0;0;5962.91;5251.59;0;0;0;0;	0.816497;0.816497;0.980685;0.816497;0;0;0.816497;0.816497;0;0;0;0;	19402	0
S:\Projects\active_projects\MS6189_nancy Christopoulou\RAW\ECL06884.raw	ECL06884	Q7Y175	Q7Y175	PUX5_ARATH	PUX5	686181	896886	869860	TFADLNR	TFADLNR	TFADLNR2	2	0.00342234	0.160867	0.000902757	0.000171674	0.000153539	0.000141303	0.000155304	0	1	585747	744185	517939		0	0.881902	38.1274	37.9234	38.3321	-1.10412	38.6231	-1.94717	0.00107885	0.000149388	0	0	1.87123	0.26554	0.0323782	0	0.915751	2.38482	0.104761	334937;167859;82950.6;0;28475.6;8339.48;0;0;	334937;167859;82950.6;0;28475.6;8339.48;0;0;	0.859432;0.925464;0.884481;0;0.0464594;0.491693;0;0;	25412	0
S:\Projects\active_projects\MS6189_nancy Christopoulou\RAW\ECL06884.raw	ECL06884	Q7Y175	Q7Y175	PUX5_ARATH	PUX5	686181	896886	869860	TLGASGSGSSSAPQASSAPMNVAPAPSR	TLGASGSGSSSAPQASSAPMNVAPAPSR	TLGASGSGSSSAPQASSAPMNVAPAPSR3	3	1e-09	0	3.14034e-05	0.000171674	0.000153539	0.000141303	0.000155304	0	1	257262	380086	264533		9388930	0.951686	52.7546	52.5466	52.9634	22.4969	52.7715	22.4896	4.37522e-06	0.000149388	0.941715	9130850	5.93663	0.492715	0.134251	0	1	0	-10000000	148555;59416.2;49290.6;17138.5;16104.2;13696.7;14530.3;	148555;59416.2;49290.6;17138.5;16104.2;13696.7;14530.3;	0.964523;0.929355;0.939916;0.935001;0.934997;0.929558;0.934743;	35332	0
S:\Projects\active_projects\MS6189_nancy Christopoulou\RAW\ECL06884.raw	ECL06884	Q7Y175	Q7Y175	PUX5_ARATH	PUX5	686181	896886	869860	VKDVDELFDQAR	VKDVDELFDQAR	VKDVDELFDQAR2	2	7.29558e-06	7.29558e-06	0.000276855	0.000171674	0.000153539	0.000141303	0.000155304	0	1	93467.9	129402	90061.2		0	0.930336	61.4	61.1946	61.6057	33.2538	61.8311	32.8018	3.51013e-05	0.000149388	0	0	2.74269	0.464157	0.0338855	0	0.999996	1.61067	0.259199	48524.4;27206.3;27120.3;17737.2;0;17549.6;13576.6;19984.1;0;4383.24;0;0;	48524.4;27206.3;27120.3;17737.2;0;17549.6;13576.6;19984.1;0;4383.24;0;0;	0.928766;0.934894;0.896461;0.92764;0;0.911499;0.93615;0.84692;0;0.699609;0;0;	41199	0
S:\Projects\active_projects\MS6189_nancy Christopoulou\RAW\ECL06884.raw	ECL06884	Q7Y175	Q7Y175	PUX5_ARATH	PUX5	686181	896886	869860	VKDVDELFDQAR	VKDVDELFDQAR	VKDVDELFDQAR3	3	4.72244e-05	4.89858e-05	0.000276855	0.000171674	0.000153539	0.000141303	0.000155304	0	1	308663	427388	297454		3134960	0.93905	61.4602	61.2554	61.6666	33.3262	61.8959	32.8673	2.37799e-05	0.000149388	0.588104	3253080	3.87118	0.773695	0.0561342	0	0.999972	1.16133	0.0662394	116703;111456;64056.9;80503.5;0;47792.3;	116703;111456;64056.9;80503.5;0;47792.3;	0.918249;0.940598;0.917555;0.967059;0;0.862483;	41239	0
WT
S:\Projects\active_projects\MS6189_nancy Christopoulou\RAW\ECL06991-2.raw	ECL06991-2	Q7Y175	Q7Y175	PUX5_ARATH	PUX5	701464	818565	795353	DVDELFDQAR	DVDELFDQAR	DVDELFDQAR2	2	0.000349538	0.0043881	0.0031466	0.000166306	0.000146606	0.000141303	0.000148434	0	1	398648	445703	397464		0	0.959355	73.7341	73.5287	73.9388	40.761	73.2132	41.4461	0.000942638	0.000149388	0	0	3.26288	0.469519	0.0636368	0.755051	0.997196	2.18486	0.0507993	141564;173912;83171.4;27039.7;36819.8;28167.4;	141564;173912;83171.4;27039.7;36819.8;28167.4;	0.946263;0.964952;0.969938;0.656469;0.791675;0.767114;	49585	0
S:\Projects\active_projects\MS6189_nancy Christopoulou\RAW\ECL06991-2.raw	ECL06991-2	Q7Y175	Q7Y175	PUX5_ARATH	PUX5	701464	818565	795353	GFIDASRPGGSK	GFIDASRPGGSK	GFIDASRPGGSK2	2	0.000349538	0.00340546	0.000276855	0.000166306	0.000146606	0.000141303	0.000148434	0	1	133815	151166	134805		0	0.86916	38.8516	38.6439	39.0593	-9.01549	38.8331	-8.95571	3.6846e-05	0.000149388	0	0	2.25973	0.218943	0.0331892	0	0.997822	0	-10000000	66495.4;54766.3;0;11082.4;0;12553.1;5949.39;0;0;0;0;0;	66495.4;54766.3;0;11082.4;0;12553.1;5949.39;0;0;0;0;0;	0.891253;0.827976;0;0.640335;0;0.931808;0.267348;0;0;0;0;0;	25854	0
S:\Projects\active_projects\MS6189_nancy Christopoulou\RAW\ECL06991-2.raw	ECL06991-2	Q7Y175	Q7Y175	PUX5_ARATH	PUX5	701464	818565	795353	GFSDPENAAFMNSISR	GFSDPENAAFMNSISR	GFSDPENAAFMNSISR2	2	2.69738e-06	2.69738e-06	6.87011e-05	0.000166306	0.000146606	0.000141303	0.000148434	0	1	238717	239958	213987		547013	0.947574	83.8579	83.6529	84.0625	53.4585	84.0207	53.2381	9.57164e-06	0.000149388	0.570905	610231	4.71734	0.571427	0.0349541	0	0.999998	0	-10000000	85772;90129.5;62815.7;81358.9;20685.4;13408.6;	85772;90129.5;62815.7;81358.9;20685.4;13408.6;	0.98524;0.940651;0.906078;0.949262;0.609656;0.89918;	56473	0
S:\Projects\active_projects\MS6189_nancy Christopoulou\RAW\ECL06991-2.raw	ECL06991-2	Q7Y175	Q7Y175	PUX5_ARATH	PUX5	701464	818565	795353	GGAGENKETENPSGIR	GGAGENKETENPSGIR	GGAGENKETENPSGIR2	2	0.00162907	0.0473034	0.0444136	0.000166306	0.000146606	0.000141303	0.000148434	0	1	4973.03	5827.67	5196.94		0	0.816497	28.2091	28.0005	28.4179	-28.3667	28.1184	-28.2638	0.00508172	0.000149388	0	0	1.56489	0.207596	0.0344875	0	0.970579	1.10633	0.26425	0;0;5443.28;4973.03;0;5322.52;0;0;0;0;24692.5;0;	0;0;5443.28;4973.03;0;5322.52;0;0;0;0;24692.5;0;	0;0;0.816497;0.816497;0;0.816497;0;0;0;0;0.365912;0;	18670	0
S:\Projects\active_projects\MS6189_nancy Christopoulou\RAW\ECL06991-2.raw	ECL06991-2	Q7Y175	Q7Y175	PUX5_ARATH	PUX5	701464	818565	795353	GGAGENKETENPSGIR	GGAGENKETENPSGIR	GGAGENKETENPSGIR3	3	1.30218e-06	1.30218e-06	1.69598e-05	0.000166306	0.000146606	0.000141303	0.000148434	0	1	96573.7	112734	100533		3370880	0.946562	28.2585	28.0498	28.4676	-28.6734	27.9409	-28.1764	2.36289e-06	0.000149388	0.587218	3238120	4.59534	0.55287	0.034491	0.674332	0.999999	0	-10000000	63748;20713.8;5848.93;12111.8;13915.9;5750.79;	63748;20713.8;5848.93;12111.8;13915.9;5750.79;	0.952747;0.937276;0.694692;0.929886;0.930501;0.694692;	18707	0
S:\Projects\active_projects\MS6189_nancy Christopoulou\RAW\ECL06991-2.raw	ECL06991-2	Q7Y175	Q7Y175	PUX5_ARATH	PUX5	701464	818565	795353	GLVVDPAAPTTSIQLR	GLVVDPAAPTTSIQLR	GLVVDPAAPTTSIQLR3	3	9.20929e-05	0.000263178	0.0701452	0.000166306	0.000146606	0.000141303	0.000148434	0	1	80434	92043.6	82081.8		0	0.875056	87.8887	87.6845	88.0909	59.1991	87.9293	59.1451	0.00850855	0.000149388	0	0	2.19655	0.522256	0.0345698	0	0.999831	0.152359	0.218	49437.1;9468.62;5025.36;6435.12;21528.2;0;0;0;0;5094.57;0;6513.96;	49437.1;9468.62;5025.36;6435.12;21528.2;0;0;0;0;5094.57;0;6513.96;	0.888921;0.764423;0;0.764423;0.891875;0;0;0;0;0.764423;0;0.764423;	59238	0
S:\Projects\active_projects\MS6189_nancy Christopoulou\RAW\ECL06991-2.raw	ECL06991-2	Q7Y175	Q7Y175	PUX5_ARATH	PUX5	701464	818565	795353	LLSGEAVSSSPQQQQQEQPQR	LLSGEAVSSSPQQQQQEQPQR	LLSGEAVSSSPQQQQQEQPQR2	2	0.000179478	0.00111155	0.000276855	0.000166306	0.000146606	0.000141303	0.000148434	0	1	62979.3	72120.4	64314.8		0	0.892779	43.4481	43.245	43.6546	1.19839	44.0327	0.142092	1.63619e-05	0.000149388	0	0	2.08314	0.338692	0.0375731	0	0.999288	0	-10000000	21399.5;21341.6;0;20238.3;0;0;	21399.5;21341.6;0;20238.3;0;0;	0.89165;0.899921;0;0.886443;0;0;	28978	0
S:\Projects\active_projects\MS6189_nancy Christopoulou\RAW\ECL06991-2.raw	ECL06991-2	Q7Y175	Q7Y175	PUX5_ARATH	PUX5	701464	818565	795353	LLSGEAVSSSPQQQQQEQPQR	LLSGEAVSSSPQQQQQEQPQR	LLSGEAVSSSPQQQQQEQPQR3	3	5.02272e-06	5.02272e-06	2.46618e-05	0.000166306	0.000146606	0.000141303	0.000148434	0	1	321743	361783	322628		9593460	0.948502	43.5177	43.3135	43.7252	1.13551	44.0008	0.272185	3.43596e-06	0.000149388	0.624822	9567150	4.88073	0.53351	0.123627	0	0.999997	0.016782	0.146966	169989;71889.1;79864.7;58497;0;49544.6;42618.7;34807.7;8837.42;15700.5;	169989;71889.1;79864.7;58497;0;49544.6;42618.7;34807.7;8837.42;15700.5;	0.945279;0.953293;0.951048;0.959534;0;0.903175;0.940614;0.886895;0.601673;0.88178;	29026	0
S:\Projects\active_projects\MS6189_nancy Christopoulou\RAW\ECL06991-2.raw	ECL06991-2	Q7Y175	Q7Y175	PUX5_ARATH	PUX5	701464	818565	795353	NPFQGVGR	NPFQGVGR	NPFQGVGR2	2	0.00030697	0.0023079	0.00128972	0.000166306	0.000146606	0.000141303	0.000148434	0	1	701464	818565	729972		7651160	0.954639	43.4618	43.2586	43.6686	-0.870734	42.9274	0.167714	0.000153384	0.000149388	0.853905	7352360	4.55537	0.536819	0.400803	0	0.998523	0.773434	0.0526707	346816;333583;225003;142878;0;10610.3;	346816;333583;225003;142878;0;10610.3;	0.953225;0.952769;0.977698;0.922695;0;0.723191;	28984	0
S:\Projects\active_projects\MS6189_nancy Christopoulou\RAW\ECL06991-2.raw	ECL06991-2	Q7Y175	Q7Y175	PUX5_ARATH	PUX5	701464	818565	795353	QSAVDRPVEPSR	QSAVDRPVEPSR	QSAVDRPVEPSR3	3	0.000179478	0.00106526	0.00193788	0.000166306	0.000146606	0.000141303	0.000148434	0	1	400751	451994	403075		13795700	0.89323	29.8098	29.6012	30.018	-25.1564	29.9692	-25.3875	0.000283415	0.000149388	0.385801	13716100	3.81289	0.600662	0.0693574	0	0.999318	0	-10000000	166512;159187;129741;104497;96515.9;0;	166512;159187;129741;104497;96515.9;0;	0.876206;0.872707;0.906335;0.904087;0.90604;0;	19745	0
S:\Projects\active_projects\MS6189_nancy Christopoulou\RAW\ECL06991-2.raw	ECL06991-2	Q7Y175	Q7Y175	PUX5_ARATH	PUX5	701464	818565	795353	SASTSFTGAAR	SASTSFTGAAR	SASTSFTGAAR2	2	0.000122358	0.000592252	0.000606208	0.000166306	0.000146606	0.000141303	0.000148434	0	1	588066	661071	589524		3262180	0.928541	33.5689	33.3608	33.7744	-19.0942	33.2422	-18.5281	0.000105615	0.000149388	0.351713	3254120	3.91645	0.531809	0.0328518	0	0.999621	0.862795	0.0592159	139341;413398;134557;83133.7;53625.5;35327.5;	139341;413398;134557;83133.7;53625.5;35327.5;	0.879059;0.9525;0.823292;0.783513;0.833127;0.843339;	22275	0
S:\Projects\active_projects\MS6189_nancy Christopoulou\RAW\ECL06991-2.raw	ECL06991-2	Q7Y175	Q7Y175	PUX5_ARATH	PUX5	701464	818565	795353	SEC(UniMod:4)PSELEPADK	SECPSELEPADK	SEC(UniMod:4)PSELEPADK2	2	2.79039e-07	2.79039e-07	4.67856e-06	0.000166306	0.000146606	0.000141303	0.000148434	0	1	348960	404391	360624		2678870	0.929821	39.0795	38.8719	39.2878	-8.4132	39.1294	-8.44885	6.5183e-07	0.000149388	0.928636	2592220	5.38821	0.286569	0.254904	0.91584	1	0	-10000000	210554;93438.2;44967.7;25773.4;15620.6;20587.8;	210554;93438.2;44967.7;25773.4;15620.6;20587.8;	0.92989;0.917346;0.955423;0.870262;0.893529;0.92994;	26005	0
S:\Projects\active_projects\MS6189_nancy Christopoulou\RAW\ECL06991-2.raw	ECL06991-2	Q7Y175	Q7Y175	PUX5_ARATH	PUX5	701464	818565	795353	SEC(UniMod:4)PSELEPADKK	SECPSELEPADKK	SEC(UniMod:4)PSELEPADKK3	3	0.000349538	0.00416495	0.00349498	0.000166306	0.000146606	0.000141303	0.000148434	0	1	46050.8	52224.5	46572.3		1383490	0.739191	33.4616	33.253	33.6685	-18.591	33.4951	-18.7365	0.00433262	0.000149388	0.443952	1368000	1.53168	0.260442	0.900896	0	0.997338	0	-10000000	21602.5;0;19456.3;4992.01;0;0;78420.9;0;12396.3;0;0;0;	21602.5;0;19456.3;4992.01;0;0;78420.9;0;12396.3;0;0;0;	0.700688;0;0.79182;0.700688;0;0;0.786636;0;0.700688;0;0;0;	22202	0
S:\Projects\active_projects\MS6189_nancy Christopoulou\RAW\ECL06991-2.raw	ECL06991-2	Q7Y175	Q7Y175	PUX5_ARATH	PUX5	701464	818565	795353	TFADLNR	TFADLNR	TFADLNR2	2	4.82218e-05	2.75323e-05	0.000902757	0.000166306	0.000146606	0.000141303	0.000148434	0	1	653252	746288	665517		1295550	0.892861	42.7429	42.5363	42.9495	-1.10412	42.7939	-1.16312	0.00107885	0.000149388	0.767376	1271670	3.92998	0.289263	0.451926	0.747294	0.999982	2.13644	0.123559	334769;218334;100149;28967.6;27167.3;34486.7;28282.2;4943.31;	334769;218334;100149;28967.6;27167.3;34486.7;28282.2;4943.31;	0.871832;0.925718;0.891526;0.78005;0.831814;0.873615;0.680387;0.350883;	28492	0
S:\Projects\active_projects\MS6189_nancy Christopoulou\RAW\ECL06991-2.raw	ECL06991-2	Q7Y175	Q7Y175	PUX5_ARATH	PUX5	701464	818565	795353	TLGASGSGSSSAPQASSAPMNVAPAPSR	TLGASGSGSSSAPQASSAPMNVAPAPSR	TLGASGSGSSSAPQASSAPMNVAPAPSR3	3	9.20929e-05	0.000292953	3.14034e-05	0.000166306	0.000146606	0.000141303	0.000148434	0	1	226709	230194	205280		0	0.968201	56.7197	56.5117	56.9259	22.4969	57.6441	21.4459	4.37522e-06	0.000149388	0	0	3.4113	0.462595	0.0387631	0	0.999812	0	-10000000	114585;60951.3;51173.1;15384.1;0;0;8040.56;	114585;60951.3;51173.1;15384.1;0;0;8040.56;	0.964232;0.994249;0.946062;0.931908;0;0;0.672373;	37992	0
S:\Projects\active_projects\MS6189_nancy Christopoulou\RAW\ECL06991-2.raw	ECL06991-2	Q7Y175	Q7Y175	PUX5_ARATH	PUX5	701464	818565	795353	VKDVDELFDQAR	VKDVDELFDQAR	VKDVDELFDQAR2	2	2.81207e-05	1.26499e-05	0.000276855	0.000166306	0.000146606	0.000141303	0.000148434	0	1	144576	159253	142017		0	0.947619	66.8562	66.6508	67.0615	33.2538	66.7554	33.4972	3.51013e-05	0.000149388	0	0	3.79819	0.611254	0.0338855	1.05461	0.999992	1.47457	0.191107	85880;31994.5;37071.4;26701.4;94452.9;38334;10469.8;157954;0;3884.3;20379.5;9453.27;	85880;31994.5;37071.4;26701.4;94452.9;38334;10469.8;157954;0;3884.3;20379.5;9453.27;	0.96696;0.882029;0.959106;0.964005;0.342091;0.866566;0.891788;0.792027;0;0.0998716;0.0998716;0.87593;	44909	0
S:\Projects\active_projects\MS6189_nancy Christopoulou\RAW\ECL06991-2.raw	ECL06991-2	Q7Y175	Q7Y175	PUX5_ARATH	PUX5	701464	818565	795353	VKDVDELFDQAR	VKDVDELFDQAR	VKDVDELFDQAR3	3	8.2544e-05	0.000109577	0.000276855	0.000166306	0.000146606	0.000141303	0.000148434	0	1	369340	407384	363293		732525	0.891831	66.8145	66.6094	67.0194	33.3262	66.811	33.4421	2.37799e-05	0.000149388	0.362739	744718	3.50888	0.820543	0.0338886	0.656473	0.99993	1.04326	0.691384	171519;105425;147325;92395.8;103636;34203.1;	171519;105425;147325;92395.8;103636;34203.1;	0.910324;0.821188;0.961531;0.938108;0.787862;0.762183;	44879	0
mca-II-KOc
S:\Projects\active_projects\MS6189_nancy Christopoulou\RAW\ECL06885.raw	ECL06885	Q7Y175	Q7Y175	PUX5_ARATH	PUX5	754030	894147	787067	DVDELFDQAR	DVDELFDQAR	DVDELFDQAR2	2	0.00180619	0.0929082	0.0031466	0.000169176	0.000154967	0.000141303	0.000156593	0	1	137832	161882	116669		465618	0.865867	68.6112	68.4068	68.8178	40.761	68.5928	40.68	0.000942638	0.000149388	0.284189	550079	1.85179	0.584494	0.0332311	0	0.947673	1.19088	0.0566308	71444.2;37722.5;28664.8;0;0;0;	71444.2;37722.5;28664.8;0;0;0;	0.961583;0.793017;0.723174;0;0;0;	46085	0
S:\Projects\active_projects\MS6189_nancy Christopoulou\RAW\ECL06885.raw	ECL06885	Q7Y175	Q7Y175	PUX5_ARATH	PUX5	754030	894147	787067	GFIDASRPGGSK	GFIDASRPGGSK	GFIDASRPGGSK2	2	1e-09	0	0.000276855	0.000169176	0.000154967	0.000141303	0.000156593	0	1	125219	152504	109910		0	0.913907	34.4586	34.2503	34.6669	-9.01549	34.4505	-8.98276	3.6846e-05	0.000149388	0	0	3.43613	0.531024	0.0331892	2.37638	1	0	-10000000	79971.2;38624.7;18258.1;11463.7;10529.2;6623.14;6996.1;4810.98;0;2861.22;11016.3;12172.8;	79971.2;38624.7;18258.1;11463.7;10529.2;6623.14;6996.1;4810.98;0;2861.22;11016.3;12172.8;	0.928652;0.908817;0.877457;0.765544;0.765544;0.765544;0.765544;0.765544;0;0.765544;0.887423;0.765544;	22914	0
S:\Projects\active_projects\MS6189_nancy Christopoulou\RAW\ECL06885.raw	ECL06885	Q7Y175	Q7Y175	PUX5_ARATH	PUX5	754030	894147	787067	GFSDPENAAFMNSISR	GFSDPENAAFMNSISR	GFSDPENAAFMNSISR2	2	1.30379e-06	1.30379e-06	6.87011e-05	0.000169176	0.000154967	0.000141303	0.000156593	0	1	330815	406572	293016		2073590	0.95857	79.7258	79.5183	79.9337	53.4585	79.7556	53.4117	9.57164e-06	0.000149388	0.910637	2341070	6.04392	0.714365	0.0904361	0	0.999999	0	-10000000	127963;104066;98785.7;85461.4;61784.9;18334.8;	127963;104066;98785.7;85461.4;61784.9;18334.8;	0.957002;0.971507;0.946974;0.974018;0.934285;0.956553;	53603	0
S:\Projects\active_projects\MS6189_nancy Christopoulou\RAW\ECL06885.raw	ECL06885	Q7Y175	Q7Y175	PUX5_ARATH	PUX5	754030	894147	787067	GGAGENKETENPSGIR	GGAGENKETENPSGIR	GGAGENKETENPSGIR3	3	1.1032e-06	1.1032e-06	1.69598e-05	0.000169176	0.000154967	0.000141303	0.000156593	0	1	223059	220651	159023		1372770	0.945903	23.744	23.535	23.9527	-28.6734	23.6899	-28.6409	2.36289e-06	0.000149388	0.856232	1925570	5.25998	0.486137	0.210015	0.746922	0.999999	0.635702	0.0292448	140183;42392.7;16641.3;40483.6;38758.3;41676.8;	140183;42392.7;16641.3;40483.6;38758.3;41676.8;	0.949196;0.959691;0.758192;0.92006;0.837072;0.981137;	15697	0
S:\Projects\active_projects\MS6189_nancy Christopoulou\RAW\ECL06885.raw	ECL06885	Q7Y175	Q7Y175	PUX5_ARATH	PUX5	754030	894147	787067	LLSGEAVSSSPQQQQQEQPQR	LLSGEAVSSSPQQQQQEQPQR	LLSGEAVSSSPQQQQQEQPQR2	2	1e-09	0	0.000276855	0.000169176	0.000154967	0.000141303	0.000156593	0	1	42465.4	50263.1	36224.6		0	0.859328	40.0196	39.8124	40.2268	1.19839	40.0212	1.17978	1.63619e-05	0.000149388	0	0	3.3223	0.721913	0.0375731	0	1	0	-10000000	16283;19122.2;8015.9;7060.3;6350.97;5550.16;	16283;19122.2;8015.9;7060.3;6350.97;5550.16;	0.816497;0.911615;0.816497;0.816497;0.816497;0.816497;	26668	0
S:\Projects\active_projects\MS6189_nancy Christopoulou\RAW\ECL06885.raw	ECL06885	Q7Y175	Q7Y175	PUX5_ARATH	PUX5	754030	894147	787067	LLSGEAVSSSPQQQQQEQPQR	LLSGEAVSSSPQQQQQEQPQR	LLSGEAVSSSPQQQQQEQPQR3	3	2.00582e-07	2.00582e-07	2.46618e-05	0.000169176	0.000154967	0.000141303	0.000156593	0	1	312094	369401	266228		2806360	0.959224	39.986	39.779	40.1931	1.13551	39.9865	1.11718	3.43596e-06	0.000149388	0.913772	3289840	5.97722	0.608256	1	0	1	0	-10000000	158848;76477.3;76768.1;55917.5;43478.2;38228.1;55048.5;33510.7;21456.1;11144.4;	158848;76477.3;76768.1;55917.5;43478.2;38228.1;55048.5;33510.7;21456.1;11144.4;	0.961799;0.935145;0.977883;0.928625;0.916882;0.927348;0.978807;0.935023;0.93528;0.921543;	26646	0
S:\Projects\active_projects\MS6189_nancy Christopoulou\RAW\ECL06885.raw	ECL06885	Q7Y175	Q7Y175	PUX5_ARATH	PUX5	754030	894147	787067	NPFQGVGR	NPFQGVGR	NPFQGVGR2	2	5.66305e-05	0.000274141	0.00128972	0.000169176	0.000154967	0.000141303	0.000156593	0	1	754030	894147	644412		6756620	0.941948	38.8949	38.6871	39.1021	-0.870734	38.8564	-0.832142	0.000153384	0.000149388	0.769986	7905960	4.30194	0.740622	0.0922217	0	0.999837	0.984442	0.0478897	289074;422084;217093;114854;17357.8;10761.3;	289074;422084;217093;114854;17357.8;10761.3;	0.915289;0.958688;0.920125;0.921678;0.651406;0.528551;	25904	0
S:\Projects\active_projects\MS6189_nancy Christopoulou\RAW\ECL06885.raw	ECL06885	Q7Y175	Q7Y175	PUX5_ARATH	PUX5	754030	894147	787067	QSAVDRPVEPSR	QSAVDRPVEPSR	QSAVDRPVEPSR2	2	0.000191378	0.0035973	0.00349498	0.000169176	0.000154967	0.000141303	0.000156593	0	1	47095	49533.1	35698.5		187216	0.833142	25.4392	25.2303	25.6484	-25.7987	25.1387	-25.0721	0.00211466	0.000149388	0	246983	1.7367	0.439542	0.0547891	0.804984	0.997867	0	-10000000	7822.9;31238;8034.12;0;0;0;0;0;0;0;0;0;	7822.9;31238;8034.12;0;0;0;0;0;0;0;0;0;	0.888144;0.823648;0.816497;0;0;0;0;0;0;0;0;0;	16833	0
S:\Projects\active_projects\MS6189_nancy Christopoulou\RAW\ECL06885.raw	ECL06885	Q7Y175	Q7Y175	PUX5_ARATH	PUX5	754030	894147	787067	QSAVDRPVEPSR	QSAVDRPVEPSR	QSAVDRPVEPSR3	3	2.79893e-05	1.42415e-05	0.00193788	0.000169176	0.000154967	0.000141303	0.000156593	0	1	261847	273537	197138		934752	0.853598	25.3988	25.1907	25.608	-25.1564	25.461	-25.1522	0.000283415	0.000149388	0.785346	1241580	3.81081	0.630638	1	0	0.999992	1.14301	0.0264914	104498;107767;97391.3;59957.9;75753.1;0;	104498;107767;97391.3;59957.9;75753.1;0;	0.868491;0.849001;0.828642;0.868177;0.871825;0;	16805	0
S:\Projects\active_projects\MS6189_nancy Christopoulou\RAW\ECL06885.raw	ECL06885	Q7Y175	Q7Y175	PUX5_ARATH	PUX5	754030	894147	787067	SASTSFTGAAR	SASTSFTGAAR	SASTSFTGAAR2	2	7.52188e-06	7.52188e-06	0.000606208	0.000169176	0.000154967	0.000141303	0.000156593	0	1	464914	517495	372959		3512050	0.908945	28.852	28.6437	29.0598	-19.0942	28.8054	-19.0066	0.000105615	0.000149388	0.912907	4377970	4.56054	0.604289	0.346463	0	0.999996	0.774657	0.0495198	198139;230852;129539;130107;69953.6;35923.8;	198139;230852;129539;130107;69953.6;35923.8;	0.887559;0.933232;0.746449;0.904829;0.825581;0.870831;	19125	0
S:\Projects\active_projects\MS6189_nancy Christopoulou\RAW\ECL06885.raw	ECL06885	Q7Y175	Q7Y175	PUX5_ARATH	PUX5	754030	894147	787067	SEC(UniMod:4)PSELEPADK	SECPSELEPADK	SEC(UniMod:4)PSELEPADK2	2	3.00874e-07	3.00874e-07	4.67856e-06	0.000169176	0.000154967	0.000141303	0.000156593	0	1	591005	699367	504034		1437690	0.916413	34.7922	34.5829	35.0026	-8.4132	34.7639	-8.36356	6.5183e-07	0.000149388	0.796644	1685770	4.53499	0.44001	0.25492	0.899496	1	0	-10000000	367033;149102;74870.3;36666;19216.5;13179.4;	367033;149102;74870.3;36666;19216.5;13179.4;	0.924983;0.902769;0.901573;0.882731;0.7609;0.7609;	23135	0
S:\Projects\active_projects\MS6189_nancy Christopoulou\RAW\ECL06885.raw	ECL06885	Q7Y175	Q7Y175	PUX5_ARATH	PUX5	754030	894147	787067	SEC(UniMod:4)PSELEPADKK	SECPSELEPADKK	SEC(UniMod:4)PSELEPADKK3	3	5.66305e-05	0.000693499	0.00349498	0.000169176	0.000154967	0.000141303	0.000156593	0	1	48398.2	49333.7	35554.8		519333	0.816497	29.2621	29.0563	29.4688	-18.591	29.0721	-18.2019	0.00433262	0.000149388	0	706932	2.28964	0.474722	0.0340638	0	0.999588	0	-10000000	21667.7;8198.15;11293.1;7239.31;0;6722.48;5269.57;0;0;0;0;0;	21667.7;8198.15;11293.1;7239.31;0;6722.48;5269.57;0;0;0;0;0;	0.816497;0.816497;0.816497;0.816497;0;0.816497;0.816497;0;0;0;0;0;	19402	0
S:\Projects\active_projects\MS6189_nancy Christopoulou\RAW\ECL06885.raw	ECL06885	Q7Y175	Q7Y175	PUX5_ARATH	PUX5	754030	894147	787067	TFADLNR	TFADLNR	TFADLNR2	2	0.000801154	0.0342852	0.000902757	0.000169176	0.000154967	0.000141303	0.000156593	0	1	532843	654406	471631		1067520	0.849379	38.1705	37.9661	38.3744	-1.10412	38.7229	-2.01761	0.00107885	0.000149388	0	1206070	1.92585	0.289015	0.0323782	0.0575036	0.980031	0.829623	0.100045	294582;139913;98348.5;21147.9;7766.48;20664;16322.2;0;	294582;139913;98348.5;21147.9;7766.48;20664;16322.2;0;	0.811102;0.883718;0.915177;0.761141;0.432269;0.669855;0.766359;0;	25412	0
S:\Projects\active_projects\MS6189_nancy Christopoulou\RAW\ECL06885.raw	ECL06885	Q7Y175	Q7Y175	PUX5_ARATH	PUX5	754030	894147	787067	TLGASGSGSSSAPQASSAPMNVAPAPSR	TLGASGSGSSSAPQASSAPMNVAPAPSR	TLGASGSGSSSAPQASSAPMNVAPAPSR3	3	1e-09	0	3.14034e-05	0.000169176	0.000154967	0.000141303	0.000156593	0	1	358745	386693	278690		7738460	0.959786	52.8851	52.6766	53.0938	22.4969	52.8637	22.514	4.37522e-06	0.000149388	0.920685	9961390	5.97121	0.334915	0.0563603	0	1	0	-10000000	201200;94848.5;62697.1;26022;21505;18869.1;28084.4;	201200;94848.5;62697.1;26022;21505;18869.1;28084.4;	0.967004;0.96453;0.929448;0.928531;0.922917;0.931425;0.922567;	35402	0
S:\Projects\active_projects\MS6189_nancy Christopoulou\RAW\ECL06885.raw	ECL06885	Q7Y175	Q7Y175	PUX5_ARATH	PUX5	754030	894147	787067	VKDVDELFDQAR	VKDVDELFDQAR	VKDVDELFDQAR2	2	0.00103676	0.0440171	0.000276855	0.000169176	0.000154967	0.000141303	0.000156593	0	1	93377.1	109312	78781.3		0	0.87852	61.4038	61.1985	61.6113	33.2538	61.8112	32.7681	3.51013e-05	0.000149388	0	0	1.82074	0.374905	0.0338855	0	0.974507	1.47712	0.144659	60255.6;9599.07;6965.06;23522.5;0;14557.1;14092.7;26208.4;6003.31;0;0;0;	60255.6;9599.07;6965.06;23522.5;0;14557.1;14092.7;26208.4;6003.31;0;0;0;	0.958553;0.238866;0.70101;0.934538;0;0.928401;0.956257;0.800851;0.619229;0;0;0;	41199	0
S:\Projects\active_projects\MS6189_nancy Christopoulou\RAW\ECL06885.raw	ECL06885	Q7Y175	Q7Y175	PUX5_ARATH	PUX5	754030	894147	787067	VKDVDELFDQAR	VKDVDELFDQAR	VKDVDELFDQAR3	3	0.000913109	0.0379918	0.000276855	0.000169176	0.000154967	0.000141303	0.000156593	0	1	378092	450610	324755		1323550	0.930575	61.362	61.1563	61.5686	33.3262	61.8751	32.7209	2.37799e-05	0.000149388	0	1540930	3.09113	0.737917	0.0338886	0	0.977919	0	-10000000	177507;114841;70457.8;85743.6;0;48744.7;	177507;114841;70457.8;85743.6;0;48744.7;	0.966305;0.866549;0.688284;0.942359;0;0.912198;	41169	0
mca-II-KOc
S:\Projects\active_projects\MS6189_nancy Christopoulou\RAW\ECL06992.raw	ECL06992	Q7Y175	Q7Y175	PUX5_ARATH	PUX5	895792	717675	648456	DVDELFDQAR	DVDELFDQAR	DVDELFDQAR2	2	0.000290157	0.00580029	0.0031466	0.000178731	0.000151953	0.000141303	0.000152579	0	1	379503	287509	332688		878242	0.93613	73.6595	73.4543	73.8625	40.761	73.0441	41.6074	0.000942638	0.000149388	0.709448	1001830	3.75409	0.463356	0.0741744	0.83823	0.996144	1.35915	0.0263041	140001;178247;61256;26566;39280.1;31939.6;	140001;178247;61256;26566;39280.1;31939.6;	0.925437;0.969352;0.863896;0.637524;0.89442;0.836341;	49655	0
S:\Projects\active_projects\MS6189_nancy Christopoulou\RAW\ECL06992.raw	ECL06992	Q7Y175	Q7Y175	PUX5_ARATH	PUX5	895792	717675	648456	GFIDASRPGGSK	GFIDASRPGGSK	GFIDASRPGGSK2	2	9.82398e-07	9.82398e-07	0.000276855	0.000178731	0.000151953	0.000141303	0.000152579	0	1	156738	128653	148869		0	0.946905	38.9638	38.7561	39.1716	-9.01549	38.8682	-8.71058	3.6846e-05	0.000149388	0	0	3.59451	0.536029	0.0331892	1.66274	0.999999	0	-10000000	84896.8;50623.5;11809.1;18450.3;7276.83;21217.3;4223.32;7673.45;0;8798.58;0;9064.39;	84896.8;50623.5;11809.1;18450.3;7276.83;21217.3;4223.32;7673.45;0;8798.58;0;9064.39;	0.968837;0.932176;0.743544;0.907039;0.743544;0.894296;0.743544;0.743544;0;0.935778;0;0.743544;	25924	0
S:\Projects\active_projects\MS6189_nancy Christopoulou\RAW\ECL06992.raw	ECL06992	Q7Y175	Q7Y175	PUX5_ARATH	PUX5	895792	717675	648456	GFSDPENAAFMNSISR	GFSDPENAAFMNSISR	GFSDPENAAFMNSISR2	2	1e-09	0	6.87011e-05	0.000178731	0.000151953	0.000141303	0.000152579	0	1	437582	284963	329742		686768	0.95618	83.8154	83.6104	84.0195	53.4585	83.9724	53.3016	9.57164e-06	0.000149388	0.599935	911369	4.17096	0.720923	0.0349541	0	1	0	-10000000	165781;155071;116729;131035;95244.9;20174.5;	165781;155071;116729;131035;95244.9;20174.5;	0.99096;0.954231;0.909374;0.942353;0.879664;0.714311;	56613	0
S:\Projects\active_projects\MS6189_nancy Christopoulou\RAW\ECL06992.raw	ECL06992	Q7Y175	Q7Y175	PUX5_ARATH	PUX5	895792	717675	648456	GGAGENKETENPSGIR	GGAGENKETENPSGIR	GGAGENKETENPSGIR2	2	0.000589789	0.0208701	0.0444136	0.000178731	0.000151953	0.000141303	0.000152579	0	1	23368.1	20635.5	23878.2		0	0.929926	28.2425	28.0343	28.4514	-28.3667	28.1156	-28.1644	0.00508172	0.000149388	0	0	1.6282	0.462849	0.0344875	0	0.986263	0	-10000000	10961.7;12406.4;0;0;0;0;0;0;0;0;0;0;	10961.7;12406.4;0;0;0;0;0;0;0;0;0;0;	0.926396;0.933046;0;0;0;0;0;0;0;0;0;0;	18670	0
S:\Projects\active_projects\MS6189_nancy Christopoulou\RAW\ECL06992.raw	ECL06992	Q7Y175	Q7Y175	PUX5_ARATH	PUX5	895792	717675	648456	GGAGENKETENPSGIR	GGAGENKETENPSGIR	GGAGENKETENPSGIR3	3	0.000266393	0.00506381	1.69598e-05	0.000178731	0.000151953	0.000141303	0.000152579	0	1	92708.9	79961.7	92526.9		2787650	0.920709	28.292	28.0835	28.5012	-28.6734	27.9432	-28.0753	2.36289e-06	0.000149388	0.487759	2793140	3.22638	0.346871	0.034491	0	0.996632	0	-10000000	57564.3;14102.6;0;21042;12082.4;0;	57564.3;14102.6;0;21042;12082.4;0;	0.954756;0.784491;0;0.91886;0.865827;0;	18707	0
S:\Projects\active_projects\MS6189_nancy Christopoulou\RAW\ECL06992.raw	ECL06992	Q7Y175	Q7Y175	PUX5_ARATH	PUX5	895792	717675	648456	GLVVDPAAPTTSIQLR	GLVVDPAAPTTSIQLR	GLVVDPAAPTTSIQLR3	3	0.000202171	0.000709269	0.0701452	0.000178731	0.000151953	0.000141303	0.000152579	0	1	94120.3	75697.8	87593		0	0.805879	87.9233	87.7212	88.1255	59.1991	87.9302	59.2478	0.00850855	0.000149388	0	0	2.25985	0.403157	0.0345698	0	0.999527	0.875676	0.226525	45591.9;15462;25288;23155.1;33066.3;0;0;0;0;5444.24;0;0;	45591.9;15462;25288;23155.1;33066.3;0;0;0;0;5444.24;0;0;	0.757178;0.757178;0.591684;0.908102;0.8958;0;0;0;0;0.322136;0;0;	59448	0
S:\Projects\active_projects\MS6189_nancy Christopoulou\RAW\ECL06992.raw	ECL06992	Q7Y175	Q7Y175	PUX5_ARATH	PUX5	895792	717675	648456	LLSGEAVSSSPQQQQQEQPQR	LLSGEAVSSSPQQQQQEQPQR	LLSGEAVSSSPQQQQQEQPQR2	2	0.000109093	0.000144337	0.000276855	0.000178731	0.000151953	0.000141303	0.000152579	0	1	71946.1	60320.9	69799.7		0	0.903682	43.549	43.3446	43.755	1.19839	44.0864	0.163143	1.63619e-05	0.000149388	0	0	2.60691	0.533551	0.0375731	0	0.999904	0	-10000000	27818.4;15767.4;13246.8;28360.4;0;0;	27818.4;15767.4;13246.8;28360.4;0;0;	0.881613;0.816497;0.816497;0.973801;0;0;	29048	0
S:\Projects\active_projects\MS6189_nancy Christopoulou\RAW\ECL06992.raw	ECL06992	Q7Y175	Q7Y175	PUX5_ARATH	PUX5	895792	717675	648456	LLSGEAVSSSPQQQQQEQPQR	LLSGEAVSSSPQQQQQEQPQR	LLSGEAVSSSPQQQQQEQPQR3	3	0.000123146	0.000237956	2.46618e-05	0.000178731	0.000151953	0.000141303	0.000152579	0	1	367762	306434	354587		732855	0.919535	43.5157	43.3116	43.7214	1.13551	44.055	0.101554	3.43596e-06	0.000149388	0.416472	760083	4.2319	0.547996	0.0375783	0	0.999841	1.0143	0.0776864	202312;87182.7;78266.6;69906.6;0;55910.1;27001;40809.6;20679.1;19798.9;	202312;87182.7;78266.6;69906.6;0;55910.1;27001;40809.6;20679.1;19798.9;	0.929354;0.915397;0.898764;0.916663;0;0.90088;0.897501;0.898965;0.917784;0.910347;	29026	0
S:\Projects\active_projects\MS6189_nancy Christopoulou\RAW\ECL06992.raw	ECL06992	Q7Y175	Q7Y175	PUX5_ARATH	PUX5	895792	717675	648456	NPFQGVGR	NPFQGVGR	NPFQGVGR2	2	0.000202171	0.000732154	0.00128972	0.000178731	0.000151953	0.000141303	0.000152579	0	1	809950	645702	747169		7379750	0.965976	43.4603	43.2565	43.6656	-0.870734	42.9975	-0.000265807	0.000153384	0.000149388	0.728508	7999840	4.49991	0.507136	0.0324548	0	0.999512	1.39527	0.0172171	306967;394792;246659;168498;0;12858.4;	306967;394792;246659;168498;0;12858.4;	0.906723;0.960394;0.973677;0.967783;0;0.66696;	28984	0
S:\Projects\active_projects\MS6189_nancy Christopoulou\RAW\ECL06992.raw	ECL06992	Q7Y175	Q7Y175	PUX5_ARATH	PUX5	895792	717675	648456	QSAVDRPVEPSR	QSAVDRPVEPSR	QSAVDRPVEPSR3	3	3.12198e-05	4.55476e-06	0.00193788	0.000178731	0.000151953	0.000141303	0.000152579	0	1	213194	172648	199778		1498660	0.83794	29.8433	29.6355	30.0523	-25.1564	29.967	-25.346	0.000283415	0.000149388	0.804984	1599300	3.42094	0.8025	0.258363	0	0.999997	0	-10000000	71534.5;90828.1;98780.9;42879;68415;0;	71534.5;90828.1;98780.9;42879;68415;0;	0.816497;0.816497;0.862777;0.816497;0.816497;0;	19745	0
S:\Projects\active_projects\MS6189_nancy Christopoulou\RAW\ECL06992.raw	ECL06992	Q7Y175	Q7Y175	PUX5_ARATH	PUX5	895792	717675	648456	SASTSFTGAAR	SASTSFTGAAR	SASTSFTGAAR2	2	8.44202e-05	4.31374e-05	0.000606208	0.000178731	0.000151953	0.000141303	0.000152579	0	1	664214	534911	618967		4154920	0.931099	33.4837	33.2776	33.6896	-19.0942	33.2257	-18.6225	0.000105615	0.000149388	0.748787	4458650	4.98515	0.497106	0.0808193	0	0.999971	1.62318	0.0918419	139573;483779;190761;129736;62216.1;40862;	139573;483779;190761;129736;62216.1;40862;	0.901812;0.942216;0.862035;0.933959;0.890782;0.89951;	22205	0
S:\Projects\active_projects\MS6189_nancy Christopoulou\RAW\ECL06992.raw	ECL06992	Q7Y175	Q7Y175	PUX5_ARATH	PUX5	895792	717675	648456	SEC(UniMod:4)PSELEPADK	SECPSELEPADK	SEC(UniMod:4)PSELEPADK2	2	1e-09	0	4.67856e-06	0.000178731	0.000151953	0.000141303	0.000152579	0	1	452049	361158	417911		3599200	0.90858	39.0879	38.8806	39.2964	-8.4132	39.1486	-8.44912	6.5183e-07	0.000149388	0.814442	3893220	4.66691	0.441771	0.246305	0.852744	1	0.731779	0.0267659	286308;111994;53747.8;40148.8;22669.6;8248.47;	286308;111994;53747.8;40148.8;22669.6;8248.47;	0.920764;0.89848;0.864721;0.898217;0.900391;0.726246;	26005	0
S:\Projects\active_projects\MS6189_nancy Christopoulou\RAW\ECL06992.raw	ECL06992	Q7Y175	Q7Y175	PUX5_ARATH	PUX5	895792	717675	648456	SEC(UniMod:4)PSELEPADKK	SECPSELEPADKK	SEC(UniMod:4)PSELEPADKK3	3	0.00243348	0.128454	0.00349498	0.000178731	0.000151953	0.000141303	0.000152579	0	1	30179.3	23467.9	27155.7		2621990	0.816497	33.3772	33.1707	33.5835	-18.591	33.4703	-18.8447	0.00433262	0.000149388	0.479364	2913940	2.04425	0.039387	0.0660191	0	0.921039	0	-10000000	0;16890.7;13288.6;0;0;12550.3;89536.7;0;0;0;0;0;	0;16890.7;13288.6;0;0;12550.3;89536.7;0;0;0;0;0;	0;0.816497;0.816497;0;0;0.816497;0.841196;0;0;0;0;0;	22132	0
S:\Projects\active_projects\MS6189_nancy Christopoulou\RAW\ECL06992.raw	ECL06992	Q7Y175	Q7Y175	PUX5_ARATH	PUX5	895792	717675	648456	TFADLNR	TFADLNR	TFADLNR2	2	3.12198e-05	5.71579e-06	0.000902757	0.000178731	0.000151953	0.000141303	0.000152579	0	1	895792	717675	830451		0	0.866215	42.7423	42.5368	42.9478	-1.10412	42.8654	-1.235	0.00107885	0.000149388	0	0	2.85859	0.253537	0.0323782	1.19632	0.999996	2.44142	0.0151325	523867;249168;122757;41564.8;35004.4;35998.6;43221.5;0;	523867;249168;122757;41564.8;35004.4;35998.6;43221.5;0;	0.861564;0.877753;0.862648;0.788234;0.808149;0.830705;0.664488;0;	28492	0
S:\Projects\active_projects\MS6189_nancy Christopoulou\RAW\ECL06992.raw	ECL06992	Q7Y175	Q7Y175	PUX5_ARATH	PUX5	895792	717675	648456	TLGASGSGSSSAPQASSAPMNVAPAPSR	TLGASGSGSSSAPQASSAPMNVAPAPSR	TLGASGSGSSSAPQASSAPMNVAPAPSR3	3	0.000109093	0.000111287	3.14034e-05	0.000178731	0.000151953	0.000141303	0.000152579	0	1	284994	200317	231795		0	0.969496	56.547	56.3415	56.752	22.4969	57.5255	21.406	4.37522e-06	0.000149388	0	0	3.67644	0.47042	0.0387631	0	0.999926	0	-10000000	141331;83032.7;60630.5;20468.8;8340.06;0;24187.2;	141331;83032.7;60630.5;20468.8;8340.06;0;24187.2;	0.965066;0.985561;0.957822;0.856025;0.693704;0;0.680166;	37922	0
S:\Projects\active_projects\MS6189_nancy Christopoulou\RAW\ECL06992.raw	ECL06992	Q7Y175	Q7Y175	PUX5_ARATH	PUX5	895792	717675	648456	VKDVDELFDQAR	VKDVDELFDQAR	VKDVDELFDQAR2	2	3.12198e-05	5.17993e-06	0.000276855	0.000178731	0.000151953	0.000141303	0.000152579	0	1	127634	91856.9	106291		0	0.89242	66.5104	66.3061	66.714	33.2538	66.4653	33.4008	3.51013e-05	0.000149388	0	0	3.03633	0.572632	0.0338855	1.39934	0.999997	1.07235	0.755795	78722.1;28169.1;23276.6;20743;26023.6;48271.1;15189.4;124557;0;0;15998.9;33130.9;	78722.1;28169.1;23276.6;20743;26023.6;48271.1;15189.4;124557;0;0;15998.9;33130.9;	0.933969;0.757697;0.895329;0.917692;0.767681;0.887122;0.914051;0.682542;0;0;0.819415;0.890456;	44769	0
S:\Projects\active_projects\MS6189_nancy Christopoulou\RAW\ECL06992.raw	ECL06992	Q7Y175	Q7Y175	PUX5_ARATH	PUX5	895792	717675	648456	VKDVDELFDQAR	VKDVDELFDQAR	VKDVDELFDQAR3	3	8.93089e-07	8.93089e-07	0.000276855	0.000178731	0.000151953	0.000141303	0.000152579	0	1	484150	348339	403077		4976580	0.932754	66.5711	66.367	66.7745	33.3262	66.5225	33.4793	2.37799e-05	0.000149388	0.813217	5977540	4.97434	0.8012	0.034128	0.892023	0.999999	0.849341	0.476398	202584;149550;167376;132016;122090;55581.9;	202584;149550;167376;132016;122090;55581.9;	0.948894;0.882835;0.931932;0.964537;0.922593;0.789335;	44809	0
OLD
WT
S:\Projects\active_projects\MS6189_nancy Christopoulou\RAW\ECL06886.raw	ECL06886	Q7Y175	Q7Y175	PUX5_ARATH	PUX5	706273	793989	758697	DVDELFDQAR	DVDELFDQAR	DVDELFDQAR2	2	2.35078e-05	5.02599e-05	0.0031466	0.000169119	0.000152045	0.000141303	0.000153822	0	1	148157	172668	156579		0	0.943873	67.6258	67.4219	67.8313	40.761	67.3713	40.9281	0.000942638	0.000149388	0	0	3.6438	0.63649	0.0332311	0.694003	0.999971	1.08346	0.0985155	68031.2;50315.4;29810.3;25298.3;26006;9800.01;	68031.2;50315.4;29810.3;25298.3;26006;9800.01;	0.942195;0.953228;0.931914;0.89669;0.942332;0.930598;	45665	0
S:\Projects\active_projects\MS6189_nancy Christopoulou\RAW\ECL06886.raw	ECL06886	Q7Y175	Q7Y175	PUX5_ARATH	PUX5	706273	793989	758697	GFIDASRPGGSK	GFIDASRPGGSK	GFIDASRPGGSK2	2	8.97112e-06	8.97112e-06	0.000276855	0.000169119	0.000152045	0.000141303	0.000153822	0	1	125313	141504	128319		0	0.922864	34.0535	33.8469	34.2605	-9.01549	34.0278	-9.08585	3.6846e-05	0.000149388	0	0	2.94017	0.545105	0.0331892	0.740865	0.999995	0	-10000000	89604.5;25313.5;8014.03;0;9526.56;10395.1;10113.1;0;0;4325.35;74676.7;6514.81;	89604.5;25313.5;8014.03;0;9526.56;10395.1;10113.1;0;0;4325.35;74676.7;6514.81;	0.934679;0.890862;0.710221;0;0.710221;0.898955;0.898394;0;0;0.710221;0.835152;0.710221;	22704	0
S:\Projects\active_projects\MS6189_nancy Christopoulou\RAW\ECL06886.raw	ECL06886	Q7Y175	Q7Y175	PUX5_ARATH	PUX5	706273	793989	758697	GFSDPENAAFMNSISR	GFSDPENAAFMNSISR	GFSDPENAAFMNSISR2	2	2.35078e-05	5.49496e-05	6.87011e-05	0.000169119	0.000152045	0.000141303	0.000153822	0	1	345862	366559	332402		0	0.952653	78.6608	78.457	78.8646	53.4585	78.438	53.7993	9.57164e-06	0.000149388	0	0	3.88919	0.802548	0.0349541	0	0.999968	0	-10000000	116423;98242.4;131197;87242;66708.4;0;	116423;98242.4;131197;87242;66708.4;0;	0.961657;0.920844;0.968481;0.958841;0.925676;0;	53183	0
S:\Projects\active_projects\MS6189_nancy Christopoulou\RAW\ECL06886.raw	ECL06886	Q7Y175	Q7Y175	PUX5_ARATH	PUX5	706273	793989	758697	GGAGENKETENPSGIR	GGAGENKETENPSGIR	GGAGENKETENPSGIR3	3	2.03888e-07	2.03888e-07	1.69598e-05	0.000169119	0.000152045	0.000141303	0.000153822	0	1	224483	248456	225304		2891930	0.938052	23.2792	23.0701	23.4881	-28.6734	23.3454	-28.81	2.36289e-06	0.000149388	0.926185	2881390	5.22833	0.431595	1	0.681416	1	0.881373	0.0457382	145218;46408.3;14732.3;32856.1;37614.1;29241.6;	145218;46408.3;14732.3;32856.1;37614.1;29241.6;	0.947224;0.911275;0.701019;0.935332;0.913499;0.928399;	15417	0
S:\Projects\active_projects\MS6189_nancy Christopoulou\RAW\ECL06886.raw	ECL06886	Q7Y175	Q7Y175	PUX5_ARATH	PUX5	706273	793989	758697	LLSGEAVSSSPQQQQQEQPQR	LLSGEAVSSSPQQQQQEQPQR	LLSGEAVSSSPQQQQQEQPQR2	2	5.70888e-06	5.70888e-06	0.000276855	0.000169119	0.000152045	0.000141303	0.000153822	0	1	69089.1	79959.4	72508.5		0	0.920326	39.4796	39.2738	39.685	1.19839	39.4378	1.37681	1.63619e-05	0.000149388	0	0	3.44334	0.545124	0.0375731	0	0.999997	0	-10000000	26752.8;23652.2;0;18684.2;4027.46;10659;	26752.8;23652.2;0;18684.2;4027.46;10659;	0.92262;0.914735;0;0.92412;0.63729;0.931598;	26388	0
S:\Projects\active_projects\MS6189_nancy Christopoulou\RAW\ECL06886.raw	ECL06886	Q7Y175	Q7Y175	PUX5_ARATH	PUX5	706273	793989	758697	LLSGEAVSSSPQQQQQEQPQR	LLSGEAVSSSPQQQQQEQPQR	LLSGEAVSSSPQQQQQEQPQR3	3	1e-09	0	2.46618e-05	0.000169119	0.000152045	0.000141303	0.000153822	0	1	379736	435900	395281		3504880	0.944002	39.5485	39.3435	39.7542	1.13551	39.4082	1.5182	3.43596e-06	0.000149388	0.724765	3367040	5.43136	0.823992	0.149486	0	1	0	-10000000	183244;77140.4;119352;63704;49258.6;47364.7;57354.2;37958.8;18716.1;18216.1;	183244;77140.4;119352;63704;49258.6;47364.7;57354.2;37958.8;18716.1;18216.1;	0.942191;0.910102;0.968694;0.909406;0.938557;0.927731;0.966111;0.91588;0.898555;0.928647;	26436	0
S:\Projects\active_projects\MS6189_nancy Christopoulou\RAW\ECL06886.raw	ECL06886	Q7Y175	Q7Y175	PUX5_ARATH	PUX5	706273	793989	758697	NPFQGVGR	NPFQGVGR	NPFQGVGR2	2	2.35078e-05	6.90189e-05	0.00128972	0.000169119	0.000152045	0.000141303	0.000153822	0	1	706273	793989	720003		7670840	0.941847	38.3677	38.1613	38.5726	-0.870734	38.3442	-0.860242	0.000153384	0.000149388	0.848023	7524560	4.64578	0.776551	0.0922217	0	0.99996	1.20859	0.0629472	333611;380925;212638;112709;37684.2;7381.82;	333611;380925;212638;112709;37684.2;7381.82;	0.923717;0.93905;0.941525;0.951911;0.855634;0.139389;	25624	0
S:\Projects\active_projects\MS6189_nancy Christopoulou\RAW\ECL06886.raw	ECL06886	Q7Y175	Q7Y175	PUX5_ARATH	PUX5	706273	793989	758697	QSAVDRPVEPSR	QSAVDRPVEPSR	QSAVDRPVEPSR2	2	0.000156623	0.00177291	0.00349498	0.000169119	0.000152045	0.000141303	0.000153822	0	1	51647.2	58915.6	53425.7		0	0.832654	25.1821	24.973	25.3898	-25.7987	24.7918	-25.0668	0.00211466	0.000149388	0	0	1.50305	0.686186	0.0336013	0.804984	0.998964	0	-10000000	13146.9;34163.4;4336.97;0;0;0;0;0;3626.02;13629.4;0;0;	13146.9;34163.4;4336.97;0;0;0;0;0;3626.02;13629.4;0;0;	0.912391;0.80402;0.816497;0;0;0;0;0;0;0.408248;0;0;	16693	0
S:\Projects\active_projects\MS6189_nancy Christopoulou\RAW\ECL06886.raw	ECL06886	Q7Y175	Q7Y175	PUX5_ARATH	PUX5	706273	793989	758697	SASTSFTGAAR	SASTSFTGAAR	SASTSFTGAAR2	2	0.000216616	0.00316284	0.000606208	0.000169119	0.000152045	0.000141303	0.000153822	0	1	453013	476872	432435		4231400	0.912091	28.4834	28.2755	28.6894	-19.0942	28.321	-18.7397	0.000105615	0.000149388	0.8234	4432760	3.96097	0.49817	0.100223	0	0.998154	0.827644	0.0519969	169718;237736;0;117541;81630.7;45559.8;	169718;237736;0;117541;81630.7;45559.8;	0.889895;0.932921;0;0.829924;0.832554;0.886074;	18915	0
S:\Projects\active_projects\MS6189_nancy Christopoulou\RAW\ECL06886.raw	ECL06886	Q7Y175	Q7Y175	PUX5_ARATH	PUX5	706273	793989	758697	SEC(UniMod:4)PSELEPADK	SECPSELEPADK	SEC(UniMod:4)PSELEPADK2	2	1.01944e-06	1.01944e-06	4.67856e-06	0.000169119	0.000152045	0.000141303	0.000153822	0	1	525904	609433	552644		2837180	0.911826	34.4893	34.2809	34.6983	-8.4132	34.364	-8.21067	6.5183e-07	0.000149388	0.885782	2699900	4.83827	0.358006	0.254352	0.904486	0.999999	0	-10000000	302640;155632;67632.6;32560.7;38232.1;12638.6;	302640;155632;67632.6;32560.7;38232.1;12638.6;	0.91675;0.90154;0.913458;0.840317;0.942563;0.758575;	22995	0
S:\Projects\active_projects\MS6189_nancy Christopoulou\RAW\ECL06886.raw	ECL06886	Q7Y175	Q7Y175	PUX5_ARATH	PUX5	706273	793989	758697	SEC(UniMod:4)PSELEPADKK	SECPSELEPADKK	SEC(UniMod:4)PSELEPADKK3	3	0.000229983	0.00374095	0.00349498	0.000169119	0.000152045	0.000141303	0.000153822	0	1	37267.3	43973	39875.4		0	0.816497	28.6859	28.4799	28.8917	-18.591	28.5431	-18.3067	0.00433262	0.000149388	0	0	1.20849	0.686205	0.0340638	0.804984	0.997818	0	-10000000	20902.4;10488.2;0;5876.69;0;0;0;7920.16;5874.59;0;0;0;	20902.4;10488.2;0;5876.69;0;0;0;7920.16;5874.59;0;0;0;	0.816497;0.816497;0;0.816497;0;0;0;0.816497;0.816497;0;0;0;	19052	0
S:\Projects\active_projects\MS6189_nancy Christopoulou\RAW\ECL06886.raw	ECL06886	Q7Y175	Q7Y175	PUX5_ARATH	PUX5	706273	793989	758697	TFADLNR	TFADLNR	TFADLNR2	2	0.00468335	0.21639	0.000902757	0.000169119	0.000152045	0.000141303	0.000153822	0	1	331179	396689	359724		1037310	0.834072	37.5454	37.3396	37.7491	-1.10412	38.2099	-2.32686	0.00107885	0.000149388	0.558916	954998	2.29358	0.232579	0.095309	0.105237	0.88769	1.06222	0.0907364	103031;151906;76242.2;0;9612.21;51789.2;0;35026.5;	103031;151906;76242.2;0;9612.21;51789.2;0;35026.5;	0.628684;0.95373;0.873218;0;0.628684;0.884364;0;0.192502;	25062	0
S:\Projects\active_projects\MS6189_nancy Christopoulou\RAW\ECL06886.raw	ECL06886	Q7Y175	Q7Y175	PUX5_ARATH	PUX5	706273	793989	758697	TLGASGSGSSSAPQASSAPMNVAPAPSR	TLGASGSGSSSAPQASSAPMNVAPAPSR	TLGASGSGSSSAPQASSAPMNVAPAPSR3	3	1.32527e-06	1.32527e-06	3.14034e-05	0.000169119	0.000152045	0.000141303	0.000153822	0	1	197347	229510	208123		0	0.91006	51.8187	51.6132	52.0224	22.4969	51.6164	22.7828	4.37522e-06	0.000149388	0	0	3.02429	0.297998	0.0387631	0	0.999999	0	-10000000	124972;26690.1;45685;18487.8;12165.5;0;27652.6;	124972;26690.1;45685;18487.8;12165.5;0;27652.6;	0.943525;0.722532;0.928072;0.920125;0.722532;0;0.841244;	34842	0
S:\Projects\active_projects\MS6189_nancy Christopoulou\RAW\ECL06886.raw	ECL06886	Q7Y175	Q7Y175	PUX5_ARATH	PUX5	706273	793989	758697	VKDVDELFDQAR	VKDVDELFDQAR	VKDVDELFDQAR2	2	1.98793e-05	1.98793e-05	0.000276855	0.000169119	0.000152045	0.000141303	0.000153822	0	1	127174	153330	139042		0	0.964378	59.9648	59.7591	60.17	33.2538	60.1063	33.0434	3.51013e-05	0.000149388	0	0	3.37662	0.503782	0.0338855	0.457799	0.999988	1.45652	0.172459	73977;31505.1;33609.4;21691.7;0;14468.9;10207.5;16921.4;0;4278.52;0;3390.63;	73977;31505.1;33609.4;21691.7;0;14468.9;10207.5;16921.4;0;4278.52;0;3390.63;	0.989692;0.962293;0.965817;0.881078;0;0.87972;0.868665;0.97381;0;0.415914;0;0.524577;	40429	0
S:\Projects\active_projects\MS6189_nancy Christopoulou\RAW\ECL06886.raw	ECL06886	Q7Y175	Q7Y175	PUX5_ARATH	PUX5	706273	793989	758697	VKDVDELFDQAR	VKDVDELFDQAR	VKDVDELFDQAR3	3	0.000185554	0.00283527	0.000276855	0.000169119	0.000152045	0.000141303	0.000153822	0	1	381225	460612	417691		820076	0.959009	60.0255	59.82	60.2304	33.3262	60.1697	33.107	2.37799e-05	0.000149388	0.486888	748480	3.38036	0.641306	0.0338886	0	0.998345	0	-10000000	169705;124360;97148.6;87159.4;0;0;	169705;124360;97148.6;87159.4;0;0;	0.94684;0.968145;0.958614;0.969666;0;0;	40469	0
WT
S:\Projects\active_projects\MS6189_nancy Christopoulou\RAW\ECL06993.raw	ECL06993	Q7Y175	Q7Y175	PUX5_ARATH	PUX5	1120440	739798	807119	GFIDASRPGGSK	GFIDASRPGGSK	GFIDASRPGGSK2	2	2.77754e-07	2.77754e-07	0.000276855	0.000166834	0.000151906	0.000141303	0.000153681	0	1	246043	162890	231238		0	0.975183	38.4525	38.2471	38.6583	-9.01549	38.467	-8.93265	3.6846e-05	0.000149388	0	0	4.75978	0.422328	0.0331892	1.98175	1	0	-10000000	134006;92973.2;27268.1;47045.2;30409;19063.3;10805.4;0;8846.24;7429.26;10014;13504.3;	134006;92973.2;27268.1;47045.2;30409;19063.3;10805.4;0;8846.24;7429.26;10014;13504.3;	0.972518;0.978295;0.866609;0.924106;0.94293;0.978735;0.875446;0;0.739875;0.646044;0.878522;0.739875;	25644	0
S:\Projects\active_projects\MS6189_nancy Christopoulou\RAW\ECL06993.raw	ECL06993	Q7Y175	Q7Y175	PUX5_ARATH	PUX5	1120440	739798	807119	GFSDPENAAFMNSISR	GFSDPENAAFMNSISR	GFSDPENAAFMNSISR2	2	8.25525e-05	6.66612e-06	6.87011e-05	0.000166834	0.000151906	0.000141303	0.000153681	0	1	683860	447764	635643		0	0.958003	82.498	82.297	82.6984	53.4585	82.4913	53.3943	9.57164e-06	0.000149388	0	0	4.33721	0.614411	0.0349541	0	0.999996	0	-10000000	215244;285411;183205;64041.1;87146.3;15754.6;	215244;285411;183205;64041.1;87146.3;15754.6;	0.966751;0.9495;0.960971;0.856653;0.9403;0.715222;	56053	0
S:\Projects\active_projects\MS6189_nancy Christopoulou\RAW\ECL06993.raw	ECL06993	Q7Y175	Q7Y175	PUX5_ARATH	PUX5	1120440	739798	807119	GGAGENKETENPSGIR	GGAGENKETENPSGIR	GGAGENKETENPSGIR2	2	0.000202612	0.000645954	0.0444136	0.000166834	0.000151906	0.000141303	0.000153681	0	1	23102.4	18090.3	25680.9		0	0.890551	28.0079	27.8006	28.2157	-28.3667	28.021	-28.3815	0.00508172	0.000149388	0	0	1.96344	0.373969	0.0344875	0	0.999584	0	-10000000	10833.6;8131.23;0;4137.58;0;0;4114.89;0;0;0;12754.3;0;	10833.6;8131.23;0;4137.58;0;0;4114.89;0;0;0;12754.3;0;	0.925035;0.935764;0;0.711407;0;0;0.711407;0;0;0;0;0;	18530	0
S:\Projects\active_projects\MS6189_nancy Christopoulou\RAW\ECL06993.raw	ECL06993	Q7Y175	Q7Y175	PUX5_ARATH	PUX5	1120440	739798	807119	GGAGENKETENPSGIR	GGAGENKETENPSGIR	GGAGENKETENPSGIR3	3	0.000381613	0.00205235	1.69598e-05	0.000166834	0.000151906	0.000141303	0.000153681	0	1	79210.8	60409.9	85757.5		3638230	0.845041	28.057	27.8496	28.2652	-28.6734	27.845	-28.2981	2.36289e-06	0.000149388	0	3360490	2.95736	0.394065	0.034491	0	0.99868	0	-10000000	60312.8;8693;0;10205.1;4680.58;3533.2;	60312.8;8693;0;10205.1;4680.58;3533.2;	0.857204;0.697421;0;0.898899;0.816497;0.816497;	18567	0
S:\Projects\active_projects\MS6189_nancy Christopoulou\RAW\ECL06993.raw	ECL06993	Q7Y175	Q7Y175	PUX5_ARATH	PUX5	1120440	739798	807119	GLVVDPAAPTTSIQLR	GLVVDPAAPTTSIQLR	GLVVDPAAPTTSIQLR3	3	0.000385226	0.00281875	0.0701452	0.000166834	0.000151906	0.000141303	0.000153681	0	1	76084.9	45023.2	63914.7		90772.4	0.816497	87.3067	87.1056	87.5077	59.1991	87.1507	59.2977	0.00850855	0.000149388	0	108057	1.59998	0.665403	0.0345698	0	0.998189	1.48059	0.202847	44192.3;16047.9;31506.2;0;15844.7;0;0;115364;0;9476.2;0;0;	44192.3;16047.9;31506.2;0;15844.7;0;0;115364;0;9476.2;0;0;	0.816497;0.816497;0.692105;0;0.816497;0;0;0.579035;0;0.816497;0;0;	59378	0
S:\Projects\active_projects\MS6189_nancy Christopoulou\RAW\ECL06993.raw	ECL06993	Q7Y175	Q7Y175	PUX5_ARATH	PUX5	1120440	739798	807119	LLSGEAVSSSPQQQQQEQPQR	LLSGEAVSSSPQQQQQEQPQR	LLSGEAVSSSPQQQQQEQPQR2	2	9.48107e-05	1.87949e-05	0.000276855	0.000166834	0.000151906	0.000141303	0.000153681	0	1	149743	99819.7	141703		0	0.897348	42.9901	42.789	43.1919	1.19839	43.2567	0.688796	1.63619e-05	0.000149388	0	0	3.24257	0.541835	0.0375731	0	0.999988	0	-10000000	58103.2;48545.4;24950;43094.1;0;24919.1;	58103.2;48545.4;24950;43094.1;0;24919.1;	0.895219;0.888474;0.764871;0.910214;0;0.893895;	28768	0
S:\Projects\active_projects\MS6189_nancy Christopoulou\RAW\ECL06993.raw	ECL06993	Q7Y175	Q7Y175	PUX5_ARATH	PUX5	1120440	739798	807119	LLSGEAVSSSPQQQQQEQPQR	LLSGEAVSSSPQQQQQEQPQR	LLSGEAVSSSPQQQQQEQPQR3	3	0.000107559	3.01832e-05	2.46618e-05	0.000166834	0.000151906	0.000141303	0.000153681	0	1	780087	529024	750999		7292100	0.827508	42.9578	42.7565	43.1593	1.13551	43.2299	0.621424	3.43596e-06	0.000149388	0	7574540	3.35487	0.621122	0.0375783	0	0.999981	0	-10000000	257270;114483;408334;65789.2;77267.5;52922.2;103033;67193.9;16370.9;24091.1;	257270;114483;408334;65789.2;77267.5;52922.2;103033;67193.9;16370.9;24091.1;	0.927094;0.883617;0.749033;0.720884;0.92606;0.720884;0.863248;0.92505;0.720884;0.899013;	28746	0
S:\Projects\active_projects\MS6189_nancy Christopoulou\RAW\ECL06993.raw	ECL06993	Q7Y175	Q7Y175	PUX5_ARATH	PUX5	1120440	739798	807119	QSAVDRPVEPSR	QSAVDRPVEPSR	QSAVDRPVEPSR2	2	0.000202612	0.000576739	0.00349498	0.000166834	0.000151906	0.000141303	0.000153681	0	1	127176	92625.8	131491		0	0.911515	29.7442	29.5365	29.9527	-25.7987	29.5179	-25.572	0.00211466	0.000149388	0	0	2.15461	0.635135	0.0336013	1.24915	0.999629	0	-10000000	23836.8;92648.7;10690.9;5878.28;0;0;85259.5;0;37787.7;10429.5;0;0;	23836.8;92648.7;10690.9;5878.28;0;0;85259.5;0;37787.7;10429.5;0;0;	0.912714;0.922171;0.816497;0.816497;0;0;0.588809;0;0.288052;0;0;0;	19703	0
S:\Projects\active_projects\MS6189_nancy Christopoulou\RAW\ECL06993.raw	ECL06993	Q7Y175	Q7Y175	PUX5_ARATH	PUX5	1120440	739798	807119	SASTSFTGAAR	SASTSFTGAAR	SASTSFTGAAR2	2	0.000192197	0.000399328	0.000606208	0.000166834	0.000151906	0.000141303	0.000153681	0	1	544103	377596	536033		1419210	0.90714	32.8066	32.6023	33.01	-19.0942	32.6973	-18.8594	0.000105615	0.000149388	0	1440570	3.88017	0.420971	0.344273	0	0.999743	1.58758	0.0888882	137944;367657;142801;61179.6;57578;38502.1;	137944;367657;142801;61179.6;57578;38502.1;	0.939823;0.894594;0.93267;0.644511;0.890031;0.909844;	21785	0
S:\Projects\active_projects\MS6189_nancy Christopoulou\RAW\ECL06993.raw	ECL06993	Q7Y175	Q7Y175	PUX5_ARATH	PUX5	1120440	739798	807119	SEC(UniMod:4)PSELEPADK	SECPSELEPADK	SEC(UniMod:4)PSELEPADK2	2	5.55508e-07	5.55508e-07	4.67856e-06	0.000166834	0.000151906	0.000141303	0.000153681	0	1	578177	377916	536486		4966800	0.943279	38.8838	38.6784	39.088	-8.4132	38.7149	-7.75917	6.5183e-07	0.000149388	0.617527	5352770	5.34542	0.712514	0.0550892	0.947673	1	0	-10000000	324991;175698;77487.9;39222.2;28987.3;20983.8;	324991;175698;77487.9;39222.2;28987.3;20983.8;	0.938254;0.949995;0.949124;0.913244;0.884592;0.879421;	25935	0
S:\Projects\active_projects\MS6189_nancy Christopoulou\RAW\ECL06993.raw	ECL06993	Q7Y175	Q7Y175	PUX5_ARATH	PUX5	1120440	739798	807119	TFADLNR	TFADLNR	TFADLNR2	2	0.000324238	0.00123597	0.000902757	0.000166834	0.000151906	0.000141303	0.000153681	0	1	1120440	739798	1050210		2560220	0.859202	42.0933	41.8911	42.2963	-1.10412	42.2278	-1.24976	0.00107885	0.000149388	0.791695	2731420	2.9986	0.232006	0.0953091	0	0.999205	2.7736	0.224211	610011;347551;162878;0;30809.5;33007.2;0;0;	610011;347551;162878;0;30809.5;33007.2;0;0;	0.841533;0.916919;0.80222;0;0.455436;0.837124;0;0;	28142	0
S:\Projects\active_projects\MS6189_nancy Christopoulou\RAW\ECL06993.raw	ECL06993	Q7Y175	Q7Y175	PUX5_ARATH	PUX5	1120440	739798	807119	TLGASGSGSSSAPQASSAPMNVAPAPSR	TLGASGSGSSSAPQASSAPMNVAPAPSR	TLGASGSGSSSAPQASSAPMNVAPAPSR3	3	4.74046e-05	3.14788e-06	3.14034e-05	0.000166834	0.000151906	0.000141303	0.000153681	0	1	301840	234315	332633		0	0.941146	55.5546	55.3518	55.7571	22.4969	55.7413	22.3901	4.37522e-06	0.000149388	0	0	2.92642	0.668566	0.0387631	0	0.999998	0	-10000000	162968;72461.7;66409.9;7780.06;7487.8;8680.3;27568.6;	162968;72461.7;66409.9;7780.06;7487.8;8680.3;27568.6;	0.93444;0.92192;0.978579;0.744047;0.503484;0.744047;0.875398;	37432	0
S:\Projects\active_projects\MS6189_nancy Christopoulou\RAW\ECL06993.raw	ECL06993	Q7Y175	Q7Y175	PUX5_ARATH	PUX5	1120440	739798	807119	VKDVDELFDQAR	VKDVDELFDQAR	VKDVDELFDQAR2	2	0.00117826	0.0247353	0.000276855	0.000166834	0.000151906	0.000141303	0.000153681	0	1	284741	170522	242072		0	0.884027	64.7219	64.522	64.9227	33.2538	64.4412	33.3831	3.51013e-05	0.000149388	0	0	2.16939	0.490852	0.0338855	0.0117617	0.984325	1.13213	0.207243	143552;101863;35690.8;39325.6;0;0;35747.3;169944;0;0;0;24493.3;	143552;101863;35690.8;39325.6;0;0;35747.3;169944;0;0;0;24493.3;	0.941967;0.790689;0.93253;0.914293;0;0;0.714126;0.360473;0;0;0;0.506008;	43789	0
S:\Projects\active_projects\MS6189_nancy Christopoulou\RAW\ECL06993.raw	ECL06993	Q7Y175	Q7Y175	PUX5_ARATH	PUX5	1120440	739798	807119	VKDVDELFDQAR	VKDVDELFDQAR	VKDVDELFDQAR3	3	0.00203438	0.0585911	0.000276855	0.000166834	0.000151906	0.000141303	0.000153681	0	1	472555	296919	421504		0	0.942145	64.6811	64.4812	64.8816	33.3262	64.5016	33.3296	2.37799e-05	0.000149388	0	0	2.33188	0.60046	0.0338886	0.0696276	0.963651	1.12971	0.100092	211909;156068;53354.4;104577;69185.2;0;	211909;156068;53354.4;104577;69185.2;0;	0.979767;0.964119;0.838559;0.833116;0.45436;0;	43759	0
mca-II-KOc
S:\Projects\active_projects\MS6189_nancy Christopoulou\RAW\ECL06887.raw	ECL06887	Q7Y175	Q7Y175	PUX5_ARATH	PUX5	535659	695270	685482	DVDELFDQAR	DVDELFDQAR	DVDELFDQAR2	2	2.10044e-05	0.000134381	0.0031466	0.000171703	0.00015321	0.000141303	0.000155111	0	1	154900	207327	158508		0	0.965547	67.5538	67.3476	67.7608	40.761	67.3411	40.9313	0.000942638	0.000149388	0	0	4.11799	0.576112	0.0332311	0.851786	0.999923	0.967246	0.106801	57759.1;58808.6;38332.1;24017.5;28901.5;11781.2;	57759.1;58808.6;38332.1;24017.5;28901.5;11781.2;	0.971187;0.961401;0.963409;0.872239;0.908604;0.864611;	45455	0
S:\Projects\active_projects\MS6189_nancy Christopoulou\RAW\ECL06887.raw	ECL06887	Q7Y175	Q7Y175	PUX5_ARATH	PUX5	535659	695270	685482	GFIDASRPGGSK	GFIDASRPGGSK	GFIDASRPGGSK2	2	1.21777e-05	1.21777e-05	0.000276855	0.000171703	0.00015321	0.000141303	0.000155111	0	1	96400.7	113031	86415.4		0	0.944197	33.8046	33.5963	34.0131	-9.01549	33.7635	-9.00034	3.6846e-05	0.000149388	0	0	3.1405	0.445969	0.0331892	1.14257	0.999993	0	-10000000	62063.7;30304.7;20898.2;0;7903.27;4032.29;7594.09;0;0;0;44483.3;5640.01;	62063.7;30304.7;20898.2;0;7903.27;4032.29;7594.09;0;0;0;44483.3;5640.01;	0.953242;0.955012;0.881305;0;0.723715;0.723715;0.875775;0;0;0;0.837496;0.723715;	22494	0
S:\Projects\active_projects\MS6189_nancy Christopoulou\RAW\ECL06887.raw	ECL06887	Q7Y175	Q7Y175	PUX5_ARATH	PUX5	535659	695270	685482	GFSDPENAAFMNSISR	GFSDPENAAFMNSISR	GFSDPENAAFMNSISR2	2	2.70615e-06	2.70615e-06	6.87011e-05	0.000171703	0.00015321	0.000141303	0.000155111	0	1	240907	347880	265964		585294	0.937865	78.6518	78.4437	78.8572	53.4585	78.4427	53.805	9.57164e-06	0.000149388	0.574104	530152	4.11241	0.811864	0.0349541	0	0.999998	0	-10000000	109376;57739.6;73791.4;52180.3;39634.5;4476.99;	109376;57739.6;73791.4;52180.3;39634.5;4476.99;	0.965414;0.88837;0.935759;0.82157;0.877829;0.588576;	52973	0
S:\Projects\active_projects\MS6189_nancy Christopoulou\RAW\ECL06887.raw	ECL06887	Q7Y175	Q7Y175	PUX5_ARATH	PUX5	535659	695270	685482	GGAGENKETENPSGIR	GGAGENKETENPSGIR	GGAGENKETENPSGIR3	3	1e-09	0	1.69598e-05	0.000171703	0.00015321	0.000141303	0.000155111	0	1	172597	217560	166331		1454460	0.956958	23.2048	22.9954	23.4133	-28.6734	23.2124	-28.7211	2.36289e-06	0.000149388	0.81387	1509250	5.59904	0.534172	0.20752	0.891535	1	0	-10000000	102037;42914;22877.8;27645.4;21807.1;27594.9;	102037;42914;22877.8;27645.4;21807.1;27594.9;	0.959705;0.955912;0.891339;0.948445;0.890213;0.931437;	15347	0
S:\Projects\active_projects\MS6189_nancy Christopoulou\RAW\ECL06887.raw	ECL06887	Q7Y175	Q7Y175	PUX5_ARATH	PUX5	535659	695270	685482	LLSGEAVSSSPQQQQQEQPQR	LLSGEAVSSSPQQQQQEQPQR	LLSGEAVSSSPQQQQQEQPQR2	2	9.47155e-06	9.47155e-06	0.000276855	0.000171703	0.00015321	0.000141303	0.000155111	0	1	45446.8	57747.4	44149.6		0	0.866911	39.3494	39.142	39.5563	1.19839	39.2828	1.40634	1.63619e-05	0.000149388	0	0	2.25138	0.479632	0.0375731	0	0.999995	0	-10000000	18878;10774.2;5728.03;15794.6;0;0;	18878;10774.2;5728.03;15794.6;0;0;	0.899049;0.753502;0.753502;0.90586;0;0;	26248	0
S:\Projects\active_projects\MS6189_nancy Christopoulou\RAW\ECL06887.raw	ECL06887	Q7Y175	Q7Y175	PUX5_ARATH	PUX5	535659	695270	685482	LLSGEAVSSSPQQQQQEQPQR	LLSGEAVSSSPQQQQQEQPQR	LLSGEAVSSSPQQQQQEQPQR3	3	3.12247e-07	3.12247e-07	2.46618e-05	0.000171703	0.00015321	0.000141303	0.000155111	0	1	325360	414602	316975		2848030	0.93567	39.3158	39.1085	39.5227	1.13551	39.2538	1.33973	3.43596e-06	0.000149388	0.851859	2923360	5.37437	0.643921	1	0	1	0	-10000000	158025;84108.5;83225.9;39528;37231.9;52414.5;62139.2;25279.9;14651.3;16537.1;	158025;84108.5;83225.9;39528;37231.9;52414.5;62139.2;25279.9;14651.3;16537.1;	0.932757;0.939203;0.937628;0.864565;0.849243;0.944947;0.973759;0.837994;0.723986;0.864776;	26226	0
S:\Projects\active_projects\MS6189_nancy Christopoulou\RAW\ECL06887.raw	ECL06887	Q7Y175	Q7Y175	PUX5_ARATH	PUX5	535659	695270	685482	NPFQGVGR	NPFQGVGR	NPFQGVGR2	2	4.99597e-06	4.99597e-06	0.00128972	0.000171703	0.00015321	0.000141303	0.000155111	0	1	535659	695270	531554		5903230	0.951008	38.1302	37.9231	38.3356	-0.870734	38.1805	-0.964652	0.000153384	0.000149388	0.916676	5948820	4.93465	0.725893	0.0324548	0	0.999997	1.47535	0.032718	234206;292321;158190;85148;34362.6;0;	234206;292321;158190;85148;34362.6;0;	0.95626;0.965889;0.933809;0.931876;0.872135;0;	25414	0
S:\Projects\active_projects\MS6189_nancy Christopoulou\RAW\ECL06887.raw	ECL06887	Q7Y175	Q7Y175	PUX5_ARATH	PUX5	535659	695270	685482	SASTSFTGAAR	SASTSFTGAAR	SASTSFTGAAR2	2	0.000145317	0.00131013	0.000606208	0.000171703	0.00015321	0.000141303	0.000155111	0	1	362173	410391	313756		3740040	0.927297	28.2145	28.0062	28.4215	-19.0942	28.1013	-18.8444	0.000105615	0.000149388	0.90929	4317180	4.02092	0.369147	0.345863	0	0.99925	1.11599	0.03279	129383;209756;0;64944.8;63762.1;23034.3;	129383;209756;0;64944.8;63762.1;23034.3;	0.907523;0.942321;0;0.726722;0.864477;0.901553;	18705	0
S:\Projects\active_projects\MS6189_nancy Christopoulou\RAW\ECL06887.raw	ECL06887	Q7Y175	Q7Y175	PUX5_ARATH	PUX5	535659	695270	685482	SEC(UniMod:4)PSELEPADK	SECPSELEPADK	SEC(UniMod:4)PSELEPADK2	2	1e-09	0	4.67856e-06	0.000171703	0.00015321	0.000141303	0.000155111	0	1	454337	538213	411480		2728560	0.943262	34.1384	33.9287	34.3478	-8.4132	34.1032	-8.33552	6.5183e-07	0.000149388	0.939752	3012750	5.76372	0.425019	0.0692069	0.9237	1	0	-10000000	276705;117462;60169.9;36282.8;27577.8;13864.5;	276705;117462;60169.9;36282.8;27577.8;13864.5;	0.95092;0.933132;0.92782;0.926845;0.898082;0.932738;	22715	0
S:\Projects\active_projects\MS6189_nancy Christopoulou\RAW\ECL06887.raw	ECL06887	Q7Y175	Q7Y175	PUX5_ARATH	PUX5	535659	695270	685482	TFADLNR	TFADLNR	TFADLNR2	2	0.00139932	0.042829	0.000902757	0.000171703	0.00015321	0.000141303	0.000155111	0	1	386032	512006	391443		1380400	0.812759	37.4095	37.2037	37.6126	-1.10412	38.0422	-2.23068	0.00107885	0.000149388	0.746804	1361320	2.69551	0.194379	0.0467614	0	0.97606	1.66411	0.0960883	162802;137057;86173.9;25554.7;0;34108.6;0;0;	162802;137057;86173.9;25554.7;0;34108.6;0;0;	0.728848;0.897562;0.836407;0.728848;0;0.719715;0;0;	24922	0
S:\Projects\active_projects\MS6189_nancy Christopoulou\RAW\ECL06887.raw	ECL06887	Q7Y175	Q7Y175	PUX5_ARATH	PUX5	535659	695270	685482	TLGASGSGSSSAPQASSAPMNVAPAPSR	TLGASGSGSSSAPQASSAPMNVAPAPSR	TLGASGSGSSSAPQASSAPMNVAPAPSR3	3	1e-09	0	3.14034e-05	0.000171703	0.00015321	0.000141303	0.000155111	0	1	205210	274991	210239		6287680	0.925432	51.6652	51.4589	51.8703	22.4969	51.5014	22.7326	4.37522e-06	0.000149388	0.804984	6137270	3.90333	0.31293	0.0562505	0	1	0.89085	0.0336456	138408;44200.6;22600.8;11841.6;12550.6;6352;32371.8;	138408;44200.6;22600.8;11841.6;12550.6;6352;32371.8;	0.953921;0.89192;0.816497;0.816497;0.816497;0.408248;0.795727;	34632	0
S:\Projects\active_projects\MS6189_nancy Christopoulou\RAW\ECL06887.raw	ECL06887	Q7Y175	Q7Y175	PUX5_ARATH	PUX5	535659	695270	685482	VKDVDELFDQAR	VKDVDELFDQAR	VKDVDELFDQAR2	2	0.000206366	0.0021459	0.000276855	0.000171703	0.00015321	0.000141303	0.000155111	0	1	79619	110953	84827.1		0	0.840579	59.8552	59.6489	60.0609	33.2538	60.0149	33.0191	3.51013e-05	0.000149388	0	0	1.56418	0.429756	0.0338855	0	0.998773	1.58631	0.194136	38286.9;9374.19;5262.89;31957.8;6224.99;5676.23;11681.2;18207.8;0;0;0;0;	38286.9;9374.19;5262.89;31957.8;6224.99;5676.23;11681.2;18207.8;0;0;0;0;	0.985878;0.816497;0;0.673568;0.816497;0.408248;0.617659;0.808085;0;0;0;0;	40219	0
S:\Projects\active_projects\MS6189_nancy Christopoulou\RAW\ECL06887.raw	ECL06887	Q7Y175	Q7Y175	PUX5_ARATH	PUX5	535659	695270	685482	VKDVDELFDQAR	VKDVDELFDQAR	VKDVDELFDQAR3	3	0.000192368	0.0019047	0.000276855	0.000171703	0.00015321	0.000141303	0.000155111	0	1	289961	419004	320341		2616710	0.984552	59.8128	59.6067	60.0188	33.3262	60.079	32.9761	2.37799e-05	0.000149388	0	2368550	3.09249	0.687404	0.0402587	0	0.99891	0.900346	0.366539	122802;101206;71505.7;65953.4;0;0;	122802;101206;71505.7;65953.4;0;0;	0.9913;0.974947;0.885444;0.986728;0;0;	40189	0
mca-II-KOc
S:\Projects\active_projects\MS6189_nancy Christopoulou\RAW\ECL06994.raw	ECL06994	Q7Y175	Q7Y175	PUX5_ARATH	PUX5	841303	500043	666815	GFIDASRPGGSK	GFIDASRPGGSK	GFIDASRPGGSK2	2	5.50137e-07	5.50137e-07	0.000276855	0.000168407	0.000146349	0.000141303	0.000148236	0	1	258881	165819	235390		0	0.946034	38.3314	38.1259	38.5376	-9.01549	38.2956	-8.80305	3.6846e-05	0.000149388	0	0	3.80267	0.501559	0.0331892	1.277	1	0	-10000000	127132;99986.8;37566.6;37391.9;10221.5;31762.5;8492.94;0;8710.03;10468;4730.05;22517.6;	127132;99986.8;37566.6;37391.9;10221.5;31762.5;8492.94;0;8710.03;10468;4730.05;22517.6;	0.929485;0.96178;0.862271;0.867391;0.545254;0.962708;0.687865;0;0.874632;0.86008;0.12813;0.87382;	25574	0
S:\Projects\active_projects\MS6189_nancy Christopoulou\RAW\ECL06994.raw	ECL06994	Q7Y175	Q7Y175	PUX5_ARATH	PUX5	841303	500043	666815	GFSDPENAAFMNSISR	GFSDPENAAFMNSISR	GFSDPENAAFMNSISR2	2	0.000103818	7.26215e-05	6.87011e-05	0.000168407	0.000146349	0.000141303	0.000148236	0	1	516193	378190	536862		0	0.969245	82.378	82.1774	82.5785	53.4585	82.3239	53.5938	9.57164e-06	0.000149388	0	0	3.99559	0.76235	0.0349541	0	0.999953	0	-10000000	162322;195891;157980;74001.5;111844;0;	162322;195891;157980;74001.5;111844;0;	0.989067;0.986506;0.927477;0.928436;0.955502;0;	55983	0
S:\Projects\active_projects\MS6189_nancy Christopoulou\RAW\ECL06994.raw	ECL06994	Q7Y175	Q7Y175	PUX5_ARATH	PUX5	841303	500043	666815	GGAGENKETENPSGIR	GGAGENKETENPSGIR	GGAGENKETENPSGIR2	2	0.000998804	0.0209334	0.0444136	0.000168407	0.000146349	0.000141303	0.000148236	0	1	14134.8	9536.84	13538.1		0	0.725218	27.8741	27.6672	28.0815	-28.3667	27.9141	-28.3967	0.00508172	0.000149388	0	0	0.749606	0.45972	0.0344875	0	0.986575	0	-10000000	5521.51;8613.25;5043.71;0;0;0;0;0;0;0;10398;0;	5521.51;8613.25;5043.71;0;0;0;0;0;0;0;10398;0;	0.816497;0.666705;0.408248;0;0;0;0;0;0;0;0;0;	18460	0
S:\Projects\active_projects\MS6189_nancy Christopoulou\RAW\ECL06994.raw	ECL06994	Q7Y175	Q7Y175	PUX5_ARATH	PUX5	841303	500043	666815	GGAGENKETENPSGIR	GGAGENKETENPSGIR	GGAGENKETENPSGIR3	3	0.000117437	0.000112695	1.69598e-05	0.000168407	0.000146349	0.000141303	0.000148236	0	1	72469.5	48633.7	69038.2		0	0.920736	27.7161	27.5095	27.923	-28.6734	27.7324	-28.6559	2.36289e-06	0.000149388	0	0	2.2218	0.544614	0.034491	0.0686707	0.999927	0	-10000000	45011.5;13922.5;4285.73;13535.6;5733.01;0;	45011.5;13922.5;4285.73;13535.6;5733.01;0;	0.914376;0.930842;0.664476;0.93149;0.285121;0;	18357	0
S:\Projects\active_projects\MS6189_nancy Christopoulou\RAW\ECL06994.raw	ECL06994	Q7Y175	Q7Y175	PUX5_ARATH	PUX5	841303	500043	666815	LLSGEAVSSSPQQQQQEQPQR	LLSGEAVSSSPQQQQQEQPQR	LLSGEAVSSSPQQQQQEQPQR2	2	0.000117437	0.000125258	0.000276855	0.000168407	0.000146349	0.000141303	0.000148236	0	1	139274	90913.1	129056		0	0.880698	42.8749	42.6738	43.0763	1.19839	43.1291	0.485978	1.63619e-05	0.000149388	0	0	2.43978	0.469385	0.0375731	0	0.999919	0	-10000000	57812.3;42241.2;15978.1;39220.6;0;0;	57812.3;42241.2;15978.1;39220.6;0;0;	0.872791;0.89523;0.779245;0.876701;0;0;	28698	0
S:\Projects\active_projects\MS6189_nancy Christopoulou\RAW\ECL06994.raw	ECL06994	Q7Y175	Q7Y175	PUX5_ARATH	PUX5	841303	500043	666815	LLSGEAVSSSPQQQQQEQPQR	LLSGEAVSSSPQQQQQEQPQR	LLSGEAVSSSPQQQQQEQPQR3	3	1.58624e-05	1.58624e-05	2.46618e-05	0.000168407	0.000146349	0.000141303	0.000148236	0	1	686865	449460	638034		13714600	0.797812	42.8426	42.6412	43.0437	1.13551	43.0985	0.418975	3.43596e-06	0.000149388	0.760292	14764300	4.68237	0.623195	0.0568255	0	0.99999	0	-10000000	230342;108574;347949;94507.5;77168.1;46627.5;90575.5;47671.6;25428.8;20941.6;	230342;108574;347949;94507.5;77168.1;46627.5;90575.5;47671.6;25428.8;20941.6;	0.942566;0.921124;0.663507;0.906307;0.939449;0.697116;0.840868;0.89169;0.90052;0.889091;	28676	0
S:\Projects\active_projects\MS6189_nancy Christopoulou\RAW\ECL06994.raw	ECL06994	Q7Y175	Q7Y175	PUX5_ARATH	PUX5	841303	500043	666815	QSAVDRPVEPSR	QSAVDRPVEPSR	QSAVDRPVEPSR2	2	0.000330912	0.00251199	0.00349498	0.000168407	0.000146349	0.000141303	0.000148236	0	1	109764	69185.7	98213		0	0.902694	29.7178	29.5097	29.9274	-25.7987	29.4319	-25.3563	0.00211466	0.000149388	0	0	1.25523	0.548926	0.0336013	1.30947	0.99837	0	-10000000	20596.7;80419.9;8747.47;0;0;0;55005.9;0;45216.2;5587.43;0;0;	20596.7;80419.9;8747.47;0;0;0;55005.9;0;45216.2;5587.43;0;0;	0.920774;0.917802;0.721223;0;0;0;0.742856;0;0.282833;0.28185;0;0;	19703	0
S:\Projects\active_projects\MS6189_nancy Christopoulou\RAW\ECL06994.raw	ECL06994	Q7Y175	Q7Y175	PUX5_ARATH	PUX5	841303	500043	666815	SASTSFTGAAR	SASTSFTGAAR	SASTSFTGAAR2	2	0.000117437	0.00010004	0.000606208	0.000168407	0.000146349	0.000141303	0.000148236	0	1	713257	455626	646787		2214200	0.880882	32.6847	32.4795	32.8884	-19.0942	32.5902	-18.8308	0.000105615	0.000149388	0.750616	2441750	4.53353	0.544552	0.0328518	0	0.999935	0.870044	0.0511616	170429;492974;166855;176907;52371.6;49852.9;	170429;492974;166855;176907;52371.6;49852.9;	0.905614;0.870294;0.883502;0.889102;0.895991;0.901026;	21715	0
S:\Projects\active_projects\MS6189_nancy Christopoulou\RAW\ECL06994.raw	ECL06994	Q7Y175	Q7Y175	PUX5_ARATH	PUX5	841303	500043	666815	SEC(UniMod:4)PSELEPADK	SECPSELEPADK	SEC(UniMod:4)PSELEPADK2	2	1.28365e-06	1.28365e-06	4.67856e-06	0.000168407	0.000146349	0.000141303	0.000148236	0	1	547133	327661	465133		2164490	0.938586	38.6608	38.4543	38.8658	-8.4132	38.5086	-8.05147	6.5183e-07	0.000149388	0.737579	2546070	4.33778	0.311017	0.069207	0.907095	0.999999	1.11501	0.027187	326853;139012;81267.2;43153.5;32131.1;14071.5;	326853;139012;81267.2;43153.5;32131.1;14071.5;	0.951463;0.920497;0.917741;0.900247;0.884102;0.752097;	25795	0
S:\Projects\active_projects\MS6189_nancy Christopoulou\RAW\ECL06994.raw	ECL06994	Q7Y175	Q7Y175	PUX5_ARATH	PUX5	841303	500043	666815	TFADLNR	TFADLNR	TFADLNR2	2	0.000500714	0.00482622	0.000902757	0.000168407	0.000146349	0.000141303	0.000148236	0	1	841303	500043	709838		3145460	0.865097	41.9796	41.7766	42.1818	-1.10412	42.062	-1.28944	0.00107885	0.000149388	0.804984	3728010	3.22364	0.222584	0.0323782	0	0.996872	2.58747	0.340107	406397;276760;158146;0;50175.2;35910.3;0;0;	406397;276760;158146;0;50175.2;35910.3;0;0;	0.816497;0.909187;0.912829;0;0.54724;0.816497;0;0;	28072	0
S:\Projects\active_projects\MS6189_nancy Christopoulou\RAW\ECL06994.raw	ECL06994	Q7Y175	Q7Y175	PUX5_ARATH	PUX5	841303	500043	666815	TLGASGSGSSSAPQASSAPMNVAPAPSR	TLGASGSGSSSAPQASSAPMNVAPAPSR	TLGASGSGSSSAPQASSAPMNVAPAPSR3	3	1.5404e-05	1.5404e-05	3.14034e-05	0.000168407	0.000146349	0.000141303	0.000148236	0	1	262567	171882	243996		27645700	0.901935	55.2305	55.0283	55.4311	22.4969	55.3363	22.355	4.37522e-06	0.000149388	0	29749900	2.79437	0.762202	0.0387631	0	0.99999	0	-10000000	124061;69101.9;69404.5;0;14896.7;0;7320.35;	124061;69101.9;69404.5;0;14896.7;0;7320.35;	0.859303;0.903719;0.976361;0;0.756944;0;0.630346;	37222	0
S:\Projects\active_projects\MS6189_nancy Christopoulou\RAW\ECL06994.raw	ECL06994	Q7Y175	Q7Y175	PUX5_ARATH	PUX5	841303	500043	666815	VKDVDELFDQAR	VKDVDELFDQAR	VKDVDELFDQAR2	2	0.000176729	0.000181383	0.000276855	0.000168407	0.000146349	0.000141303	0.000148236	0	1	193263	112386	159538		0	0.965502	64.1894	63.9865	64.3916	33.2538	64.0779	33.2434	3.51013e-05	0.000149388	0	0	3.70301	0.572911	0.0338855	0	0.999882	1.51403	0.21302	102431;60042.5;57669.9;30788.8;13579.2;22670.2;20275.4;28630.8;0;14605.7;0;7839.78;	102431;60042.5;57669.9;30788.8;13579.2;22670.2;20275.4;28630.8;0;14605.7;0;7839.78;	0.972439;0.962339;0.903149;0.94859;0.804522;0.947288;0.69877;0.195309;0;0.799758;0;0.510428;	43439	0
S:\Projects\active_projects\MS6189_nancy Christopoulou\RAW\ECL06994.raw	ECL06994	Q7Y175	Q7Y175	PUX5_ARATH	PUX5	841303	500043	666815	VKDVDELFDQAR	VKDVDELFDQAR	VKDVDELFDQAR3	3	0.000490663	0.00437536	0.000276855	0.000168407	0.000146349	0.000141303	0.000148236	0	1	405413	245170	348032		0	0.978259	64.1485	63.9453	64.3508	33.3262	64.1387	33.1886	2.37799e-05	0.000149388	0	0	3.2026	0.648544	0.0338886	0	0.997164	0.989218	0.148965	192362;157159;68104;55891.9;8325.79;0;	192362;157159;68104;55891.9;8325.79;0;	0.993165;0.989524;0.983622;0.895278;0.525456;0;	43409	0
[truncated: 9 more columns]

## Sheet: PUX7
FRESH
WT
File.Name	Run	Protein.Group	Protein.Ids	Protein.Names	Genes	PG.Quantity	PG.Normalised	PG.MaxLFQ	Modified.Sequence	Stripped.Sequence	Precursor.Id	Precursor.Charge	Q.Value	PEP	Global.Q.Value	Protein.Q.Value	PG.Q.Value	Global.PG.Q.Value	GG.Q.Value	Translated.Q.Value	Proteotypic	Precursor.Quantity	Precursor.Normalised	Precursor.Translated	Translated.Quality	Ms1.Translated	Quantity.Quality	RT	RT.Start	RT.Stop	iRT	Predicted.RT	Predicted.iRT	Lib.Q.Value	Lib.PG.Q.Value	Ms1.Profile.Corr	Ms1.Area	Evidence	Spectrum.Similarity	Averagine	Mass.Evidence	CScore	Decoy.Evidence	Decoy.CScore	Fragment.Quant.Raw	Fragment.Quant.Corrected	Fragment.Correlations	MS2.Scan	IM
S:\Projects\active_projects\MS6189_nancy Christopoulou\RAW\ECL06884.raw	ECL06884	Q94JZ8	Q94JZ8;A8MRM0	PUX7_ARATH	PUX7	680565	1020000	910446	ANFIFWQVYDDTTEGR	ANFIFWQVYDDTTEGR	ANFIFWQVYDDTTEGR2	2	0.00027176	0.00336136	0.0573728	0.00017167	0.00015354	0.0001413	0.0001553	0	1	119291	173546	120785		0	0.815334	101.608	101.402	101.816	98.3851	101.583	98.4489	0.0067536	0.00014939	0	0	1.85263	0.546676	0.0358467	0.552054	0.998081	1.45375	0.339083	0;30954.4;38900.7;49435.9;55891.9;0;0;0;0;12813.4;0;0;	0;30954.4;38900.7;49435.9;55891.9;0;0;0;0;12813.4;0;0;	0;0.766562;0.71852;0.922054;0.916049;0;0;0;0;0.71852;0;0;	68449	0
S:\Projects\active_projects\MS6189_nancy Christopoulou\RAW\ECL06884.raw	ECL06884	Q94JZ8	Q94JZ8;A8MRM0	PUX7_ARATH	PUX7	680565	1020000	910446	DTWANDAVSQTIK	DTWANDAVSQTIK	DTWANDAVSQTIK2	2	1.35e-06	1.35e-06	1.77e-05	0.00017167	0.00015354	0.0001413	0.0001553	0	1	241654	336591	234261		0	0.973225	62.9501	62.7438	63.156	34.8562	63.1985	34.5338	2.46e-06	0.00014939	0	0	5.34847	0.388198	0.0339293	0	0.999999	1.07394	0.0762012	108909;101750;30995.6;26041.6;35919.9;19439.9;17462.9;0;	108909;101750;30995.6;26041.6;35919.9;19439.9;17462.9;0;	0.987232;0.960981;0.964205;0.89627;0.958194;0.965505;0.883611;0;	42250	0
S:\Projects\active_projects\MS6189_nancy Christopoulou\RAW\ECL06884.raw	ECL06884	Q94JZ8	Q94JZ8;A8MRM0	PUX7_ARATH	PUX7	680565	1020000	910446	EDVAKDEEEEELQR	EDVAKDEEEEELQR	EDVAKDEEEEELQR3	3	0.00085642	0.0269332	0.00027686	0.00017167	0.00015354	0.0001413	0.0001553	0	1	134903	176102	122564		2140000	0.910102	33.8941	33.6863	34.1016	-10.5642	33.577	-9.93756	3.51e-05	0.00014939	0.754979	2360000	2.8068	0.316679	0.195557	0	0.984831	0.972312	0.0488531	61807.7;67637.6;55645.4;0;17450.1;0;	61807.7;67637.6;55645.4;0;17450.1;0;	0.884938;0.254209;0.982509;0;0.768333;0;	22561	0
S:\Projects\active_projects\MS6189_nancy Christopoulou\RAW\ECL06884.raw	ECL06884	Q94JZ8	Q94JZ8;A8MRM0	PUX7_ARATH	PUX7	680565	1020000	910446	LESIPVVLVIDPTTGQR	LESIPVVLVIDPTTGQR	LESIPVVLVIDPTTGQR3	3	2.08e-07	2.08e-07	0.00090276	0.00017167	0.00015354	0.0001413	0.0001553	0	1	142639	213518	148605		1350000	0.936045	99.9094	99.7032	100.116	93.6877	99.886	93.7103	0.00028299	0.00014939	0.466295	1290000	4.44827	0.512939	0.0353285	0	1	0.825526	0.102948	86407;27085;29146.9;13625.4;8631.88;	86407;27085;29146.9;13625.4;8631.88;	0.946753;0.931771;0.908273;0.883502;0.932958;	67296	0
S:\Projects\active_projects\MS6189_nancy Christopoulou\RAW\ECL06884.raw	ECL06884	Q94JZ8	Q94JZ8;A8MRM0	PUX7_ARATH	PUX7	680565	1020000	910446	LTQAIPGESK	LTQAIPGESK	LTQAIPGESK2	2	2.08e-07	2.08e-07	0.00027686	0.00017167	0.00015354	0.0001413	0.0001553	0	1	413110	549109	382170		0	0.906959	34.3027	34.0947	34.5113	-9.23444	34.3061	-9.20057	3.68e-05	0.00014939	0	0	3.44224	0.325413	0.0328238	0.849571	1	1.77543	0.0249144	270678;84481.1;57950.7;55754.1;36090.3;14501.9;	270678;84481.1;57950.7;55754.1;36090.3;14501.9;	0.917951;0.869459;0.91028;0.883056;0.860479;0.782011;	22835	0
S:\Projects\active_projects\MS6189_nancy Christopoulou\RAW\ECL06884.raw	ECL06884	Q94JZ8	Q94JZ8	PUX7_ARATH	PUX7	680565	1020000	910446	VGNSQPEPNSLIAFR	VGNSQPEPNSLIAFR	VGNSQPEPNSLIAFR2	2	6.15e-06	6.15e-06	0.00027686	0.00017167	0.00015354	0.0001413	0.0001553	0	1	680565	1020000	711448		1710000	0.97722	75.5184	75.3105	75.7274	48.6283	75.7989	48.3621	3.51e-05	0.00014939	0.738383	1640000	4.03669	0.272002	0.0345338	0.923392	0.999996	0	-10000000	547490;68432.5;64642.4;12066.3;21180.9;0;	547490;68432.5;64642.4;12066.3;21180.9;0;	0.991556;0.899614;0.937964;0.752842;0.796769;0;	50730	0
WT
S:\Projects\active_projects\MS6189_nancy Christopoulou\RAW\ECL06991-2.raw	ECL06991-2	Q94JZ8	Q94JZ8;A8MRM0	PUX7_ARATH	PUX7	652163	672471	696207	DTWANDAVSQTIK	DTWANDAVSQTIK	DTWANDAVSQTIK2	2	9.3e-07	9.3e-07	1.77e-05	0.00016631	0.00014661	0.0001413	0.00014843	0	1	254333	265011	236329		0	0.941596	67.8859	67.6805	68.0904	34.8562	67.9069	34.7969	2.46e-06	0.00014939	0	0	4.61719	0.385232	0.0339293	0	0.999999	0	-10000000	107228;118006;29098.1;31123.8;39393.7;19659.8;5688.65;12917.9;	107228;118006;29098.1;31123.8;39393.7;19659.8;5688.65;12917.9;	0.949083;0.944252;0.90323;0.886954;0.907679;0.956065;0.662934;0.906914;	45610	0
S:\Projects\active_projects\MS6189_nancy Christopoulou\RAW\ECL06991-2.raw	ECL06991-2	Q94JZ8	Q94JZ8;A8MRM0	PUX7_ARATH	PUX7	652163	672471	696207	EDVAKDEEEEELQR	EDVAKDEEEEELQR	EDVAKDEEEEELQR3	3	4.82e-05	2.77e-05	0.00027686	0.00016631	0.00014661	0.0001413	0.00014843	0	1	145038	175548	156548		5290000	0.885556	38.0204	37.8138	38.2259	-10.5642	37.9981	-10.6013	3.51e-05	0.00014939	0.887556	4900000	2.81184	0.4568	1	0	0.999982	0.506269	0.185615	74058.3;41752;52540.8;13213.5;18439.3;0;	74058.3;41752;52540.8;13213.5;18439.3;0;	0.899748;0.886636;0.912185;0.752685;0.752685;0;	25291	0
S:\Projects\active_projects\MS6189_nancy Christopoulou\RAW\ECL06991-2.raw	ECL06991-2	Q94JZ8	Q94JZ8;A8MRM0	PUX7_ARATH	PUX7	652163	672471	696207	LESIPVVLVIDPTTGQR	LESIPVVLVIDPTTGQR	LESIPVVLVIDPTTGQR3	3	0.00209226	0.0674231	0.00090276	0.00016631	0.00014661	0.0001413	0.00014843	0	1	44200	50320.2	44874		0	0.741793	101.254	101.049	101.461	93.6877	101.241	93.7097	0.00028299	0.00014939	0	0	1.49367	0.226961	0.0613249	0	0.958583	1.09499	0.0241605	27711.6;7092.85;9395.54;0;15774.5;	27711.6;7092.85;9395.54;0;15774.5;	0.906329;0;0.816497;0;0.816497;	68416	0
S:\Projects\active_projects\MS6189_nancy Christopoulou\RAW\ECL06991-2.raw	ECL06991-2	Q94JZ8	Q94JZ8;A8MRM0	PUX7_ARATH	PUX7	652163	672471	696207	LTQAIPGESK	LTQAIPGESK	LTQAIPGESK2	2	7.44e-07	7.44e-07	0.00027686	0.00016631	0.00014661	0.0001413	0.00014843	0	1	478043	539130	480780		8350000	0.94364	38.7376	38.5292	38.9448	-9.23444	38.7218	-9.19938	3.68e-05	0.00014939	0.410401	8300000	4.26135	0.339068	0.0328238	0.927422	1	1.61674	0.0198508	313531;98656.3;65856.4;70170.9;35443.7;17533;	313531;98656.3;65856.4;70170.9;35443.7;17533;	0.941964;0.938474;0.959357;0.948866;0.931444;0.748331;	25775	0
S:\Projects\active_projects\MS6189_nancy Christopoulou\RAW\ECL06991-2.raw	ECL06991-2	Q94JZ8	Q94JZ8	PUX7_ARATH	PUX7	652163	672471	696207	VGNSQPEPNSLIAFR	VGNSQPEPNSLIAFR	VGNSQPEPNSLIAFR2	2	4.82e-05	3.14e-05	0.00027686	0.00016631	0.00014661	0.0001413	0.00014843	0	1	652163	672471	599690		1840000	0.978765	80.0485	79.842	80.254	48.6283	80.0582	48.6145	3.51e-05	0.00014939	0.619184	2000000	3.64017	0.216608	0.0345338	0.946358	0.99998	0	-10000000	518434;91100.4;42629;6713.01;12096.5;0;	518434;91100.4;42629;6713.01;12096.5;0;	0.984444;0.967212;0.934384;0.616833;0.616833;0;	53880	0
mc-II-KOc
S:\Projects\active_projects\MS6189_nancy Christopoulou\RAW\ECL06887.raw	ECL06887	Q94JZ8	Q94JZ8;A8MRM0	PUX7_ARATH	PUX7	509091	732328	657344	DTWANDAVSQTIK	DTWANDAVSQTIK	DTWANDAVSQTIK2	2	5.62e-06	5.62e-06	1.77e-05	0.0001717	0.00015321	0.0001413	0.00015511	0	1	189417	244755	187122		0	0.948114	61.9161	61.7099	62.1222	34.8562	61.5072	35.1612	2.46e-06	0.00014939	0	0	4.64832	0.6505	0.0339294	0	0.999997	2.08652	0.379118	80408.6;89902.3;19106.2;25488.1;25200.5;7954.65;5977.46;3970.27;	80408.6;89902.3;19106.2;25488.1;25200.5;7954.65;5977.46;3970.27;	0.931961;0.966005;0.93191;0.87121;0.920383;0.87749;0.672466;0.672466;	41620	0
S:\Projects\active_projects\MS6189_nancy Christopoulou\RAW\ECL06887.raw	ECL06887	Q94JZ8	Q94JZ8;A8MRM0	PUX7_ARATH	PUX7	509091	732328	657344	EDVAKDEEEEELQR	EDVAKDEEEEELQR	EDVAKDEEEEELQR3	3	0.00032508	0.00343961	0.00027686	0.0001717	0.00015321	0.0001413	0.00015511	0	1	134772	167931	128388		1620000	0.916914	33.2831	33.0749	33.4895	-10.5642	32.8316	-9.96599	3.51e-05	0.00014939	0.915936	1700000	3.23933	0.489678	0.0619166	0	0.998034	0	-10000000	49200.6;101853;75290;13118.6;10281.5;0;	49200.6;101853;75290;13118.6;10281.5;0;	0.863687;0.581936;0.969492;0.786604;0.786604;0;	22141	0
S:\Projects\active_projects\MS6189_nancy Christopoulou\RAW\ECL06887.raw	ECL06887	Q94JZ8	Q94JZ8;A8MRM0	PUX7_ARATH	PUX7	509091	732328	657344	LESIPVVLVIDPTTGQR	LESIPVVLVIDPTTGQR	LESIPVVLVIDPTTGQR3	3	3.99e-05	0.00057441	0.00090276	0.0001717	0.00015321	0.0001413	0.00015511	0	1	68754.1	96938.3	74112.1		0	0.873091	99.3452	99.1392	99.5506	93.6877	99.3433	93.6986	0.00028299	0.00014939	0	0	1.60375	0.506824	0.0353285	0	0.999671	1.26858	0.127902	41466;12727.4;14560.7;0;0;	41466;12727.4;14560.7;0;0;	0.910335;0.816497;0.816497;0;0;	67086	0
S:\Projects\active_projects\MS6189_nancy Christopoulou\RAW\ECL06887.raw	ECL06887	Q94JZ8	Q94JZ8;A8MRM0	PUX7_ARATH	PUX7	509091	732328	657344	LTQAIPGESK	LTQAIPGESK	LTQAIPGESK2	2	1.78e-05	1.78e-05	0.00027686	0.0001717	0.00015321	0.0001413	0.00015511	0	1	319982	390814	298788		0	0.837905	33.6898	33.4824	33.8978	-9.23444	33.6363	-9.22148	3.68e-05	0.00014939	0	0	2.96797	0.443371	0.0328238	0.759528	0.99999	1.78891	0.0297063	185445;79522.7;55014.1;49109.5;15298;0;	185445;79522.7;55014.1;49109.5;15298;0;	0.797924;0.888207;0.899962;0.880354;0.772617;0;	22415	0
S:\Projects\active_projects\MS6189_nancy Christopoulou\RAW\ECL06887.raw	ECL06887	Q94JZ8	Q94JZ8	PUX7_ARATH	PUX7	509091	732328	657344	VGNSQPEPNSLIAFR	VGNSQPEPNSLIAFR	VGNSQPEPNSLIAFR2	2	3.02e-06	3.02e-06	0.00027686	0.0001717	0.00015321	0.0001413	0.00015511	0	1	509091	732328	559886		0	0.966212	74.5087	74.3017	74.7167	48.6283	74.835	48.4761	3.51e-05	0.00014939	0	0	3.22172	0.218166	0.0345338	0.896893	0.999998	0	-10000000	428475;60628.2;19987.8;8355.1;14218.7;0;	428475;60628.2;19987.8;8355.1;14218.7;0;	0.972535;0.942139;0.903683;0.732478;0.732478;0;	50170	0
mc-II-KOc
S:\Projects\active_projects\MS6189_nancy Christopoulou\RAW\ECL06994.raw	ECL06994	Q94JZ8	Q94JZ8;A8MRM0	PUX7_ARATH	PUX7	976905	589966	580552	ANFIFWQVYDDTTEGR	ANFIFWQVYDDTTEGR	ANFIFWQVYDDTTEGR2	2	0.00082636	0.0141496	0.0573728	0.00016841	0.00014635	0.0001413	0.00014824	0	1	64513.5	47941.5	68055.7		0	0.722207	101.859	101.656	102.063	98.3851	101.781	98.6475	0.0067536	0.00014939	0	0	1.59564	0.563798	0.0358467	0	0.990886	0	-10000000	0;14900.2;25830.4;23782.9;133571;22417.1;18455.8;0;0;0;0;0;	0;14900.2;25830.4;23782.9;133571;22417.1;18455.8;0;0;0;0;0;	0;0.408248;0.816497;0.816497;0.475049;0.816497;0.816497;0;0;0;0;0;	69429	0
S:\Projects\active_projects\MS6189_nancy Christopoulou\RAW\ECL06994.raw	ECL06994	Q94JZ8	Q94JZ8;A8MRM0	PUX7_ARATH	PUX7	976905	589966	580552	ANFIFWQVYDDTTEGRK	ANFIFWQVYDDTTEGRK	ANFIFWQVYDDTTEGRK3	3	0.00276256	0.111534	0.00033026	0.00016841	0.00014635	0.0001413	0.00014824	0	1	38208.5	28432.6	40361.7		0	0.816497	97.0321	96.8276	97.2413	84.0876	97.0121	84.1202	3.68e-05	0.00014939	0	0	1.04326	0.480845	0.0642598	0	0.932397	0	-10000000	16904.4;0;13340.5;7963.61;0;0;	16904.4;0;13340.5;7963.61;0;0;	0.816497;0;0.816497;0.816497;0;0;	66117	0
S:\Projects\active_projects\MS6189_nancy Christopoulou\RAW\ECL06994.raw	ECL06994	Q94JZ8	Q94JZ8;A8MRM0	PUX7_ARATH	PUX7	976905	589966	580552	DTWANDAVSQTIK	DTWANDAVSQTIK	DTWANDAVSQTIK2	2	1.71e-05	1.71e-05	1.77e-05	0.00016841	0.00014635	0.0001413	0.00014824	0	1	332709	233378	331293		0	0.929032	66.0153	65.8125	66.2173	34.8562	65.5544	35.6699	2.46e-06	0.00014939	0	0	3.50381	0.376682	0.0339293	0	0.999989	1.04326	0.1276	136702;159172;36835.1;17327.5;29508.2;18252.2;24065;6913.93;	136702;159172;36835.1;17327.5;29508.2;18252.2;24065;6913.93;	0.933926;0.952628;0.808906;0.70207;0.70207;0.862779;0.860948;0.70207;	44700	0
S:\Projects\active_projects\MS6189_nancy Christopoulou\RAW\ECL06994.raw	ECL06994	Q94JZ8	Q94JZ8;A8MRM0	PUX7_ARATH	PUX7	976905	589966	580552	EDVAKDEEEEELQR	EDVAKDEEEEELQR	EDVAKDEEEEELQR3	3	0.00050071	0.00489884	0.00027686	0.00016841	0.00014635	0.0001413	0.00014824	0	1	93627.5	62637.4	88917.3		0	0.74845	37.6117	37.4058	37.8159	-10.5642	37.659	-10.3897	3.51e-05	0.00014939	0	0	1.80102	0.551137	0.0348669	0	0.996826	0.519288	0.218149	32845.9;79224;46819.3;0;13962.3;12117.4;	32845.9;79224;46819.3;0;13962.3;12117.4;	0.816497;0.604803;0.680419;0;0.816497;0.816497;	25081	0
S:\Projects\active_projects\MS6189_nancy Christopoulou\RAW\ECL06994.raw	ECL06994	Q94JZ8	Q94JZ8;A8MRM0	PUX7_ARATH	PUX7	976905	589966	580552	LESIPVVLVIDPTTGQR	LESIPVVLVIDPTTGQR	LESIPVVLVIDPTTGQR3	3	0.00011744	0.00012012	0.00090276	0.00016841	0.00014635	0.0001413	0.00014824	0	1	291946	154095	218747		0	0.945522	100.49	100.285	100.694	93.6877	100.399	93.9551	0.00028299	0.00014939	0	0	2.81699	0.275052	0.0353285	0	0.999922	1.06232	0.105512	174524;46193.6;71228;10199.8;0;	174524;46193.6;71228;10199.8;0;	0.956701;0.892123;0.952763;0.717619;0;	68486	0
S:\Projects\active_projects\MS6189_nancy Christopoulou\RAW\ECL06994.raw	ECL06994	Q94JZ8	Q94JZ8;A8MRM0	PUX7_ARATH	PUX7	976905	589966	580552	LTQAIPGESK	LTQAIPGESK	LTQAIPGESK2	2	9.08e-05	4.15e-05	0.00027686	0.00016841	0.00014635	0.0001413	0.00014824	0	1	610624	399332	566874		0	0.937535	38.2182	38.013	38.4239	-9.23444	38.2153	-9.05884	3.68e-05	0.00014939	0	0	3.37817	0.411857	0.0328238	0.939405	0.999973	1.76854	0.0284395	413758;120963;75902.9;77004.2;39947.9;0;	413758;120963;75902.9;77004.2;39947.9;0;	0.942602;0.927767;0.925484;0.930842;0.927488;0;	25495	0
S:\Projects\active_projects\MS6189_nancy Christopoulou\RAW\ECL06994.raw	ECL06994	Q94JZ8	Q94JZ8	PUX7_ARATH	PUX7	976905	589966	580552	VGNSQPEPNSLIAFR	VGNSQPEPNSLIAFR	VGNSQPEPNSLIAFR2	2	2.08e-05	2.08e-05	0.00027686	0.00016841	0.00014635	0.0001413	0.00014824	0	1	976905	589966	837489		0	0.98468	78.3297	78.1273	78.5318	48.6283	78.7772	48.395	3.51e-05	0.00014939	0	0	3.08769	0.239498	0.0345338	1.17542	0.999986	1.01174	0.0482294	808735;111630;56540.1;13307.6;11389.8;19439;	808735;111630;56540.1;13307.6;11389.8;19439;	0.995214;0.93022;0.941528;0.692963;0.627328;0.692963;	53180	0
OLD
WT
S:\Projects\active_projects\MS6189_nancy Christopoulou\RAW\ECL06886.raw	ECL06886	Q94JZ8	Q94JZ8;A8MRM0	PUX7_ARATH	PUX7	482393	593674	615794	DTWANDAVSQTIK	DTWANDAVSQTIK	DTWANDAVSQTIK2	2	5.2e-06	5.2e-06	1.77e-05	0.00016912	0.00015205	0.0001413	0.00015382	0	1	219129	242525	219925		0	0.965024	62.0145	61.8097	62.2189	34.8562	61.6242	35.1701	2.46e-06	0.00014939	0	0	5.07857	0.645197	0.0339293	0	0.999997	2.22935	0.399313	94121.6;101989;23018.7;27535.7;21362.2;12626.5;5889.46;4584.33;	94121.6;101989;23018.7;27535.7;21362.2;12626.5;5889.46;4584.33;	0.959334;0.983719;0.905458;0.930902;0.930646;0.92009;0.65731;0.65731;	41830	0
S:\Projects\active_projects\MS6189_nancy Christopoulou\RAW\ECL06886.raw	ECL06886	Q94JZ8	Q94JZ8;A8MRM0	PUX7_ARATH	PUX7	482393	593674	615794	EDVAKDEEEEELQR	EDVAKDEEEEELQR	EDVAKDEEEEELQR3	3	0.00092082	0.0268264	0.00027686	0.00016912	0.00015205	0.0001413	0.00015382	0	1	127571	144652	131173		1310000	0.925566	33.6372	33.4299	33.8434	-10.5642	33.1119	-9.85822	3.51e-05	0.00014939	0.563688	1270000	2.83379	0.704145	0.0348669	0	0.984557	0	-10000000	55316.9;95703.3;57835;0;14418.7;0;	55316.9;95703.3;57835;0;14418.7;0;	0.946534;0.660304;0.917764;0;0.876424;0;	22421	0
S:\Projects\active_projects\MS6189_nancy Christopoulou\RAW\ECL06886.raw	ECL06886	Q94JZ8	Q94JZ8;A8MRM0	PUX7_ARATH	PUX7	482393	593674	615794	LESIPVVLVIDPTTGQR	LESIPVVLVIDPTTGQR	LESIPVVLVIDPTTGQR3	3	0.00017302	0.00229202	0.00090276	0.00016912	0.00015205	0.0001413	0.00015382	0	1	74577.2	74764	67797.2		0	0.926595	99.2895	99.084	99.4944	93.6877	99.3409	93.5894	0.00028299	0.00014939	0	0	1.98256	0.383812	0.0353285	0	0.998662	1.28732	0.106375	46222.4;6410.21;21944.6;0;0;	46222.4;6410.21;21944.6;0;0;	0.957142;0.695997;0.929614;0;0;	67296	0
S:\Projects\active_projects\MS6189_nancy Christopoulou\RAW\ECL06886.raw	ECL06886	Q94JZ8	Q94JZ8;A8MRM0	PUX7_ARATH	PUX7	482393	593674	615794	LTQAIPGESK	LTQAIPGESK	LTQAIPGESK2	2	2.35e-05	3.88e-05	0.00027686	0.00016912	0.00015205	0.0001413	0.00015382	0	1	385685	437708	396921		0	0.918791	34.0431	33.8365	34.2501	-9.23444	33.9025	-9.10602	3.68e-05	0.00014939	0	0	3.97605	0.411282	0.0328238	0.804984	0.999977	1.68735	0.0324899	245302;77927.4;62455.7;27631.9;21700.5;15680.8;	245302;77927.4;62455.7;27631.9;21700.5;15680.8;	0.891987;0.957908;0.975259;0.816497;0.816497;0.816497;	22695	0
S:\Projects\active_projects\MS6189_nancy Christopoulou\RAW\ECL06886.raw	ECL06886	Q94JZ8	Q94JZ8	PUX7_ARATH	PUX7	482393	593674	615794	VGNSQPEPNSLIAFR	VGNSQPEPNSLIAFR	VGNSQPEPNSLIAFR2	2	4.38e-05	0.00023817	0.00027686	0.00016912	0.00015205	0.0001413	0.00015382	0	1	482393	593674	538353		0	0.944213	74.539	74.3333	74.7454	48.6283	74.8837	48.4443	3.51e-05	0.00014939	0	0	2.47715	0.201942	0.0345338	0.756265	0.999861	0	-10000000	403398;35641.4;43353.4;15499.2;0;0;	403398;35641.4;43353.4;15499.2;0;0;	0.970159;0.841052;0.787602;0.817491;0;0;	50380	0
WT
S:\Projects\active_projects\MS6189_nancy Christopoulou\RAW\ECL06993.raw	ECL06993	Q94JZ8	Q94JZ8;A8MRM0	PUX7_ARATH	PUX7	619722	400599	474207	ANFIFWQVYDDTTEGR	ANFIFWQVYDDTTEGR	ANFIFWQVYDDTTEGR2	2	0.00017863	0.00034255	0.0573728	0.00016683	0.00015191	0.0001413	0.00015368	0	1	96939.7	73259.5	103999		0	0.816496	101.878	101.674	102.082	98.3851	101.833	98.5137	0.0067536	0.00014939	0	0	2.60815	0.625742	0.0358467	0.625742	0.99978	0	-10000000	0;29173.6;27843.8;39922.3;185020;20086.1;0;0;0;44403.7;0;0;	0;29173.6;27843.8;39922.3;185020;20086.1;0;0;0;44403.7;0;0;	0;0.816497;0.816497;0.816497;0.326975;0.816497;0;0;0;0.721485;0;0;	69429	0
S:\Projects\active_projects\MS6189_nancy Christopoulou\RAW\ECL06993.raw	ECL06993	Q94JZ8	Q94JZ8;A8MRM0	PUX7_ARATH	PUX7	619722	400599	474207	ANFIFWQVYDDTTEGRK	ANFIFWQVYDDTTEGRK	ANFIFWQVYDDTTEGRK3	3	0.00038161	0.00209505	0.00033026	0.00016683	0.00015191	0.0001413	0.00015368	0	1	122271	66881.8	94944.9		0	0.931067	97.1526	96.9482	97.3565	84.0876	97.0411	84.3798	3.68e-05	0.00014939	0	0	2.29205	0.433935	0.036425	0	0.998653	0.589502	0.13918	52983.9;0;43380.6;25906.6;16965.7;0;	52983.9;0;43380.6;25906.6;16965.7;0;	0.928393;0;0.931782;0.935341;0.701041;0;	66187	0
S:\Projects\active_projects\MS6189_nancy Christopoulou\RAW\ECL06993.raw	ECL06993	Q94JZ8	Q94JZ8;A8MRM0	PUX7_ARATH	PUX7	619722	400599	474207	DTWANDAVSQTIK	DTWANDAVSQTIK	DTWANDAVSQTIK2	2	2.04e-06	2.04e-06	1.77e-05	0.00016683	0.00015191	0.0001413	0.00015368	0	1	245233	185520	263363		0	0.933277	66.3378	66.1367	66.5401	34.8562	65.9446	35.5418	2.46e-06	0.00014939	0	0	4.98424	0.404069	0.0339293	0	0.999999	1.04326	0.126926	95963.6;109655;39613.5;33449.2;27268.4;19209.1;25251.7;7703.21;	95963.6;109655;39613.5;33449.2;27268.4;19209.1;25251.7;7703.21;	0.933382;0.9332;0.933233;0.921452;0.931816;0.931432;0.887358;0.678966;	44910	0
S:\Projects\active_projects\MS6189_nancy Christopoulou\RAW\ECL06993.raw	ECL06993	Q94JZ8	Q94JZ8;A8MRM0	PUX7_ARATH	PUX7	619722	400599	474207	EDVAKDEEEEELQR	EDVAKDEEEEELQR	EDVAKDEEEEELQR3	3	0.00225318	0.0687263	0.00027686	0.00016683	0.00015191	0.0001413	0.00015368	0	1	59146.4	43139.3	61240.2		0	0.830558	37.7324	37.5263	37.9367	-10.5642	37.7139	-10.6448	3.51e-05	0.00014939	0	0	1.06359	0.213585	0.0348669	0	0.95763	0	-10000000	14423;34182.8;31259.2;0;13464.3;0;	14423;34182.8;31259.2;0;13464.3;0;	0.816497;0.911245;0.843103;0;0.816497;0;	25151	0
S:\Projects\active_projects\MS6189_nancy Christopoulou\RAW\ECL06993.raw	ECL06993	Q94JZ8	Q94JZ8;A8MRM0	PUX7_ARATH	PUX7	619722	400599	474207	LESIPVVLVIDPTTGQR	LESIPVVLVIDPTTGQR	LESIPVVLVIDPTTGQR3	3	0.00014599	0.00024696	0.00090276	0.00016683	0.00015191	0.0001413	0.00015368	0	1	210344	124542	176799		3650000	0.945869	100.504	100.3	100.708	93.6877	100.436	93.8904	0.00028299	0.00014939	0	4340000	2.68894	0.35104	0.0353285	0	0.999841	0.804513	0.120728	139716;28215.9;42412.9;12161.7;0;	139716;28215.9;42412.9;12161.7;0;	0.985718;0.816497;0.900666;0.816497;0;	68486	0
S:\Projects\active_projects\MS6189_nancy Christopoulou\RAW\ECL06993.raw	ECL06993	Q94JZ8	Q94JZ8;A8MRM0	PUX7_ARATH	PUX7	619722	400599	474207	LTQAIPGESK	LTQAIPGESK	LTQAIPGESK2	2	0.00010756	3.46e-05	0.00027686	0.00016683	0.00015191	0.0001413	0.00015368	0	1	619722	400599	568688		16100000	0.965175	38.442	38.2368	38.6479	-9.23444	38.3719	-8.96208	3.68e-05	0.00014939	0.722572	17500000	4.29778	0.441881	0.0814362	0.941821	0.999978	1.48281	0.0453977	413949;124394;81379.2;75644.7;40611.6;0;	413949;124394;81379.2;75644.7;40611.6;0;	0.973556;0.948348;0.948266;0.967371;0.942555;0;	25635	0
S:\Projects\active_projects\MS6189_nancy Christopoulou\RAW\ECL06993.raw	ECL06993	Q94JZ8	Q94JZ8	PUX7_ARATH	PUX7	619722	400599	474207	VGNSQPEPNSLIAFR	VGNSQPEPNSLIAFR	VGNSQPEPNSLIAFR2	2	0.00062985	0.00818292	0.00027686	0.00016683	0.00015191	0.0001413	0.00015368	0	1	642601	387313	549827		0	0.946124	78.5485	78.3464	78.751	48.6283	78.9621	48.3789	3.51e-05	0.00014939	0	0	1.86538	0.135513	0.0345338	0.52713	0.99476	0	-10000000	581374;34473;26753.6;30094.8;0;0;	581374;34473;26753.6;30094.8;0;0;	0.973512;0.733012;0.625565;0.91423;0;0;	53320	0
mc-II-KOc
S:\Projects\active_projects\MS6189_nancy Christopoulou\RAW\ECL06885.raw	ECL06885	Q94JZ8	Q94JZ8;A8MRM0	PUX7_ARATH	PUX7	900228	1070000	930312	ANFIFWQVYDDTTEGR	ANFIFWQVYDDTTEGR	ANFIFWQVYDDTTEGR2	2	0.00061624	0.0230713	0.0573728	0.00016918	0.00015497	0.0001413	0.00015659	0	1	142773	152172	109670		0	0.824649	101.592	101.386	101.798	98.3851	101.509	98.6116	0.0067536	0.00014939	0	0	2.67114	0.533272	0.0358467	0.0817107	0.986474	0	-10000000	0;18290.9;72842.8;51639.4;53745.8;54557.1;0;0;27482.8;23312;0;0;	0;18290.9;72842.8;51639.4;53745.8;54557.1;0;0;27482.8;23312;0;0;	0;0.728581;0.916875;0.728581;0.757297;0.933911;0;0;0.931607;0.546803;0;0;	68519	0
S:\Projects\active_projects\MS6189_nancy Christopoulou\RAW\ECL06885.raw	ECL06885	Q94JZ8	Q94JZ8;A8MRM0	PUX7_ARATH	PUX7	900228	1070000	930312	ANFIFWQVYDDTTEGRK	ANFIFWQVYDDTTEGRK	ANFIFWQVYDDTTEGRK3	3	5.01e-07	5.01e-07	0.00033026	0.00016918	0.00015497	0.0001413	0.00015659	0	1	300481	383618	276473		1400000	0.922733	96.3273	96.1221	96.532	84.0876	96.2968	84.1245	3.68e-05	0.00014939	0.735207	1520000	4.61731	0.774303	0.0580726	0.735207	1	1.04481	0.0694635	173813;126480;43294.3;83373.7;29124.1;14401.6;	173813;126480;43294.3;83373.7;29124.1;14401.6;	0.937084;0.936648;0.860387;0.925192;0.902074;0.933029;	64927	0
S:\Projects\active_projects\MS6189_nancy Christopoulou\RAW\ECL06885.raw	ECL06885	Q94JZ8	Q94JZ8;A8MRM0	PUX7_ARATH	PUX7	900228	1070000	930312	DTWANDAVSQTIK	DTWANDAVSQTIK	DTWANDAVSQTIK2	2	2.8e-05	4.95e-05	1.77e-05	0.00016918	0.00015497	0.0001413	0.00015659	0	1	316478	357153	257400		0	0.979141	63.055	62.8498	63.2619	34.8562	63.2507	34.6252	2.46e-06	0.00014939	0	0	5.26074	0.646585	0.0339293	0	0.999971	1.04326	0.129592	127363;151455;37659.5;36806.6;44217.5;9701.82;17948.8;14765.1;	127363;151455;37659.5;36806.6;44217.5;9701.82;17948.8;14765.1;	0.987569;0.977997;0.955234;0.96111;0.951665;0.881972;0.886047;0.949389;	42320	0
S:\Projects\active_projects\MS6189_nancy Christopoulou\RAW\ECL06885.raw	ECL06885	Q94JZ8	Q94JZ8;A8MRM0	PUX7_ARATH	PUX7	900228	1070000	930312	EDVAKDEEEEELQR	EDVAKDEEEEELQR	EDVAKDEEEEELQR3	3	0.00032374	0.00890784	0.00027686	0.00016918	0.00015497	0.0001413	0.00015659	0	1	166579	183899	132536		1140000	0.946098	33.8312	33.6228	34.0387	-10.5642	33.5948	-10.0877	3.51e-05	0.00014939	0.567344	1430000	3.65487	0.546648	0.0348669	0	0.994734	1.06196	0.0512931	77555.1;26526.9;72264.1;21418;16759.5;0;	77555.1;26526.9;72264.1;21418;16759.5;0;	0.942004;0.228307;0.959175;0.926048;0.90865;0;	22491	0
S:\Projects\active_projects\MS6189_nancy Christopoulou\RAW\ECL06885.raw	ECL06885	Q94JZ8	Q94JZ8;A8MRM0	PUX7_ARATH	PUX7	900228	1070000	930312	LESIPVVLVIDPTTGQR	LESIPVVLVIDPTTGQR	LESIPVVLVIDPTTGQR3	3	5.17e-05	9.42e-05	0.00090276	0.00016918	0.00015497	0.0001413	0.00015659	0	1	94161	116549	83996.7		1920000	0.895571	99.7967	99.5909	100.002	93.6877	99.8493	93.5413	0.00028299	0.00014939	0	2150000	2.67711	0.411483	0.0353285	0	0.999944	0.724598	0.0772464	61659.2;12654.5;19847.3;12223.6;0;	61659.2;12654.5;19847.3;12223.6;0;	0.923978;0.758057;0.895;0.929328;0;	67296	0
S:\Projects\active_projects\MS6189_nancy Christopoulou\RAW\ECL06885.raw	ECL06885	Q94JZ8	Q94JZ8;A8MRM0	PUX7_ARATH	PUX7	900228	1070000	930312	LTQAIPGESK	LTQAIPGESK	LTQAIPGESK2	2	1.1e-06	1.1e-06	0.00027686	0.00016918	0.00015497	0.0001413	0.00015659	0	1	423219	515579	371578		2340000	0.901325	34.344	34.1355	34.5521	-9.23444	34.3344	-9.19077	3.68e-05	0.00014939	0	2670000	3.72614	0.340567	0.0328238	0.91287	0.999999	1.84246	0.0242672	274371;88201.8;60645.8;49779.2;41897.8;22147.5;	274371;88201.8;60645.8;49779.2;41897.8;22147.5;	0.904102;0.900388;0.890123;0.916032;0.921483;0.911052;	22835	0
S:\Projects\active_projects\MS6189_nancy Christopoulou\RAW\ECL06885.raw	ECL06885	Q94JZ8	Q94JZ8	PUX7_ARATH	PUX7	900228	1070000	930312	VGNSQPEPNSLIAFR	VGNSQPEPNSLIAFR	VGNSQPEPNSLIAFR2	2	2.8e-05	3e-05	0.00027686	0.00016918	0.00015497	0.0001413	0.00015659	0	1	900228	1070000	772407		867342	0.970669	75.5873	75.3809	75.7937	48.6283	75.9016	48.3811	3.51e-05	0.00014939	0.712916	1010000	4.29305	0.238573	0.0345338	0.972564	0.999982	1.48902	0.0383989	720386;110281;69561.3;25506.3;68078.7;8167.78;	720386;110281;69561.3;25506.3;68078.7;8167.78;	0.973698;0.943401;0.98253;0.804453;0.813769;0.0658414;	50800	0
mc-II-KOc
S:\Projects\active_projects\MS6189_nancy Christopoulou\RAW\ECL06992.raw	ECL06992	Q94JZ8	Q94JZ8;A8MRM0	PUX7_ARATH	PUX7	896546	662184	761213	ANFIFWQVYDDTTEGRK	ANFIFWQVYDDTTEGRK	ANFIFWQVYDDTTEGRK3	3	0.00015856	0.00050056	0.00033026	0.00017873	0.00015195	0.0001413	0.00015258	0	1	106207	68633.2	79418.3		256498	0.906317	98.2111	98.0075	98.4147	84.0876	97.898	84.9949	3.68e-05	0.00014939	0	343018	2.84044	0.563806	0.036425	0	0.999666	0	-10000000	41141.6;21330.8;45607.3;19458.1;30639.3;8363.61;	41141.6;21330.8;45607.3;19458.1;30639.3;8363.61;	0.906808;0.816497;0.903474;0.911943;0.816497;0;	66537	0
S:\Projects\active_projects\MS6189_nancy Christopoulou\RAW\ECL06992.raw	ECL06992	Q94JZ8	Q94JZ8;A8MRM0	PUX7_ARATH	PUX7	896546	662184	761213	DTWANDAVSQTIK	DTWANDAVSQTIK	DTWANDAVSQTIK2	2	1e-09	0	1.77e-05	0.00017873	0.00015195	0.0001413	0.00015258	0	1	396309	293274	339359		7480000	0.940763	67.7382	67.5334	67.9414	34.8562	67.6523	34.9216	2.46e-06	0.00014939	0.675771	8730000	5.12191	0.340751	0.0339294	0	1	0	-10000000	159274;175937;61098.7;50797.6;50649;19252.2;21694.9;15293;	159274;175937;61098.7;50797.6;50649;19252.2;21694.9;15293;	0.929618;0.952999;0.934581;0.930387;0.934146;0.929385;0.92828;0.922592;	45610	0
S:\Projects\active_projects\MS6189_nancy Christopoulou\RAW\ECL06992.raw	ECL06992	Q94JZ8	Q94JZ8;A8MRM0	PUX7_ARATH	PUX7	896546	662184	761213	EDVAKDEEEEELQR	EDVAKDEEEEELQR	EDVAKDEEEEELQR3	3	3.12e-05	7.14e-06	0.00027686	0.00017873	0.00015195	0.0001413	0.00015258	0	1	222341	177038	204858		2250000	0.931896	38.0305	37.8233	38.2365	-10.5642	38.0595	-10.6025	3.51e-05	0.00014939	0.90499	2440000	3.55954	0.567222	0.193717	0	0.999995	1.06034	0.0803404	109098;52347;84900.1;31666.6;28342.7;11203.3;	109098;52347;84900.1;31666.6;28342.7;11203.3;	0.899097;0.872655;0.986528;0.911144;0.894494;0.758607;	25291	0
S:\Projects\active_projects\MS6189_nancy Christopoulou\RAW\ECL06992.raw	ECL06992	Q94JZ8	Q94JZ8;A8MRM0	PUX7_ARATH	PUX7	896546	662184	761213	LESIPVVLVIDPTTGQR	LESIPVVLVIDPTTGQR	LESIPVVLVIDPTTGQR3	3	0.00056533	0.0198939	0.00090276	0.00017873	0.00015195	0.0001413	0.00015258	0	1	223845	152334	176272		0	0.892122	101.258	101.053	101.463	93.6877	101.161	93.9465	0.00028299	0.00014939	0	0	2.35638	0.142611	0.0613249	0	0.986897	1.15772	0.0193047	151133;10397.1;62314.6;24664;0;	151133;10397.1;62314.6;24664;0;	0.941837;0.0316997;0.915108;0.892766;0;	68626	0
S:\Projects\active_projects\MS6189_nancy Christopoulou\RAW\ECL06992.raw	ECL06992	Q94JZ8	Q94JZ8;A8MRM0	PUX7_ARATH	PUX7	896546	662184	761213	LTQAIPGESK	LTQAIPGESK	LTQAIPGESK2	2	1.16e-06	1.16e-06	0.00027686	0.00017873	0.00015195	0.0001413	0.00015258	0	1	674267	550675	637209		19300000	0.936833	38.7458	38.538	38.9532	-9.23444	38.7624	-9.16612	3.68e-05	0.00014939	0.750085	20400000	4.73319	0.336607	0.0328238	0.910998	0.999999	1.81415	0.012237	433786;141961;98519.9;78863.9;57859.8;36308.4;	433786;141961;98519.9;78863.9;57859.8;36308.4;	0.935563;0.94072;0.93682;0.916346;0.887576;0.921243;	25775	0
S:\Projects\active_projects\MS6189_nancy Christopoulou\RAW\ECL06992.raw	ECL06992	Q94JZ8	Q94JZ8	PUX7_ARATH	PUX7	896546	662184	761213	VGNSQPEPNSLIAFR	VGNSQPEPNSLIAFR	VGNSQPEPNSLIAFR2	2	4.47e-07	4.47e-07	0.00027686	0.00017873	0.00015195	0.0001413	0.00015258	0	1	896546	662184	766240		0	0.978753	79.9336	79.7284	80.1386	48.6283	79.9665	48.5963	3.51e-05	0.00014939	0	0	4.3961	0.287704	0.0345338	0.936707	1	0	-10000000	727396;117488;51661;34317.8;43090.5;10469.6;	727396;117488;51661;34317.8;43090.5;10469.6;	0.985681;0.957304;0.92999;0.924241;0.96156;0.694172;	53950	0
[truncated: 9 more columns]

## Sheet: PUX8
FRESH
WT
File.Name	Run	Protein.Group	Protein.Ids	Protein.Names	Genes	PG.Quantity	PG.Normalised	PG.MaxLFQ	Modified.Sequence	Stripped.Sequence	Precursor.Id	Precursor.Charge	Q.Value	PEP	Global.Q.Value	Protein.Q.Value	PG.Q.Value	Global.PG.Q.Value	GG.Q.Value	Translated.Q.Value	Proteotypic	Precursor.Quantity	Precursor.Normalised	Precursor.Translated	Translated.Quality	Ms1.Translated	Quantity.Quality	RT	RT.Start	RT.Stop	iRT	Predicted.RT	Predicted.iRT	Lib.Q.Value	Lib.PG.Q.Value	Ms1.Profile.Corr	Ms1.Area	Evidence	Spectrum.Similarity	Averagine	Mass.Evidence	CScore	Decoy.Evidence	Decoy.CScore	Fragment.Quant.Raw	Fragment.Quant.Corrected	Fragment.Correlations	MS2.Scan	IM
S:\Projects\active_projects\MS6189_nancy Christopoulou\RAW\ECL06884.raw	ECL06884	F4JPR7	F4JPR7;Q4V3D3;A0A1P8B4Q3	PUX8_ARATH	PUX8	594743	857087	797117	AAIEASKK	AAIEASKK	AAIEASKK2	2	2.86e-05	1.53e-05	0.00541766	0.00017167	0.00015354	0.0001413	0.0001553	0	0	33921	37419.3	26043.2		40488.8	0.816496	14.8888	14.6772	15.101	-51.2042	14.8974	-51.2541	0.0008425	0.00014939	0.804984	52736.3	2.8915	0.579754	0.429426	0.298992	0.999991	0	-10000000	14371.9;12407.2;7141.97;6523.93;0;0;0;0;69033.8;0;0;0;	14371.9;12407.2;7141.97;6523.93;0;0;0;0;69033.8;0;0;0;	0.816497;0.816497;0.816497;0.816497;0;0;0;0;0.408248;0;0;0;	9801	0
S:\Projects\active_projects\MS6189_nancy Christopoulou\RAW\ECL06884.raw	ECL06884	F4JPR7	F4JPR7;A0A1P8B4Q3	PUX8_ARATH	PUX8	594743	857087	797117	AASGSLAPPNADR	AASGSLAPPNADR	AASGSLAPPNADR2	2	2.86e-05	1.67e-05	0.00033026	0.00017167	0.00015354	0.0001413	0.0001553	0	0	205826	272511	189663		573324	0.89805	32.5542	32.3461	32.7627	-12.1995	32.5405	-12.2056	3.68e-05	0.00014939	0.961402	622182	3.23687	0.300122	0.0734769	0.7022	0.99999	1.59568	0.0519833	123816;57077.1;24932.4;0;8346.59;27061.3;	123816;57077.1;24932.4;0;8346.59;27061.3;	0.921498;0.925084;0.719715;0;0.922161;0.601949;	21656	0
S:\Projects\active_projects\MS6189_nancy Christopoulou\RAW\ECL06884.raw	ECL06884	F4JPR7	F4JPR7;A0A1P8B4Q3	PUX8_ARATH	PUX8	594743	857087	797117	EQQDDEYVASLQADRDK	EQQDDEYVASLQADRDK	EQQDDEYVASLQADRDK3	3	9.66e-05	0.00024235	0.00033026	0.00017167	0.00015354	0.0001413	0.0001553	0	0	51611.1	72217.1	50261.8		0	0.8536	44.4515	44.2472	44.6572	10.3486	44.5503	10.0662	3.68e-05	0.00014939	0	0	2.20809	0.475447	0.0360616	0.15764	0.999861	1.9167	0.0914131	29171.9;18767.6;21290.6;4223.06;6650.47;3671.6;	29171.9;18767.6;21290.6;4223.06;6650.47;3671.6;	0.828569;0.930852;0.481181;0.657608;0.657608;0.657608;	29713	0
S:\Projects\active_projects\MS6189_nancy Christopoulou\RAW\ECL06884.raw	ECL06884	F4JPR7	F4JPR7;A0A1P8B4Q3	PUX8_ARATH	PUX8	594743	857087	797117	KAFLEEEK	KAFLEEEK	KAFLEEEK2	2	0.0010153	0.0325478	0.00090276	0.00017167	0.00015354	0.0001413	0.0001553	0	0	62752.5	77440.8	53897.4		0	0.775213	29.2233	29.0165	29.4303	-17.6563	29.5338	-18.2002	0.00132495	0.00014939	0	0	1.1444	0.287962	0.0327096	0.463221	0.981726	1.51479	0.109776	27290;13404.1;22058.4;6178.26;0;5532.08;11150.3;0;0;0;0;0;	27290;13404.1;22058.4;6178.26;0;5532.08;11150.3;0;0;0;0;0;	0.886553;0.766771;0.642598;0.132212;0;0.532124;0.404526;0;0;0;0;0;	19402	0
S:\Projects\active_projects\MS6189_nancy Christopoulou\RAW\ECL06884.raw	ECL06884	F4JPR7	F4JPR7	PUX8_ARATH	PUX8	594743	857087	797117	KLEEEQELER	KLEEEQELER	KLEEEQELER2	2	0.0003487	0.00758984	0.00090276	0.00017167	0.00015354	0.0001413	0.0001553	0	1	93708.5	118465	82449.6		387670	0.915215	31.2166	31.0085	31.4237	-13.6266	31.6449	-14.4481	0.00034243	0.00014939	0	440608	2.24059	0.659885	0.0334917	0	0.995678	0	-10000000	43991.7;39893;23938.8;9823.75;17471.4;0;	43991.7;39893;23938.8;9823.75;17471.4;0;	0.916622;0.951889;0.967638;0.759982;0.608633;0;	20751	0
S:\Projects\active_projects\MS6189_nancy Christopoulou\RAW\ECL06884.raw	ECL06884	F4JPR7	F4JPR7;A0A1P8B4Q3	PUX8_ARATH	PUX8	594743	857087	797117	LAAPSSPFDDDSDDVDEQPLVR	LAAPSSPFDDDSDDVDEQPLVR	LAAPSSPFDDDSDDVDEQPLVR2	2	0.00045691	0.0122247	0.0006919	0.00017167	0.00015354	0.0001413	0.0001553	0	0	71425.3	113047	78678.7		0	0.905874	83.22	83.0104	83.429	56.7814	82.7693	57.2318	0.00012828	0.00014939	0	0	1.90489	0.350183	0.0534687	0	0.993057	0	-10000000	17027.9;43820.6;0;10576.9;0;0;0;0;0;6450.94;0;0;	17027.9;43820.6;0;10576.9;0;0;0;0;0;6450.94;0;0;	0.930507;0.96315;0;0.628917;0;0;0;0;0;0.691336;0;0;	55929	0
S:\Projects\active_projects\MS6189_nancy Christopoulou\RAW\ECL06884.raw	ECL06884	F4JPR7	F4JPR7;A0A1P8B4Q3	PUX8_ARATH	PUX8	594743	857087	797117	LAAPSSPFDDDSDDVDEQPLVR	LAAPSSPFDDDSDDVDEQPLVR	LAAPSSPFDDDSDDVDEQPLVR3	3	3.13e-07	3.13e-07	0.00027686	0.00017167	0.00015354	0.0001413	0.0001553	0	0	150217	237540	165324		317905	0.943014	83.2944	83.0848	83.5034	57.2517	83.2147	57.2907	3.68e-05	0.00014939	0.484708	288855	4.26908	0.252332	0.0379089	0	1	0	-10000000	80431.9;55351.6;12355.6;21331.1;14433.3;14567.8;	80431.9;55351.6;12355.6;21331.1;14433.3;14567.8;	0.959746;0.935495;0.545181;0.958019;0.878604;0.858196;	55979	0
S:\Projects\active_projects\MS6189_nancy Christopoulou\RAW\ECL06884.raw	ECL06884	F4JPR7	F4JPR7;A0A1P8B4Q3	PUX8_ARATH	PUX8	594743	857087	797117	LEEHRGDLNQAVNAYFSEGDR	LEEHRGDLNQAVNAYFSEGDR	LEEHRGDLNQAVNAYFSEGDR4	4	2.86e-05	1.87e-05	0.00531567	0.00017167	0.00015354	0.0001413	0.0001553	0	0	86548.9	133698	93051.6		0	0.914958	65.4131	65.2055	65.621	37.4777	65.5388	37.3931	0.00081963	0.00014939	0	0	2.70397	0.52201	0.0380862	0	0.999989	1.13212	0.0701896	57928.6;26796.2;19582.4;21107.4;4546.23;9037.82;	57928.6;26796.2;19582.4;21107.4;4546.23;9037.82;	0.931341;0.745204;0.920993;0.905788;0.745204;0.79688;	43915	0
S:\Projects\active_projects\MS6189_nancy Christopoulou\RAW\ECL06884.raw	ECL06884	F4JPR7	F4JPR7	PUX8_ARATH	PUX8	594743	857087	797117	LQTLFNFIDIAR	LQTLFNFIDIAR	LQTLFNFIDIAR2	2	1e-09	0	0.00027686	0.00017167	0.00015354	0.0001413	0.0001553	0	1	100917	187588	130558		0	0.89216	107.284	107.076	107.494	114.23	107.293	114.161	2.96e-05	0.00014939	0	0	3.71489	0.502429	0.033936	0.858622	1	1.02155	0.0771998	55808.2;48754.6;30843;13070.8;14266;5318.13;6323.8;	55808.2;48754.6;30843;13070.8;14266;5318.13;6323.8;	0.869167;0.886459;0.928443;0.782249;0.903669;0.782249;0.782249;	72280	0
S:\Projects\active_projects\MS6189_nancy Christopoulou\RAW\ECL06884.raw	ECL06884	F4JPR7	F4JPR7;A0A1P8B4Q3	PUX8_ARATH	PUX8	594743	857087	797117	QIPIEVK	QIPIEVK	QIPIEVK2	2	0.00026178	0.00296137	0.00090276	0.00017167	0.00015354	0.0001413	0.0001553	0	0	332033	556853	387560		753350	0.942328	47.3009	47.0927	47.5082	13.751	47.0364	14.0782	0.00083933	0.00014939	0.804984	645415	3.46079	0.45359	0.0961651	0	0.998309	0	-10000000	227481;88560.8;15942.4;15991;0;0;0;0;	227481;88560.8;15942.4;15991;0;0;0;0;	0.955456;0.931326;0.816497;0.816497;0;0;0;0;	31641	0
S:\Projects\active_projects\MS6189_nancy Christopoulou\RAW\ECL06884.raw	ECL06884	F4JPR7	F4JPR7;A0A1P8B4Q3	PUX8_ARATH	PUX8	594743	857087	797117	QLEEETAR	QLEEETAR	QLEEETAR2	2	9.66e-05	0.00028749	0.00349498	0.00017167	0.00015354	0.0001413	0.0001553	0	0	54109.4	65705.7	45730		269696	0.879897	20.6678	20.4575	20.8771	-34.7253	20.5504	-34.389	0.00292459	0.00014939	0	319114	2.50607	0.50621	0.0326694	0	0.999836	1.09728	0.151624	47534.6;36772.2;10181.6;7155.61;17972.4;0;0;0;0;0;0;0;	47534.6;36772.2;10181.6;7155.61;17972.4;0;0;0;0;0;0;0;	0.905723;0.909789;0.816497;0.816497;0.491948;0;0;0;0;0;0;0;	13660	0
S:\Projects\active_projects\MS6189_nancy Christopoulou\RAW\ECL06884.raw	ECL06884	F4JPR7	F4JPR7;A0A1P8B4Q3	PUX8_ARATH	PUX8	594743	857087	797117	RAASGSLAPPNADR	RAASGSLAPPNADR	RAASGSLAPPNADR3	3	3.13e-07	3.13e-07	0.00334569	0.00017167	0.00015354	0.0001413	0.0001553	0	0	206637	279626	194615		173512	0.886475	28.5939	28.3849	28.8026	-19.4366	28.5635	-19.3899	0.0011464	0.00014939	0.439559	184231	3.25616	0.804889	0.033729	1.17689	1	1.07884	0.159351	29401.9;52612.7;47337.1;64902.5;30254.9;89122;0;4.78528e+06;10530.1;91055.8;0;1.61087e+06;	29401.9;52612.7;47337.1;64902.5;30254.9;89122;0;4.78528e+06;10530.1;91055.8;0;1.61087e+06;	0.834498;0.958108;0.85816;0.833255;0.623797;0.882944;0;0.644692;0.719033;0.435753;0;0.663579;	18977	0
S:\Projects\active_projects\MS6189_nancy Christopoulou\RAW\ECL06884.raw	ECL06884	F4JPR7	F4JPR7;A0A1P8B4Q3	PUX8_ARATH	PUX8	594743	857087	797117	SAEEEVLR	SAEEEVLR	SAEEEVLR2	2	6.78e-05	0.00014175	0.00301037	0.00017167	0.00015354	0.0001413	0.0001553	0	0	496773	624518	434653		3270000	0.889877	33.3585	33.1499	33.5671	-10.2253	33.7707	-10.8607	0.00086241	0.00014939	0.772949	3740000	4.05827	0.414622	0.395297	0.970755	0.999919	0.784997	0.124698	278229;152526;149260;69284.2;176881;28266.5;45819.9;23460.3;0;0;0;0;	278229;152526;149260;69284.2;176881;28266.5;45819.9;23460.3;0;0;0;0;	0.875811;0.825691;0.88596;0.954803;0.866165;0.596642;0.449943;0.0376515;0;0;0;0;	22198	0
S:\Projects\active_projects\MS6189_nancy Christopoulou\RAW\ECL06884.raw	ECL06884	F4JPR7	F4JPR7	PUX8_ARATH	PUX8	594743	857087	797117	SDKLQTLFNFIDIAR	SDKLQTLFNFIDIAR	SDKLQTLFNFIDIAR3	3	1e-09	0	6.69e-05	0.00017167	0.00015354	0.0001413	0.0001553	0	1	87049.1	145105	100991		1590000	0.874923	105.074	104.866	105.282	108.079	105.045	108.141	9.32e-06	0.00014939	0.804984	1370000	4.29236	0.468804	1	0.804984	1	0.993638	0.228455	54522.4;41963.9;31870.9;13214.3;12542;10699.1;	54522.4;41963.9;31870.9;13214.3;12542;10699.1;	0.859481;0.903801;0.861125;0.816497;0.816497;0.816497;	70794	0
S:\Projects\active_projects\MS6189_nancy Christopoulou\RAW\ECL06884.raw	ECL06884	F4JPR7	F4JPR7;A0A1P8B4Q3	PUX8_ARATH	PUX8	594743	857087	797117	SGSPEEEHASINPAER	SGSPEEEHASINPAER	SGSPEEEHASINPAER3	3	0.00085642	0.0273638	0.00349498	0.00017167	0.00015354	0.0001413	0.0001553	0	0	268899	346633	241250		0	0.936052	31.5075	31.3015	31.7126	-14.497	31.1565	-13.9513	0.00147318	0.00014939	0	0	3.05383	0.552853	0.0348331	0.712409	0.984592	0	-10000000	55893.7;106117;0;106888;319375;26073.4;7897.57;0;3132.41;0;6234.42;5445.22;	55893.7;106117;0;106888;319375;26073.4;7897.57;0;3132.41;0;6234.42;5445.22;	0.891974;0.958063;0;0.937249;0.737456;0.916645;0.198193;0;0.728982;0;0.728982;0.728982;	20951	0
S:\Projects\active_projects\MS6189_nancy Christopoulou\RAW\ECL06884.raw	ECL06884	F4JPR7	F4JPR7;A0A1P8B4Q3	PUX8_ARATH	PUX8	594743	857087	797117	TIGRPPFSLLDSDFAR	TIGRPPFSLLDSDFAR	TIGRPPFSLLDSDFAR3	3	4.72e-05	5.69e-05	0.00027686	0.00017167	0.00015354	0.0001413	0.0001553	0	0	594743	857087	596517		281733	0.98743	93.7393	93.5343	93.9445	76.44	93.5008	77.0897	3.51e-05	0.00014939	0.468861	280894	3.91331	0.712962	0.0351486	0.63713	0.999967	0	-10000000	360322;145374;89045.9;35772.5;411293;14133.4;	360322;145374;89045.9;35772.5;411293;14133.4;	0.99481;0.974902;0.978021;0.772803;0.432286;0.741262;	63094	0
S:\Projects\active_projects\MS6189_nancy Christopoulou\RAW\ECL06884.raw	ECL06884	F4JPR7	F4JPR7;Q9C5G7	PUX8_ARATH	PUX8	594743	857087	797117	VVKPNTYR	VVKPNTYR	VVKPNTYR2	2	9.66e-05	0.00020784	0.00349498	0.00017167	0.00015354	0.0001413	0.0001553	0	0	113920	138393	96319		0	0.894442	20.669	20.4587	20.8783	-35.0668	20.393	-34.3866	0.00132495	0.00014939	0	0	2.28916	0.358315	0.0491451	0	0.999881	0	-10000000	76237.3;14522.5;23160.2;0;4674.26;15212.6;31415.9;4938.49;0;0;0;0;	76237.3;14522.5;23160.2;0;4674.26;15212.6;31415.9;4938.49;0;0;0;0;	0.919852;0.752954;0.899519;0;0.752954;0;0.665684;0.158223;0;0;0;0;	13661	0
WT
S:\Projects\active_projects\MS6189_nancy Christopoulou\RAW\ECL06991-2.raw	ECL06991-2	F4JPR7	F4JPR7;A0A1P8B4Q3	PUX8_ARATH	PUX8	657972	791334	785520	AASGSLAPPNADR	AASGSLAPPNADR	AASGSLAPPNADR2	2	2.81e-05	1.68e-05	0.00033026	0.00016631	0.00014661	0.0001413	0.00014843	0	0	223608	260069	231922		0	0.889881	36.9986	36.7941	37.2039	-12.1995	37.056	-12.334	3.68e-05	0.00014939	0	0	2.64026	0.254962	0.0332818	0.701595	0.999989	1.27504	0.032713	110043;48952.7;64611.9;9410.57;197785;43225.2;	110043;48952.7;64611.9;9410.57;197785;43225.2;	0.873778;0.873962;0.929368;0.778408;0.459037;0.622831;	24596	0
S:\Projects\active_projects\MS6189_nancy Christopoulou\RAW\ECL06991-2.raw	ECL06991-2	F4JPR7	F4JPR7;A0A1P8B4Q3	PUX8_ARATH	PUX8	657972	791334	785520	EQQDDEYVASLQADRDK	EQQDDEYVASLQADRDK	EQQDDEYVASLQADRDK3	3	6.67e-05	5.45e-05	0.00033026	0.00016631	0.00014661	0.0001413	0.00014843	0	0	69871.3	75050.2	66927.6		0	0.945155	48.8552	48.6484	49.0617	10.3486	49.0205	10.2	3.68e-05	0.00014939	0	0	2.91222	0.792841	0.0360616	0	0.999965	1.62158	0.142058	34482.5;20888.6;16401.2;21756.1;11580.8;14500.2;	34482.5;20888.6;16401.2;21756.1;11580.8;14500.2;	0.94755;0.943825;0.955081;0.878329;0.789734;0.941377;	32653	0
S:\Projects\active_projects\MS6189_nancy Christopoulou\RAW\ECL06991-2.raw	ECL06991-2	F4JPR7	F4JPR7	PUX8_ARATH	PUX8	657972	791334	785520	HAFGDGESESTLNDLGLTSK	HAFGDGESESTLNDLGLTSK	HAFGDGESESTLNDLGLTSK3	3	4.82e-05	4.54e-05	0.0116323	0.00016631	0.00014661	0.0001413	0.00014843	0	1	29856.4	32793.4	29244.1		0	0.816497	76.833	76.6264	77.0393	45.1201	76.9796	44.9804	0.00412332	0.00014939	0	0	2.60815	0.43177	0.0363694	0	0.999971	1.61052	0.127344	12611.9;5983.58;11799.9;5444.64;16148.6;7372.33;0;0;0;0;0;0;	12611.9;5983.58;11799.9;5444.64;16148.6;7372.33;0;0;0;0;0;0;	0.816497;0.816497;0.816497;0.816497;0;0.816497;0;0;0;0;0;0;	51696	0
S:\Projects\active_projects\MS6189_nancy Christopoulou\RAW\ECL06991-2.raw	ECL06991-2	F4JPR7	F4JPR7;A0A1P8B4Q3	PUX8_ARATH	PUX8	657972	791334	785520	KAFLEEEK	KAFLEEEK	KAFLEEEK2	2	2.81e-05	5.95e-06	0.00090276	0.00016631	0.00014661	0.0001413	0.00014843	0	0	98563.9	111245	99205.3		0	0.916391	33.9762	33.7709	34.1829	-17.6563	33.9675	-17.7235	0.00132495	0.00014939	0	0	2.05257	0.687639	0.0327096	0.143273	0.999996	1.0683	0.173562	43893.6;41511.9;13158.5;5966.2;5869.46;33825.6;15639.4;0;0;0;0;0;	43893.6;41511.9;13158.5;5966.2;5869.46;33825.6;15639.4;0;0;0;0;0;	0.896453;0.932839;0.93101;0.756454;0.549085;0.312578;0.562323;0;0;0;0;0;	22552	0
S:\Projects\active_projects\MS6189_nancy Christopoulou\RAW\ECL06991-2.raw	ECL06991-2	F4JPR7	F4JPR7	PUX8_ARATH	PUX8	657972	791334	785520	KLEEEQELER	KLEEEQELER	KLEEEQELER2	2	9.21e-05	0.00017386	0.00090276	0.00016631	0.00014661	0.0001413	0.00014843	0	1	108772	130234	116139		0	0.941995	35.8707	35.6628	36.0778	-13.6266	36.222	-14.1451	0.00034243	0.00014939	0	0	3.35706	0.411249	0.0334917	0.895867	0.999889	0	-10000000	49213.8;39741.2;12461.2;19816.9;9489.56;6741.77;	49213.8;39741.2;12461.2;19816.9;9489.56;6741.77;	0.949272;0.953144;0.66028;0.901562;0.56588;0.901466;	23831	0
S:\Projects\active_projects\MS6189_nancy Christopoulou\RAW\ECL06991-2.raw	ECL06991-2	F4JPR7	F4JPR7;A0A1P8B4Q3	PUX8_ARATH	PUX8	657972	791334	785520	LAAPSSPFDDDSDDVDEQPLVR	LAAPSSPFDDDSDDVDEQPLVR	LAAPSSPFDDDSDDVDEQPLVR2	2	3.91e-06	3.91e-06	0.0006919	0.00016631	0.00014661	0.0001413	0.00014843	0	0	106815	108080	96382.6		0	0.912236	86.1143	85.91	86.3193	56.7814	86.3484	56.4707	0.00012828	0.00014939	0	0	2.99187	0.628416	0.0379035	0	0.999997	0.727149	0.18014	24858.6;57372;7174.6;24584;20285.7;0;12057.4;4109.32;0;8677.83;0;0;	24858.6;57372;7174.6;24584;20285.7;0;12057.4;4109.32;0;8677.83;0;0;	0.84113;0.938503;0.742982;0.922838;0.856419;0;0.862161;0.742982;0;0.742982;0;0;	58029	0
S:\Projects\active_projects\MS6189_nancy Christopoulou\RAW\ECL06991-2.raw	ECL06991-2	F4JPR7	F4JPR7;A0A1P8B4Q3	PUX8_ARATH	PUX8	657972	791334	785520	LAAPSSPFDDDSDDVDEQPLVR	LAAPSSPFDDDSDDVDEQPLVR	LAAPSSPFDDDSDDVDEQPLVR3	3	0.00162907	0.0467961	0.00027686	0.00016631	0.00014661	0.0001413	0.00014843	0	0	177345	179446	160024		0	0.909361	86.0847	85.8801	86.2896	57.2517	86.6824	56.4292	3.68e-05	0.00014939	0	0	2.0319	0.227308	0.0379089	0	0.970885	1.52103	0.0521155	81817.4;69095.4;0;0;26431.8;18798.1;	81817.4;69095.4;0;0;26431.8;18798.1;	0.946668;0.926705;0;0;0.748545;0.692994;	58009	0
S:\Projects\active_projects\MS6189_nancy Christopoulou\RAW\ECL06991-2.raw	ECL06991-2	F4JPR7	F4JPR7	PUX8_ARATH	PUX8	657972	791334	785520	LQTLFNFIDIAR	LQTLFNFIDIAR	LQTLFNFIDIAR2	2	6.67e-05	8.91e-05	0.00027686	0.00016631	0.00014661	0.0001413	0.00014843	0	1	306428	300596	268063		3160000	0.898464	108.791	108.585	108.999	114.23	108.404	115.288	2.96e-05	0.00014939	0.75359	3610000	4.47196	0.413146	0.0669245	0.813187	0.999943	0	-10000000	171355;203858;82579.6;66180;52493.4;30173.8;23450.2;	171355;203858;82579.6;66180;52493.4;30173.8;23450.2;	0.904487;0.876384;0.899687;0.884187;0.876879;0.765431;0.707193;	73540	0
S:\Projects\active_projects\MS6189_nancy Christopoulou\RAW\ECL06991-2.raw	ECL06991-2	F4JPR7	F4JPR7;Q9C5G7	PUX8_ARATH	PUX8	657972	791334	785520	QEALFLELI	QEALFLELI	QEALFLELI2	2	0.0001359	0.00071485	0.00349498	0.00016631	0.00014661	0.0001413	0.00014843	0	0	49878.3	49757.5	44372.3		448234	0.902476	116.027	115.818	116.236	134.46	116.094	134.314	0.00145593	0.00014939	0.900308	503855	2.78154	0.539779	0.0798162	0	0.999542	0.1956	0.02056	16113.2;10807.1;9665.24;22958.1;22520.2;0;0;0;90935.3;0;0;0;	16113.2;10807.1;9665.24;22958.1;22520.2;0;0;0;90935.3;0;0;0;	0.881956;0.771145;0.771145;0.978701;0.881526;0;0;0;0.823618;0;0;0;	78417	0
S:\Projects\active_projects\MS6189_nancy Christopoulou\RAW\ECL06991-2.raw	ECL06991-2	F4JPR7	F4JPR7;A0A1P8B4Q3	PUX8_ARATH	PUX8	657972	791334	785520	QIPIEVK	QIPIEVK	QIPIEVK2	2	0.00046349	0.00726458	0.00090276	0.00016631	0.00014661	0.0001413	0.00014843	0	0	461994	510944	455645		1720000	0.940651	52.3247	52.1163	52.5331	13.751	51.7934	14.3615	0.00083933	0.00014939	0.675876	1740000	3.58467	0.272461	0.0961651	0.239655	0.995366	1.52823	0.186832	297481;109095;22888.4;55417.4;0;0;18631.7;0;	297481;109095;22888.4;55417.4;0;0;18631.7;0;	0.950586;0.899472;0.870895;0.968383;0;0;0.451909;0;	35001	0
S:\Projects\active_projects\MS6189_nancy Christopoulou\RAW\ECL06991-2.raw	ECL06991-2	F4JPR7	F4JPR7;A0A1P8B4Q3	PUX8_ARATH	PUX8	657972	791334	785520	QLEEETAR	QLEEETAR	QLEEETAR2	2	0.00672821	0.316486	0.00349498	0.00016631	0.00014661	0.0001413	0.00014843	0	0	43031.8	42427.2	37835.3		11700000	0.863675	24.9205	24.7109	25.1276	-34.7253	24.6236	-34.1466	0.00292459	0.00014939	0.475273	13300000	2.69484	0.478246	0.0852823	0.804984	0.831386	1.32864	0.0346266	0;31261.8;6313.5;5456.53;4933.49;0;0;0;0;0;0;5671.49;	0;31261.8;6313.5;5456.53;4933.49;0;0;0;0;0;0;5671.49;	0;0.881438;0.816497;0.816497;0.816497;0;0;0;0;0;0;0.816497;	16460	0
S:\Projects\active_projects\MS6189_nancy Christopoulou\RAW\ECL06991-2.raw	ECL06991-2	F4JPR7	F4JPR7;A0A1P8B4Q3	PUX8_ARATH	PUX8	657972	791334	785520	SAEEEVLR	SAEEEVLR	SAEEEVLR2	2	2.81e-05	1.01e-05	0.00301037	0.00016631	0.00014661	0.0001413	0.00014843	0	0	657972	791334	705688		1380000	0.802655	38.211	38.0054	38.4172	-10.2253	38.1892	-10.2483	0.00086241	0.00014939	0.795596	1290000	3.3658	0.425722	0.088035	1.43744	0.999994	0.964089	0.0733247	178910;115296;138672;340390;101600;32911.2;21734.7;70902.5;0;0;0;13883.3;	178910;115296;138672;340390;101600;32911.2;21734.7;70902.5;0;0;0;13883.3;	0.833358;0.807262;0.777245;0.796868;0.689016;0.91344;0.85498;0.729959;0;0;0;0.39131;	25418	0
S:\Projects\active_projects\MS6189_nancy Christopoulou\RAW\ECL06991-2.raw	ECL06991-2	F4JPR7	F4JPR7	PUX8_ARATH	PUX8	657972	791334	785520	SDKLQTLFNFIDIAR	SDKLQTLFNFIDIAR	SDKLQTLFNFIDIAR3	3	2.79e-07	2.79e-07	6.69e-05	0.00016631	0.00014661	0.0001413	0.00014843	0	1	216871	186294	166131		692295	0.881701	106.076	105.869	106.281	108.079	106.184	107.79	9.32e-06	0.00014939	0	903735	3.54174	0.510636	0.0606443	0.768873	1	1.51637	0.185502	130272;101358;74148.2;41363.9;33609.6;16605.6;	130272;101358;74148.2;41363.9;33609.6;16605.6;	0.870114;0.878427;0.882857;0.887654;0.781474;0.781474;	71704	0
S:\Projects\active_projects\MS6189_nancy Christopoulou\RAW\ECL06991-2.raw	ECL06991-2	F4JPR7	F4JPR7;A0A1P8B4Q3	PUX8_ARATH	PUX8	657972	791334	785520	SGSPEEEHASINPAER	SGSPEEEHASINPAER	SGSPEEEHASINPAER3	3	9.21e-05	0.00017609	0.00349498	0.00016631	0.00014661	0.0001413	0.00014843	0	0	219420	262921	234465		1660000	0.946433	35.7481	35.5389	35.9553	-14.497	35.716	-14.3486	0.00147318	0.00014939	0.913554	1560000	3.30461	0.305048	0.0620476	0	0.999887	0	-10000000	58250.6;131865;24727.4;29304.6;147816;0;52342.8;0;0;15825;0;19125.9;	58250.6;131865;24727.4;29304.6;147816;0;52342.8;0;0;15825;0;19125.9;	0.945913;0.985586;0.852694;0.771287;0.179009;0;0.637163;0;0;0.900005;0;0.705268;	23751	0
S:\Projects\active_projects\MS6189_nancy Christopoulou\RAW\ECL06991-2.raw	ECL06991-2	F4JPR7	F4JPR7;A0A1P8B4Q3	PUX8_ARATH	PUX8	657972	791334	785520	TIGRPPFSLLDSDFAR	TIGRPPFSLLDSDFAR	TIGRPPFSLLDSDFAR3	3	0.00030697	0.00207676	0.00027686	0.00016631	0.00014661	0.0001413	0.00014843	0	0	337208	304461	271509		0	0.966601	95.4242	95.2188	95.6284	76.44	95.1845	77.0317	3.51e-05	0.00014939	0	0	2.60842	0.66683	0.0351486	0.888672	0.998671	0	-10000000	194446;99091.9;43670.8;16757.4;4478.49;0;	194446;99091.9;43670.8;16757.4;4478.49;0;	0.967087;0.986349;0.919629;0.673929;0.456549;0;	64424	0
S:\Projects\active_projects\MS6189_nancy Christopoulou\RAW\ECL06991-2.raw	ECL06991-2	F4JPR7	F4JPR7;A0A1P8B4Q3	PUX8_ARATH	PUX8	657972	791334	785520	VFDSDPLMPRPPFVSHPR	VFDSDPLMPRPPFVSHPR	VFDSDPLMPRPPFVSHPR4	4	0.0004737	0.00787345	0.00334569	0.00016631	0.00014661	0.0001413	0.00014843	0	0	238933	236509	210912		1180000	0.968742	86.4479	86.2434	86.6529	56.8653	86.4086	56.9405	0.00113081	0.00014939	0	1340000	3.05392	0.691762	0.0364485	0	0.99498	0	-10000000	96203.4;91285.5;51444.1;102369;0;0;0;0;0;0;0;11636.6;	96203.4;91285.5;51444.1;102369;0;0;0;0;0;0;0;11636.6;	0.980898;0.955445;0.969602;0.733548;0;0;0;0;0;0;0;0.628945;	58255	0
mca-II-KOc
S:\Projects\active_projects\MS6189_nancy Christopoulou\RAW\ECL06885.raw	ECL06885	F4JPR7	F4JPR7;A0A1P8B4Q3	PUX8_ARATH	PUX8	803725	948842	949081	AASGSLAPPNADR	AASGSLAPPNADR	AASGSLAPPNADR2	2	8.52e-06	8.52e-06	0.00033026	0.00016918	0.00015497	0.0001413	0.00015659	0	0	234824	264289	190473		657645	0.918575	32.596	32.3875	32.8041	-12.1995	32.5675	-12.139	3.68e-05	0.00014939	0.807104	810776	4.28766	0.403298	0.287461	0.89028	0.999995	1.05681	0.0327349	136080;56846.8;41897.4;7924.94;14594.9;15944.2;	136080;56846.8;41897.4;7924.94;14594.9;15944.2;	0.90521;0.914997;0.966839;0.761634;0.983972;0.967183;	21656	0
S:\Projects\active_projects\MS6189_nancy Christopoulou\RAW\ECL06885.raw	ECL06885	F4JPR7	F4JPR7	PUX8_ARATH	PUX8	803725	948842	949081	EASLPKEPQADEENAITLLIR	EASLPKEPQADEENAITLLIR	EASLPKEPQADEENAITLLIR3	3	0.00390756	0.213954	0.00034678	0.00016918	0.00015497	0.0001413	0.00015659	0	1	28214.7	31959.5	23033.2		1970000	0.816497	93.2713	93.0665	93.4761	75.6855	93.1229	76.1001	3.15e-05	0.00014939	0	2420000	1.56489	0.0218588	0.0376411	0	0.887189	0	-10000000	14380.4;0;0;4419.58;0;9414.72;	14380.4;0;0;4419.58;0;9414.72;	0.816497;0;0;0.816497;0;0.816497;	62837	0
S:\Projects\active_projects\MS6189_nancy Christopoulou\RAW\ECL06885.raw	ECL06885	F4JPR7	F4JPR7;A0A1P8B4Q3	PUX8_ARATH	PUX8	803725	948842	949081	EQQDDEYVASLQADRDK	EQQDDEYVASLQADRDK	EQQDDEYVASLQADRDK3	3	3.01e-07	3.01e-07	0.00033026	0.00016918	0.00015497	0.0001413	0.00015659	0	0	57058.4	65600.8	47278.5		0	0.903339	44.8085	44.6029	45.014	10.3486	44.7535	10.4061	3.68e-05	0.00014939	0	0	4.1334	0.76463	0.063352	0.591676	1	1.10071	0.0653998	25974.6;21647.1;17791.3;13941.7;11290.4;9436.72;	25974.6;21647.1;17791.3;13941.7;11290.4;9436.72;	0.889932;0.916287;0.96159;0.929735;0.931916;0.910543;	29923	0
S:\Projects\active_projects\MS6189_nancy Christopoulou\RAW\ECL06885.raw	ECL06885	F4JPR7	F4JPR7;A0A1P8B4Q3	PUX8_ARATH	PUX8	803725	948842	949081	GDLNQAVNAYFSEGDRNVVR	GDLNQAVNAYFSEGDRNVVR	GDLNQAVNAYFSEGDRNVVR3	3	7.14e-05	0.00094377	0.0062298	0.00016918	0.00015497	0.0001413	0.00015659	0	0	53511.7	64563.6	46531		0	0.773277	81.6649	81.4595	81.8713	55.7263	81.7518	55.6944	0.00103133	0.00014939	0	0	2.28183	0.563834	0.0370668	0.796045	0.999439	0	-10000000	17746.5;40481.4;24134.7;11630.5;8901.89;0;6781.67;49944.8;0;0;6859.23;5689.9;	17746.5;40481.4;24134.7;11630.5;8901.89;0;6781.67;49944.8;0;0;6859.23;5689.9;	0.607347;0.892985;0.924767;0.712105;0.712105;0;0.607347;0.971065;0;0;0.272288;0.712105;	54922	0
S:\Projects\active_projects\MS6189_nancy Christopoulou\RAW\ECL06885.raw	ECL06885	F4JPR7	F4JPR7	PUX8_ARATH	PUX8	803725	948842	949081	HAFGDGESESTLNDLGLTSK	HAFGDGESESTLNDLGLTSK	HAFGDGESESTLNDLGLTSK3	3	0.00034626	0.011272	0.0116323	0.00016918	0.00015497	0.0001413	0.00015659	0	1	44962.4	54462.2	39250.9		0	0.858367	72.7647	72.5573	72.9727	45.1201	72.3368	45.5094	0.00412332	0.00014939	0	0	2.28571	0.355301	0.0363695	0	0.993345	0	-10000000	19484.8;6040.16;19742.9;5734.65;0;0;0;0;0;0;0;0;	19484.8;6040.16;19742.9;5734.65;0;0;0;0;0;0;0;0;	0.816497;0.816497;0.911851;0.816497;0;0;0;0;0;0;0;0;	48896	0
S:\Projects\active_projects\MS6189_nancy Christopoulou\RAW\ECL06885.raw	ECL06885	F4JPR7	F4JPR7;A0A1P8B4Q3	PUX8_ARATH	PUX8	803725	948842	949081	KAFLEEEK	KAFLEEEK	KAFLEEEK2	2	0.00031198	0.0082426	0.00090276	0.00016918	0.00015497	0.0001413	0.00015659	0	0	74534.6	75975.3	54755.4		0	0.872931	29.2621	29.0563	29.4688	-17.6563	29.5483	-18.2019	0.00132495	0.00014939	0	0	1.94917	0.243559	0.0327096	0.804984	0.995125	1.16271	0.115097	44221.2;16212.4;14101;11920.3;0;9361.65;4871.88;0;0;0;0;0;	44221.2;16212.4;14101;11920.3;0;9361.65;4871.88;0;0;0;0;0;	0.911617;0.816497;0.816497;0;0;0.816497;0;0;0;0;0;0;	19402	0
S:\Projects\active_projects\MS6189_nancy Christopoulou\RAW\ECL06885.raw	ECL06885	F4JPR7	F4JPR7	PUX8_ARATH	PUX8	803725	948842	949081	KLEEEQELER	KLEEEQELER	KLEEEQELER2	2	0.00021649	0.00411778	0.00090276	0.00016918	0.00015497	0.0001413	0.00015659	0	1	119171	134143	96677.2		0	0.923416	31.2569	31.049	31.4633	-13.6266	31.6516	-14.3813	0.00034243	0.00014939	0	0	2.53651	0.609881	0.0334917	0	0.997559	0	-10000000	64685.8;42048.7;26516.8;12436.1;29741.8;0;	64685.8;42048.7;26516.8;12436.1;29741.8;0;	0.928332;0.94468;0.913093;0.825949;0.510585;0;	20751	0
S:\Projects\active_projects\MS6189_nancy Christopoulou\RAW\ECL06885.raw	ECL06885	F4JPR7	F4JPR7;A0A1P8B4Q3	PUX8_ARATH	PUX8	803725	948842	949081	LAAPSSPFDDDSDDVDEQPLVR	LAAPSSPFDDDSDDVDEQPLVR	LAAPSSPFDDDSDDVDEQPLVR2	2	5.66e-05	0.00043979	0.0006919	0.00016918	0.00015497	0.0001413	0.00015659	0	0	117813	127973	92230		0	0.960725	83.2569	83.0496	83.4645	56.7814	82.8588	57.1106	0.00012828	0.00014939	0	0	3.68207	0.579117	0.0384433	0	0.999739	0	-10000000	24494.8;77591.3;0;15726.6;10145.6;6378.73;0;4733.91;0;8142.57;0;0;	24494.8;77591.3;0;15726.6;10145.6;6378.73;0;4733.91;0;8142.57;0;0;	0.968006;0.964426;0;0.931126;0.929715;0.655883;0;0.660957;0;0.289248;0;0;	55999	0
S:\Projects\active_projects\MS6189_nancy Christopoulou\RAW\ECL06885.raw	ECL06885	F4JPR7	F4JPR7;A0A1P8B4Q3	PUX8_ARATH	PUX8	803725	948842	949081	LAAPSSPFDDDSDDVDEQPLVR	LAAPSSPFDDDSDDVDEQPLVR	LAAPSSPFDDDSDDVDEQPLVR3	3	3.51e-06	3.51e-06	0.00027686	0.00016918	0.00015497	0.0001413	0.00015659	0	0	181732	195905	141188		0	0.964901	83.3308	83.1229	83.538	57.2517	83.3374	57.182	3.68e-05	0.00014939	0	0	3.82201	0.396249	0.0675104	0	0.999998	0	-10000000	87951.5;67992.5;25841.5;16854.5;25788.4;9501.73;	87951.5;67992.5;25841.5;16854.5;25788.4;9501.73;	0.960364;0.96369;0.669227;0.870049;0.983562;0.970585;	56049	0
S:\Projects\active_projects\MS6189_nancy Christopoulou\RAW\ECL06885.raw	ECL06885	F4JPR7	F4JPR7;A0A1P8B4Q3	PUX8_ARATH	PUX8	803725	948842	949081	LEEHRGDLNQAVNAYFSEGDR	LEEHRGDLNQAVNAYFSEGDR	LEEHRGDLNQAVNAYFSEGDR4	4	1.81e-06	1.81e-06	0.00531567	0.00016918	0.00015497	0.0001413	0.00015659	0	0	112142	129722	93490.6		0	0.907155	65.6202	65.4127	65.8287	37.4777	65.6995	37.4755	0.00081963	0.00014939	0	0	3.35696	0.731521	0.0380862	0	0.999999	0	-10000000	53694.6;44501.6;47617.3;26481.9;16871.2;10830.1;	53694.6;44501.6;47617.3;26481.9;16871.2;10830.1;	0.909698;0.867342;0.898878;0.881805;0.846993;0.930942;	44055	0
S:\Projects\active_projects\MS6189_nancy Christopoulou\RAW\ECL06885.raw	ECL06885	F4JPR7	F4JPR7	PUX8_ARATH	PUX8	803725	948842	949081	LQTLFNFIDIAR	LQTLFNFIDIAR	LQTLFNFIDIAR2	2	8.02e-07	8.02e-07	0.00027686	0.00016918	0.00015497	0.0001413	0.00015659	0	1	113130	142744	102875		0	0.916322	107.253	107.046	107.462	114.23	107.229	114.272	2.96e-05	0.00014939	0	0	4.30883	0.630059	0.033936	0.915724	1	0.692161	0.0674431	70554.2;57137.8;27347.3;23163.2;15228.2;9210.18;8494.16;	70554.2;57137.8;27347.3;23163.2;15228.2;9210.18;8494.16;	0.912572;0.947761;0.927671;0.931208;0.913314;0.932304;0.934749;	72350	0
S:\Projects\active_projects\MS6189_nancy Christopoulou\RAW\ECL06885.raw	ECL06885	F4JPR7	F4JPR7;A0A1P8B4Q3	PUX8_ARATH	PUX8	803725	948842	949081	QIPIEVK	QIPIEVK	QIPIEVK2	2	0.00090266	0.0368736	0.00090276	0.00016918	0.00015497	0.0001413	0.00015659	0	0	544300	655925	472725		0	0.912523	47.4434	47.2383	47.6485	13.751	47.1523	14.1121	0.00083933	0.00014939	0	0	2.77286	0.455823	0.0323585	0	0.978555	0	-10000000	359126;132137;39946.8;53038.1;0;0;0;0;	359126;132137;39946.8;53038.1;0;0;0;0;	0.910785;0.921044;0.836468;0.903059;0;0;0;0;	31711	0
S:\Projects\active_projects\MS6189_nancy Christopoulou\RAW\ECL06885.raw	ECL06885	F4JPR7	F4JPR7;A0A1P8B4Q3	PUX8_ARATH	PUX8	803725	948842	949081	QLEEETAR	QLEEETAR	QLEEETAR2	2	2.8e-05	6.21e-05	0.00349498	0.00016918	0.00015497	0.0001413	0.00015659	0	0	87951.8	84585.3	60960.6		1010000	0.857013	20.7082	20.4985	20.918	-34.7253	20.6433	-34.4909	0.00292459	0.00014939	0.342699	1460000	3.21869	0.524715	0.0326694	0	0.999963	1.04747	0.0609824	78411.5;38157.4;24380.5;25413.9;13557.9;0;0;0;0;0;0;0;	78411.5;38157.4;24380.5;25413.9;13557.9;0;0;0;0;0;0;0;	0.816497;0.816497;0.897154;0.879339;0.816497;0;0;0;0;0;0;0;	13660	0
S:\Projects\active_projects\MS6189_nancy Christopoulou\RAW\ECL06885.raw	ECL06885	F4JPR7	F4JPR7;A0A1P8B4Q3	PUX8_ARATH	PUX8	803725	948842	949081	RAASGSLAPPNADR	RAASGSLAPPNADR	RAASGSLAPPNADR3	3	2.8e-05	1.66e-05	0.00334569	0.00016918	0.00015497	0.0001413	0.00015659	0	0	185691	206792	149035		666854	0.856872	28.6343	28.4252	28.8429	-19.4366	28.6183	-19.4149	0.0011464	0.00014939	0.866977	830873	4.15407	0.848371	0.0554043	1.32635	0.99999	0.88558	0.0862309	26359.5;50265.9;53877.7;63114.9;20202;72310.6;0;3.20227e+06;6104.93;119545;0;1.06187e+06;	26359.5;50265.9;53877.7;63114.9;20202;72310.6;0;3.20227e+06;6104.93;119545;0;1.06187e+06;	0.733363;0.943467;0.921592;0.700608;0.719515;0.933069;0;0.526232;0.719516;0.554634;0;0.518033;	18977	0
S:\Projects\active_projects\MS6189_nancy Christopoulou\RAW\ECL06885.raw	ECL06885	F4JPR7	F4JPR7;A0A1P8B4Q3	PUX8_ARATH	PUX8	803725	948842	949081	SAEEEVLR	SAEEEVLR	SAEEEVLR2	2	5.66e-05	0.00013851	0.00301037	0.00016918	0.00015497	0.0001413	0.00015659	0	0	659178	713066	513907		2270000	0.883701	33.3999	33.1909	33.6077	-10.2253	33.7899	-10.8133	0.00086241	0.00014939	0.812406	2910000	4.50829	0.37696	0.402073	0.914889	0.999918	1.38184	0.152934	367502;214602;197814;93862.5;111165;50007.3;51788.7;0;0;0;0;0;	367502;214602;197814;93862.5;111165;50007.3;51788.7;0;0;0;0;0;	0.8416;0.843607;0.932026;0.946699;0.91654;0.873876;0.371766;0;0;0;0;0;	22198	0
S:\Projects\active_projects\MS6189_nancy Christopoulou\RAW\ECL06885.raw	ECL06885	F4JPR7	F4JPR7	PUX8_ARATH	PUX8	803725	948842	949081	SDKLQTLFNFIDIAR	SDKLQTLFNFIDIAR	SDKLQTLFNFIDIAR3	3	2.21e-06	2.21e-06	6.69e-05	0.00016918	0.00015497	0.0001413	0.00015659	0	1	441195	562433	405345		1130000	0.864262	104.947	104.739	105.154	108.079	104.961	108.023	9.32e-06	0.00014939	0.788673	1230000	4.29818	0.460404	1	0.83962	0.999999	2.40092	0.0522321	222885;224357;140826;76011.9;70555.1;58794.4;	222885;224357;140826;76011.9;70555.1;58794.4;	0.844636;0.881153;0.844172;0.851627;0.800512;0.865739;	70794	0
S:\Projects\active_projects\MS6189_nancy Christopoulou\RAW\ECL06885.raw	ECL06885	F4JPR7	F4JPR7;A0A1P8B4Q3	PUX8_ARATH	PUX8	803725	948842	949081	SGSPEEEHASINPAER	SGSPEEEHASINPAER	SGSPEEEHASINPAER3	3	0.00076364	0.0322681	0.00349498	0.00016918	0.00015497	0.0001413	0.00015659	0	0	330779	374254	269725		0	0.877884	31.4443	31.2378	31.6498	-14.497	31.1559	-14.0586	0.00147318	0.00014939	0	0	2.83578	0.329411	0.0348331	0	0.981183	0	-10000000	80518.8;99813.9;0;150446;337104;31881.1;5261.7;9342.63;0;0;0;26823.2;	80518.8;99813.9;0;150446;337104;31881.1;5261.7;9342.63;0;0;0;26823.2;	0.921173;0.867856;0;0.861368;0.867105;0.848349;0.676537;0.676537;0;0;0;0.209823;	20881	0
S:\Projects\active_projects\MS6189_nancy Christopoulou\RAW\ECL06885.raw	ECL06885	F4JPR7	F4JPR7;A0A1P8B4Q3	PUX8_ARATH	PUX8	803725	948842	949081	TIGRPPFSLLDSDFAR	TIGRPPFSLLDSDFAR	TIGRPPFSLLDSDFAR3	3	5.66e-05	0.00019639	0.00027686	0.00016918	0.00015497	0.0001413	0.00015659	0	0	803725	948842	683831		1240000	0.971542	93.6467	93.4424	93.851	76.44	93.4302	77.0367	3.51e-05	0.00014939	0.38887	1460000	3.82747	0.468345	0.0351486	0.790521	0.999883	1.62379	0.171005	462559;224468;116697;59385.6;250867;10759.4;	462559;224468;116697;59385.6;250867;10759.4;	0.984875;0.970918;0.919898;0.847924;0.465027;0.599055;	63094	0
S:\Projects\active_projects\MS6189_nancy Christopoulou\RAW\ECL06885.raw	ECL06885	F4JPR7	F4JPR7;Q9C5G7	PUX8_ARATH	PUX8	803725	948842	949081	VVKPNTYR	VVKPNTYR	VVKPNTYR2	2	5.66e-05	0.00024344	0.00349498	0.00016918	0.00015497	0.0001413	0.00015659	0	0	164790	158237	114041		0	0.941736	20.6044	20.3952	20.8145	-35.0668	20.4866	-34.7048	0.00132495	0.00014939	0	0	2.54955	0.899007	0.0326718	0	0.999855	0.76642	0.0659359	105316;33808.4;25666.1;5150.71;0;0;26398.2;33578.8;0;0;0;0;	105316;33808.4;25666.1;5150.71;0;0;26398.2;33578.8;0;0;0;0;	0.948203;0.930884;0.929497;0.657418;0;0;0.507249;0.0447812;0;0;0;0;	13591	0
mca-II-KOc
S:\Projects\active_projects\MS6189_nancy Christopoulou\RAW\ECL06992.raw	ECL06992	F4JPR7	F4JPR7;A0A1P8B4Q3	PUX8_ARATH	PUX8	871169	712533	585427	EQQDDEYVASLQADRDK	EQQDDEYVASLQADRDK	EQQDDEYVASLQADRDK3	3	5.04e-05	2.14e-05	0.00033026	0.00017873	0.00015195	0.0001413	0.00015258	0	0	79969.8	60579.1	70098.6		0	0.916427	48.9277	48.7217	49.1337	10.3486	48.9348	10.3388	3.68e-05	0.00014939	0	0	2.84879	0.693067	0.0360616	0	0.999986	1.41498	0.0845014	40873.2;26100.3;32053.2;27049.1;4603.68;12996.3;	40873.2;26100.3;32053.2;27049.1;4603.68;12996.3;	0.929147;0.889388;0.754283;0.901938;0.689955;0.930728;	32723	0
S:\Projects\active_projects\MS6189_nancy Christopoulou\RAW\ECL06992.raw	ECL06992	F4JPR7	F4JPR7;A0A1P8B4Q3	PUX8_ARATH	PUX8	871169	712533	585427	GDLNQAVNAYFSEGDRNVVR	GDLNQAVNAYFSEGDRNVVR	GDLNQAVNAYFSEGDRNVVR3	3	0.00373275	0.229238	0.0062298	0.00017873	0.00015195	0.0001413	0.00015258	0	0	27689.9	20478.6	23696.6		0	0.816497	84.8088	84.6073	85.0107	55.7263	85.5036	54.7277	0.00103133	0.00014939	0	0	1.56489	0.487603	0.0370668	0.020226	0.867308	1.29409	0.278403	9757.56;0;8084.64;9847.72;0;37661.6;6229.01;29862.5;0;0;19001.2;145802;	9757.56;0;8084.64;9847.72;0;37661.6;6229.01;29862.5;0;0;19001.2;145802;	0.816497;0;0.816497;0.816497;0;0.507491;0.816497;0.551405;0;0;0.553622;0.434017;	57302	0
S:\Projects\active_projects\MS6189_nancy Christopoulou\RAW\ECL06992.raw	ECL06992	F4JPR7	F4JPR7	PUX8_ARATH	PUX8	871169	712533	585427	HAFGDGESESTLNDLGLTSK	HAFGDGESESTLNDLGLTSK	HAFGDGESESTLNDLGLTSK3	3	8.44e-05	4.83e-05	0.0116323	0.00017873	0.00015195	0.0001413	0.00015258	0	1	79390.4	53255.8	61624.4		0	0.862294	76.8383	76.6345	77.0416	45.1201	76.8323	45.1073	0.00412332	0.00014939	0	0	2.39454	0.509701	0.0363695	0	0.999968	1.1452	0.149147	33249.9;0;28459.9;17680.6;13943.5;11930.1;9240.63;0;0;0;0;0;	33249.9;0;28459.9;17680.6;13943.5;11930.1;9240.63;0;0;0;0;0;	0.816497;0;0.88772;0.907491;0.816497;0.816497;0.816497;0;0;0;0;0;	51836	0
S:\Projects\active_projects\MS6189_nancy Christopoulou\RAW\ECL06992.raw	ECL06992	F4JPR7	F4JPR7;A0A1P8B4Q3	PUX8_ARATH	PUX8	871169	712533	585427	KAFLEEEK	KAFLEEEK	KAFLEEEK2	2	0.00021992	0.00096113	0.00090276	0.00017873	0.00015195	0.0001413	0.00015258	0	0	92331	72735.5	84165.2		0	0.855178	33.9931	33.7877	34.1993	-17.6563	33.9456	-17.5387	0.00132495	0.00014939	0	0	1.88446	0.529636	0.0327096	0	0.999359	1.92523	0.367597	44063.5;21071.4;27196;18159.3;0;22452;16998.2;0;0;0;13103.4;0;	44063.5;21071.4;27196;18159.3;0;22452;16998.2;0;0;0;13103.4;0;	0.928167;0.701868;0.855704;0.46944;0;0;0.748614;0;0;0;0.184221;0;	22552	0
S:\Projects\active_projects\MS6189_nancy Christopoulou\RAW\ECL06992.raw	ECL06992	F4JPR7	F4JPR7	PUX8_ARATH	PUX8	871169	712533	585427	KLEEEQELER	KLEEEQELER	KLEEEQELER2	2	0.00614887	0.428479	0.00090276	0.00017873	0.00015195	0.0001413	0.00015258	0	1	123770	104674	121123		0	0.915058	35.8845	35.6784	36.0908	-13.6266	36.222	-14.1822	0.00034243	0.00014939	0	0	2.4712	0.397824	0.0334917	0.941656	0.777625	1.0147	0.0558939	73938.8;41201.8;0;8629.23;10474.8;11620.1;	73938.8;41201.8;0;8629.23;10474.8;11620.1;	0.945867;0.891974;0;0.761291;0.345675;0.981135;	23831	0
S:\Projects\active_projects\MS6189_nancy Christopoulou\RAW\ECL06992.raw	ECL06992	F4JPR7	F4JPR7;A0A1P8B4Q3	PUX8_ARATH	PUX8	871169	712533	585427	LAAPSSPFDDDSDDVDEQPLVR	LAAPSSPFDDDSDDVDEQPLVR	LAAPSSPFDDDSDDVDEQPLVR2	2	5.04e-05	1.96e-05	0.0006919	0.00017873	0.00015195	0.0001413	0.00015258	0	0	98445.7	66299.2	76717.5		0	0.931124	86.1678	85.9648	86.3713	56.7814	86.2878	56.6065	0.00012828	0.00014939	0	0	2.41935	0.622638	0.0379036	0	0.999987	0	-10000000	29833.6;45907.4;0;22704.7;26864.8;0;7975.04;0;7298.3;16406.5;0;0;	29833.6;45907.4;0;22704.7;26864.8;0;7975.04;0;7298.3;16406.5;0;0;	0.941514;0.928352;0;0.923078;0.850756;0;0.701194;0;0.701194;0.915476;0;0;	58239	0
S:\Projects\active_projects\MS6189_nancy Christopoulou\RAW\ECL06992.raw	ECL06992	F4JPR7	F4JPR7;A0A1P8B4Q3	PUX8_ARATH	PUX8	871169	712533	585427	LAAPSSPFDDDSDDVDEQPLVR	LAAPSSPFDDDSDDVDEQPLVR	LAAPSSPFDDDSDDVDEQPLVR3	3	0.00181442	0.0902102	0.00027686	0.00017873	0.00015195	0.0001413	0.00015258	0	0	173857	116622	134948		0	0.951743	86.1381	85.9352	86.3416	57.2517	86.6342	56.5659	3.68e-05	0.00014939	0	0	2.27683	0.14464	0.0675104	0	0.943213	1.15603	0.0252758	85439.8;73750;0;0;14667.2;15054.7;	85439.8;73750;0;0;14667.2;15054.7;	0.96496;0.963328;0;0;0.816497;0.773811;	58219	0
S:\Projects\active_projects\MS6189_nancy Christopoulou\RAW\ECL06992.raw	ECL06992	F4JPR7	F4JPR7	PUX8_ARATH	PUX8	871169	712533	585427	LQTLFNFIDIAR	LQTLFNFIDIAR	LQTLFNFIDIAR2	2	0.00018797	0.00067351	0.00027686	0.00017873	0.00015195	0.0001413	0.00015258	0	1	297410	207888	240555		98143.4	0.922427	108.773	108.564	108.979	114.23	108.376	115.302	2.96e-05	0.00014939	0	121339	3.78932	0.38133	0.033936	0.868752	0.999551	1.54266	0.0240294	152789;249545;96106;70629.1;48514.6;0;24185.1;	152789;249545;96106;70629.1;48514.6;0;24185.1;	0.907417;0.692006;0.919251;0.824844;0.975986;0;0.822339;	73750	0
S:\Projects\active_projects\MS6189_nancy Christopoulou\RAW\ECL06992.raw	ECL06992	F4JPR7	F4JPR7;Q9C5G7	PUX8_ARATH	PUX8	871169	712533	585427	QEALFLELI	QEALFLELI	QEALFLELI2	2	0.00021992	0.00115905	0.00349498	0.00017873	0.00015195	0.0001413	0.00015258	0	0	37121.2	24373.2	28203.3		305465	0.87129	116.107	115.899	116.316	134.46	116.086	134.536	0.00145593	0.00014939	0.898429	402054	3.25916	0.526925	0.03677	0	0.999227	0	-10000000	12395.1;11448.4;15137.1;13277.8;5389.29;0;0;0;92316.8;0;0;0;	12395.1;11448.4;15137.1;13277.8;5389.29;0;0;0;92316.8;0;0;0;	0.919875;0.723026;0.91415;0.953772;0.207322;0;0;0;0.848689;0;0;0;	78697	0
S:\Projects\active_projects\MS6189_nancy Christopoulou\RAW\ECL06992.raw	ECL06992	F4JPR7	F4JPR7;A0A1P8B4Q3	PUX8_ARATH	PUX8	871169	712533	585427	QIPIEVK	QIPIEVK	QIPIEVK2	2	0.00170771	0.080454	0.00090276	0.00017873	0.00015195	0.0001413	0.00015258	0	0	536342	410004	474432		4860000	0.940269	52.2699	52.0635	52.4765	13.751	51.776	14.3957	0.00083933	0.00014939	0.652091	5500000	3.68272	0.876021	0.92886	0.186329	0.949041	0	-10000000	392881;100521;31495.4;42941.3;0;0;20016.5;0;	392881;100521;31495.4;42941.3;0;0;20016.5;0;	0.941932;0.934679;0.87154;0.93815;0;0;0.482911;0;	35001	0
S:\Projects\active_projects\MS6189_nancy Christopoulou\RAW\ECL06992.raw	ECL06992	F4JPR7	F4JPR7;A0A1P8B4Q3	PUX8_ARATH	PUX8	871169	712533	585427	QLEEETAR	QLEEETAR	QLEEETAR2	2	0.00077111	0.0285078	0.00349498	0.00017873	0.00015195	0.0001413	0.00015258	0	0	87345.1	66064.8	76446.3		12500000	0.834152	24.9572	24.7471	25.1646	-34.7253	24.7348	-34.2667	0.00292459	0.00014939	0.357341	14300000	2.61312	0.501888	0.0852822	0	0.981329	1.17726	0.0579907	5589.31;44365.4;20111.6;22868;8793.4;0;0;0;0;0;0;0;	5589.31;44365.4;20111.6;22868;8793.4;0;0;0;0;0;0;0;	0.408248;0.816497;0.816497;0.88393;0.816497;0;0;0;0;0;0;0;	16460	0
S:\Projects\active_projects\MS6189_nancy Christopoulou\RAW\ECL06992.raw	ECL06992	F4JPR7	F4JPR7;A0A1P8B4Q3	PUX8_ARATH	PUX8	871169	712533	585427	RAASGSLAPPNADR	RAASGSLAPPNADR	RAASGSLAPPNADR3	3	0.00334545	0.192119	0.00334569	0.00017873	0.00015195	0.0001413	0.00015258	0	0	119517	90784.2	105050		0	0.88675	33.0621	32.8546	33.2685	-19.4366	33.0638	-19.4886	0.0011464	0.00014939	0	0	1.77608	0.0769433	0.033729	0	0.886352	1.65251	0.121853	0;16730.7;0;62754.1;12275.3;40032.2;0;6.43737e+06;12947.1;172879;0;1.96836e+06;	0;16730.7;0;62754.1;12275.3;40032.2;0;6.43737e+06;12947.1;172879;0;1.96836e+06;	0;0.693564;0;0.910596;0.626737;0.930108;0;0.945522;0.248849;0.228482;0;0.931551;	21917	0
S:\Projects\active_projects\MS6189_nancy Christopoulou\RAW\ECL06992.raw	ECL06992	F4JPR7	F4JPR7;A0A1P8B4Q3	PUX8_ARATH	PUX8	871169	712533	585427	SAEEEVLR	SAEEEVLR	SAEEEVLR2	2	5.04e-05	1.48e-05	0.00301037	0.00017873	0.00015195	0.0001413	0.00015258	0	0	871169	712533	824501		3130000	0.842068	38.2216	38.0155	38.4271	-10.2253	38.25	-10.2328	0.00086241	0.00014939	0.755736	3310000	3.54783	0.234378	0.088035	1.319	0.99999	1.4766	0.0426252	253389;144136;195770;422009;103731;36151.2;6284.68;52236.7;0;0;0;0;	253389;144136;195770;422009;103731;36151.2;6284.68;52236.7;0;0;0;0;	0.884193;0.831554;0.833951;0.82054;0.648602;0.886438;0.769045;0.33044;0;0;0;0;	25418	0
S:\Projects\active_projects\MS6189_nancy Christopoulou\RAW\ECL06992.raw	ECL06992	F4JPR7	F4JPR7	PUX8_ARATH	PUX8	871169	712533	585427	SDKLQTLFNFIDIAR	SDKLQTLFNFIDIAR	SDKLQTLFNFIDIAR3	3	7.14e-07	7.14e-07	6.69e-05	0.00017873	0.00015195	0.0001413	0.00015258	0	1	216152	128691	148913		1090000	0.93127	106.064	105.857	106.27	108.079	106.102	107.966	9.32e-06	0.00014939	0	1580000	4.44502	0.465233	0.0351056	0.896322	1	1.33191	0.373091	115459;101134;69859.6;45158.3;36012.5;26872.1;	115459;101134;69859.6;45158.3;36012.5;26872.1;	0.949347;0.93285;0.944887;0.906667;0.907099;0.898375;	71914	0
S:\Projects\active_projects\MS6189_nancy Christopoulou\RAW\ECL06992.raw	ECL06992	F4JPR7	F4JPR7;A0A1P8B4Q3	PUX8_ARATH	PUX8	871169	712533	585427	SGSPEEEHASINPAER	SGSPEEEHASINPAER	SGSPEEEHASINPAER3	3	8.44e-05	4.13e-05	0.00349498	0.00017873	0.00015195	0.0001413	0.00015258	0	0	338051	268535	310732		318731	0.953207	35.6591	35.4497	35.8657	-14.497	35.7078	-14.5428	0.00147318	0.00014939	0	346753	2.87298	0.372246	0.0434566	0.92499	0.999972	1.26814	0.118527	82890.5;148874;25060.2;106287;15753.7;11754.7;94810.4;11187.5;6986.1;0;0;28313.6;	82890.5;148874;25060.2;106287;15753.7;11754.7;94810.4;11187.5;6986.1;0;0;28313.6;	0.944581;0.960834;0.931924;0.94925;0.903782;0.674122;0.561216;0.90828;0.929445;0;0;0.64479;	23681	0
S:\Projects\active_projects\MS6189_nancy Christopoulou\RAW\ECL06992.raw	ECL06992	F4JPR7	F4JPR7;A0A1P8B4Q3	PUX8_ARATH	PUX8	871169	712533	585427	TIGRPPFSLLDSDFAR	TIGRPPFSLLDSDFAR	TIGRPPFSLLDSDFAR3	3	1.16e-06	1.16e-06	0.00027686	0.00017873	0.00015195	0.0001413	0.00015258	0	0	688143	442631	512187		0	0.981783	95.1298	94.9257	95.3336	76.44	95.1212	76.4402	3.51e-05	0.00014939	0	0	5.45783	0.368841	0.0351486	1.92829	0.999999	0	-10000000	390437;188207;109499;69626.2;60354.5;27474.4;	390437;188207;109499;69626.2;60354.5;27474.4;	0.988349;0.975555;0.969071;0.973413;0.96269;0.922704;	64424	0
S:\Projects\active_projects\MS6189_nancy Christopoulou\RAW\ECL06992.raw	ECL06992	F4JPR7	F4JPR7;A0A1P8B4Q3	PUX8_ARATH	PUX8	871169	712533	585427	VFDSDPLMPRPPFVSHPR	VFDSDPLMPRPPFVSHPR	VFDSDPLMPRPPFVSHPR4	4	0.00012315	0.00021839	0.00334569	0.00017873	0.00015195	0.0001413	0.00015258	0	0	333292	217977	252230		0	0.973696	86.4993	86.2955	86.7029	56.8653	86.35	57.0629	0.00113081	0.00014939	0	0	3.8626	0.37006	0.0364485	0	0.999854	1.66036	0.113447	151182;134079;48031.9;113412;11574.7;8361.86;0;0;11992.3;0;0;0;	151182;134079;48031.9;113412;11574.7;8361.86;0;0;11992.3;0;0;0;	0.988785;0.97492;0.922784;0.790082;0.690803;0.648518;0;0;0.850443;0;0;0;	58465	0
S:\Projects\active_projects\MS6189_nancy Christopoulou\RAW\ECL06992.raw	ECL06992	F4JPR7	F4JPR7;Q9C5G7	PUX8_ARATH	PUX8	871169	712533	585427	VVKPNTYR	VVKPNTYR	VVKPNTYR2	2	0.00375353	0.231668	0.00349498	0.00017873	0.00015195	0.0001413	0.00015258	0	0	109983	81299.7	94075.2		0	0.840538	24.7483	24.5395	24.9584	-35.0668	24.5632	-34.6747	0.00132495	0.00014939	0	0	1.07065	0.691143	0.0326718	0	0.86609	1.21409	0.0878279	92473.7;0;17509.5;0;0;0;0;0;0;0;0;0;	92473.7;0;17509.5;0;0;0;0;0;0;0;0;0;	0.848688;0;0.797498;0;0;0;0;0;0;0;0;0;	16321	0
OLD
WT
S:\Projects\active_projects\MS6189_nancy Christopoulou\RAW\ECL06886.raw	ECL06886	F4JPR7	F4JPR7;Q4V3D3;A0A1P8B4Q3	PUX8_ARATH	PUX8	610755	708263	700681	AAIEASKK	AAIEASKK	AAIEASKK2	2	0.00038135	0.00865932	0.00541766	0.00016912	0.00015205	0.0001413	0.00015382	0	0	26102.7	25207.4	22858.5		74694.3	0.816496	14.9963	14.7853	15.2074	-51.2042	15.0362	-51.3132	0.0008425	0.00014939	0.0136988	85295.5	1.57859	0.492447	0.0323408	0.267096	0.994963	1.92403	0.0399512	8985.57;10393.5;6723.64;0;0;0;0;0;15326.6;0;0;0;	8985.57;10393.5;6723.64;0;0;0;0;0;15326.6;0;0;0;	0.816497;0.816497;0.816497;0;0;0;0;0;0.408248;0;0;0;	9871	0
S:\Projects\active_projects\MS6189_nancy Christopoulou\RAW\ECL06886.raw	ECL06886	F4JPR7	F4JPR7;A0A1P8B4Q3	PUX8_ARATH	PUX8	610755	708263	700681	AASGSLAPPNADR	AASGSLAPPNADR	AASGSLAPPNADR2	2	0.00011358	0.00082186	0.00033026	0.00016912	0.00015205	0.0001413	0.00015382	0	0	138540	153050	138788		133286	0.900801	32.0993	31.8918	32.3067	-12.1995	32.0833	-12.0096	3.68e-05	0.00014939	0.729539	133048	2.76362	0.20133	0.286125	0.632838	0.99952	0	-10000000	82279;39297.8;16963.6;0;10775;27689.3;	82279;39297.8;16963.6;0;10775;27689.3;	0.93429;0.906196;0.725874;0;0.613381;0.596572;	21376	0
S:\Projects\active_projects\MS6189_nancy Christopoulou\RAW\ECL06886.raw	ECL06886	F4JPR7	F4JPR7	PUX8_ARATH	PUX8	610755	708263	700681	EASLPKEPQADEENAITLLIR	EASLPKEPQADEENAITLLIR	EASLPKEPQADEENAITLLIR3	3	6.12e-07	6.12e-07	0.00034678	0.00016912	0.00015205	0.0001413	0.00015382	0	1	31826.1	32220.1	29217.7		0	0.851945	92.6708	92.4671	92.8746	75.6855	92.6463	75.8455	3.15e-05	0.00014939	0	0	2.88154	0.741844	0.0376411	0	1	0	-10000000	13100.1;11737.5;11496;11853.6;6945.8;6872.35;	13100.1;11737.5;11496;11853.6;6945.8;6872.35;	0.816497;0.816497;0.816497;0.911672;0.816497;0.816497;	62767	0
S:\Projects\active_projects\MS6189_nancy Christopoulou\RAW\ECL06886.raw	ECL06886	F4JPR7	F4JPR7;A0A1P8B4Q3	PUX8_ARATH	PUX8	610755	708263	700681	GDLNQAVNAYFSEGDRNVVR	GDLNQAVNAYFSEGDRNVVR	GDLNQAVNAYFSEGDRNVVR3	3	0.00018555	0.00279916	0.0062298	0.00016912	0.00015205	0.0001413	0.00015382	0	0	41973.2	50966.2	46217		0	0.896648	80.169	79.9644	80.3746	55.7263	80.466	55.6544	0.00103133	0.00014939	0	0	2.77355	0.536623	0.0370668	0	0.998366	1.07724	0.215496	15965;27328.8;19693.7;6314.55;0;0;0;9538.65;0;0;0;3340.11;	15965;27328.8;19693.7;6314.55;0;0;0;9538.65;0;0;0;3340.11;	0.917415;0.93591;0.934008;0.727627;0;0;0;0.704294;0;0;0;0.200295;	54222	0
S:\Projects\active_projects\MS6189_nancy Christopoulou\RAW\ECL06886.raw	ECL06886	F4JPR7	F4JPR7;A0A1P8B4Q3	PUX8_ARATH	PUX8	610755	708263	700681	KAFLEEEK	KAFLEEEK	KAFLEEEK2	2	0.00163915	0.0610453	0.00090276	0.00016912	0.00015205	0.0001413	0.00015382	0	0	109555	129268	117222		0	0.732497	28.6859	28.4799	28.8917	-17.6563	28.9567	-18.3067	0.00132495	0.00014939	0	0	1.10751	0.598274	0.0327096	0.656891	0.965538	1.04326	0.103383	25054.8;61908.6;22591.4;0;12949.2;13739.1;0;0;0;0;0;0;	25054.8;61908.6;22591.4;0;12949.2;13739.1;0;0;0;0;0;0;	0.931764;0.658548;0.71415;0;0.266258;0.639545;0;0;0;0;0;0;	19052	0
S:\Projects\active_projects\MS6189_nancy Christopoulou\RAW\ECL06886.raw	ECL06886	F4JPR7	F4JPR7	PUX8_ARATH	PUX8	610755	708263	700681	KLEEEQELER	KLEEEQELER	KLEEEQELER2	2	0.00015662	0.00198634	0.00090276	0.00016912	0.00015205	0.0001413	0.00015382	0	1	127975	147665	133905		0	0.944171	30.6676	30.462	30.8723	-13.6266	31.1534	-14.3294	0.00034243	0.00014939	0	0	2.97649	0.640534	0.0334917	0	0.99884	0	-10000000	61754.8;54346.7;24766.8;11873.6;23972.3;0;	61754.8;54346.7;24766.8;11873.6;23972.3;0;	0.947836;0.985948;0.968881;0.733897;0.57654;0;	20401	0
S:\Projects\active_projects\MS6189_nancy Christopoulou\RAW\ECL06886.raw	ECL06886	F4JPR7	F4JPR7;A0A1P8B4Q3	PUX8_ARATH	PUX8	610755	708263	700681	LAAPSSPFDDDSDDVDEQPLVR	LAAPSSPFDDDSDDVDEQPLVR	LAAPSSPFDDDSDDVDEQPLVR2	2	0.00056788	0.015277	0.0006919	0.00016912	0.00015205	0.0001413	0.00015382	0	0	43583.3	55466.2	50297.7		0	0.826839	82.0695	81.8623	82.2769	56.7814	81.6276	57.0329	0.00012828	0.00014939	0	0	2.22981	0.370057	0.0379036	0	0.991147	0	-10000000	10721.7;27228.7;0;5632.91;8811.36;0;0;0;0;0;0;0;	10721.7;27228.7;0;5632.91;8811.36;0;0;0;0;0;0;0;	0.930166;0.90143;0;0.269605;0.931878;0;0;0;0;0;0;0;	55509	0
S:\Projects\active_projects\MS6189_nancy Christopoulou\RAW\ECL06886.raw	ECL06886	F4JPR7	F4JPR7;A0A1P8B4Q3	PUX8_ARATH	PUX8	610755	708263	700681	LAAPSSPFDDDSDDVDEQPLVR	LAAPSSPFDDDSDDVDEQPLVR	LAAPSSPFDDDSDDVDEQPLVR3	3	0.00011358	0.00066524	0.00027686	0.00016912	0.00015205	0.0001413	0.00015382	0	0	102010	129823	117725		0	0.937514	82.2469	82.0395	82.4541	57.2517	82.1522	57.1693	3.68e-05	0.00014939	0	0	2.38587	0.321398	0.0379089	0	0.999611	0	-10000000	53883.7;35476.2;16450.7;0;12650;3333.77;	53883.7;35476.2;16450.7;0;12650;3333.77;	0.92539;0.958001;0.362266;0;0.931705;0.650638;	55629	0
S:\Projects\active_projects\MS6189_nancy Christopoulou\RAW\ECL06886.raw	ECL06886	F4JPR7	F4JPR7	PUX8_ARATH	PUX8	610755	708263	700681	LQTLFNFIDIAR	LQTLFNFIDIAR	LQTLFNFIDIAR2	2	2.35e-05	0.00020748	0.00027686	0.00016912	0.00015205	0.0001413	0.00015382	0	1	97052.3	100819	91424.6		0	0.855376	106.197	105.99	106.403	114.23	106.715	112.924	2.96e-05	0.00014939	0	0	3.14559	0.334397	0.033936	0.752077	0.999879	0	-10000000	49387.5;33719.2;32001.8;12124.3;15663;5859.17;4970.9;	49387.5;33719.2;32001.8;12124.3;15663;5859.17;4970.9;	0.921915;0.859292;0.745916;0.789945;0.869212;0.789945;0.789945;	72000	0
S:\Projects\active_projects\MS6189_nancy Christopoulou\RAW\ECL06886.raw	ECL06886	F4JPR7	F4JPR7;Q9C5G7	PUX8_ARATH	PUX8	610755	708263	700681	QEALFLELI	QEALFLELI	QEALFLELI2	2	0.00018555	0.00271684	0.00349498	0.00016912	0.00015205	0.0001413	0.00015382	0	0	18428.5	23454.4	21268.8		161806	0.816497	114.169	113.961	114.378	134.46	114.879	132.704	0.00145593	0.00014939	0	140198	2.21162	0.542763	0.0328994	0	0.998414	0.772224	0.14362	4874.94;5668.48;4151.98;7885.07;9267.03;0;0;0;55952.2;0;0;0;	4874.94;5668.48;4151.98;7885.07;9267.03;0;0;0;55952.2;0;0;0;	0.816497;0.816497;0.816497;0.816497;0.851992;0;0;0;0.675137;0;0;0;	77367	0
S:\Projects\active_projects\MS6189_nancy Christopoulou\RAW\ECL06886.raw	ECL06886	F4JPR7	F4JPR7;A0A1P8B4Q3	PUX8_ARATH	PUX8	610755	708263	700681	QIPIEVK	QIPIEVK	QIPIEVK2	2	0.00063427	0.017553	0.00090276	0.00016912	0.00015205	0.0001413	0.00015382	0	0	483898	557119	505205		0	0.922421	46.5355	46.3304	46.7407	13.751	46.1591	14.1767	0.00083933	0.00014939	0	0	2.60204	0.44642	0.0323585	0.932694	0.989841	1.56608	0.984122	358441;100951;19203.3;24505.4;0;0;21304.2;0;	358441;100951;19203.3;24505.4;0;0;21304.2;0;	0.920525;0.934975;0.741241;0.898437;0;0;0.957253;0;	31221	0
S:\Projects\active_projects\MS6189_nancy Christopoulou\RAW\ECL06886.raw	ECL06886	F4JPR7	F4JPR7;A0A1P8B4Q3	PUX8_ARATH	PUX8	610755	708263	700681	QLEEETAR	QLEEETAR	QLEEETAR2	2	0.00089534	0.0257633	0.00349498	0.00016912	0.00015205	0.0001413	0.00015382	0	0	26942.5	33630.7	30496.9		482161	0.816497	20.3551	20.146	20.562	-34.7253	20.2422	-34.518	0.00292459	0.00014939	0	425965	2.1172	0.696635	0.0326694	0	0.98516	1.14524	0.0839547	22223.5;10271.2;9207.36;7463.94;13368.4;0;0;0;0;0;0;0;	22223.5;10271.2;9207.36;7463.94;13368.4;0;0;0;0;0;0;0;	0.408248;0.816497;0.816497;0.816497;0.816497;0;0;0;0;0;0;0;	13450	0
S:\Projects\active_projects\MS6189_nancy Christopoulou\RAW\ECL06886.raw	ECL06886	F4JPR7	F4JPR7;A0A1P8B4Q3	PUX8_ARATH	PUX8	610755	708263	700681	RAASGSLAPPNADR	RAASGSLAPPNADR	RAASGSLAPPNADR3	3	4.38e-05	0.00028631	0.00334569	0.00016912	0.00015205	0.0001413	0.00015382	0	0	140902	161525	146473		620482	0.905409	28.2663	28.0576	28.4741	-19.4366	28.1682	-19.2059	0.0011464	0.00014939	0.480267	596883	2.63222	0.450952	0.033729	0.242641	0.999833	1.06259	0.0996255	16258.2;45789.7;28610.3;18837.4;0;76275.3;6020.2;1.00592e+07;18665.4;167273;0;3.29673e+06;	16258.2;45789.7;28610.3;18837.4;0;76275.3;6020.2;1.00592e+07;18665.4;167273;0;3.29673e+06;	0.701895;0.906965;0.701895;0.674434;0;0.961518;0.701895;0.708387;0.207148;0.542661;0;0.710213;	18767	0
S:\Projects\active_projects\MS6189_nancy Christopoulou\RAW\ECL06886.raw	ECL06886	F4JPR7	F4JPR7;A0A1P8B4Q3	PUX8_ARATH	PUX8	610755	708263	700681	SAEEEVLR	SAEEEVLR	SAEEEVLR2	2	0.00021662	0.00307638	0.00301037	0.00016912	0.00015205	0.0001413	0.00015382	0	0	610755	708263	642264		4260000	0.891539	32.6919	32.4856	32.8981	-10.2253	33.3179	-11.2566	0.00086241	0.00014939	0	4050000	3.12102	0.251518	0.0325761	0.586407	0.998205	1.3008	0.0686262	318870;169497;185682;106204;178780;15455.2;73661.1;71721;0;0;0;0;	318870;169497;185682;106204;178780;15455.2;73661.1;71721;0;0;0;0;	0.870174;0.834304;0.919521;0.906762;0.751802;0.781425;0.445872;0.311854;0;0;0;0;	21778	0
S:\Projects\active_projects\MS6189_nancy Christopoulou\RAW\ECL06886.raw	ECL06886	F4JPR7	F4JPR7	PUX8_ARATH	PUX8	610755	708263	700681	SDKLQTLFNFIDIAR	SDKLQTLFNFIDIAR	SDKLQTLFNFIDIAR3	3	2.96e-06	2.96e-06	6.69e-05	0.00016912	0.00015205	0.0001413	0.00015382	0	1	208734	238362	216151		12100000	0.851569	104.104	103.899	104.31	108.079	104.199	107.875	9.32e-06	0.00014939	0.684065	11700000	4.59161	0.620023	0.0351056	0.848964	0.999998	0.790059	0.31714	83514.2;92715.1;83459;32559.5;52058.1;20118.2;	83514.2;92715.1;83459;32559.5;52058.1;20118.2;	0.858221;0.879369;0.816977;0.861075;0.897707;0.927733;	70584	0
S:\Projects\active_projects\MS6189_nancy Christopoulou\RAW\ECL06886.raw	ECL06886	F4JPR7	F4JPR7;A0A1P8B4Q3	PUX8_ARATH	PUX8	610755	708263	700681	SGSPEEEHASINPAER	SGSPEEEHASINPAER	SGSPEEEHASINPAER3	3	0.0045445	0.207967	0.00349498	0.00016912	0.00015205	0.0001413	0.00015382	0	0	231223	269106	244030		0	0.887411	30.9554	30.7515	31.1597	-14.497	30.5873	-13.8147	0.00147318	0.00014939	0	0	2.66766	0.146323	0.0348331	0	0.891588	0	-10000000	39407.5;86274.2;8464.66;105541;290924;0;5179.41;0;0;0;0;0;	39407.5;86274.2;8464.66;105541;290924;0;5179.41;0;0;0;0;0;	0.936843;0.761391;0.640342;0.971968;0.841618;0;0.46945;0;0;0;0;0;	20601	0
S:\Projects\active_projects\MS6189_nancy Christopoulou\RAW\ECL06886.raw	ECL06886	F4JPR7	F4JPR7;A0A1P8B4Q3	PUX8_ARATH	PUX8	610755	708263	700681	TIGRPPFSLLDSDFAR	TIGRPPFSLLDSDFAR	TIGRPPFSLLDSDFAR3	3	2.35e-05	2.79e-05	0.00027686	0.00016912	0.00015205	0.0001413	0.00015382	0	0	610884	677204	614100		0	0.991671	93.0447	92.8412	93.2494	76.44	92.9378	76.8677	3.51e-05	0.00014939	0	0	4.09854	0.387777	0.0445053	0.972679	0.999984	0.827618	0.056984	379052;147711;84121.2;62499.9;148059;14101.4;	379052;147711;84121.2;62499.9;148059;14101.4;	0.997062;0.980271;0.987398;0.975942;0.443023;0.733489;	63024	0
S:\Projects\active_projects\MS6189_nancy Christopoulou\RAW\ECL06886.raw	ECL06886	F4JPR7	F4JPR7;A0A1P8B4Q3	PUX8_ARATH	PUX8	610755	708263	700681	VFDSDPLMPRPPFVSHPR	VFDSDPLMPRPPFVSHPR	VFDSDPLMPRPPFVSHPR4	4	0.00253327	0.104947	0.00334569	0.00016912	0.00015205	0.0001413	0.00015382	0	0	110786	140469	127380		0	0.910511	82.0955	81.8884	82.3031	56.8653	81.7235	57.0525	0.00113081	0.00014939	0	0	2.14229	0.580101	0.0364485	0	0.942187	0	-10000000	48168.7;45521.7;17096;20444.6;0;0;0;0;0;0;0;0;	48168.7;45521.7;17096;20444.6;0;0;0;0;0;0;0;0;	0.939839;0.871566;0.931578;0.931869;0;0;0;0;0;0;0;0;	55525	0
S:\Projects\active_projects\MS6189_nancy Christopoulou\RAW\ECL06886.raw	ECL06886	F4JPR7	F4JPR7;Q9C5G7	PUX8_ARATH	PUX8	610755	708263	700681	VVKPNTYR	VVKPNTYR	VVKPNTYR2	2	2.35e-05	3.77e-05	0.00349498	0.00016912	0.00015205	0.0001413	0.00015382	0	0	143278	173278	157131		0	0.906912	20.1472	19.9381	20.3563	-35.0668	20.0889	-34.9649	0.00132495	0.00014939	0	0	2.5969	0.202988	0.0326718	0	0.999978	1.03609	0.0937552	86277.7;25451.4;31549.1;0;3893.41;11164.2;64489.3;8333.91;0;0;0;0;	86277.7;25451.4;31549.1;0;3893.41;11164.2;64489.3;8333.91;0;0;0;0;	0.897229;0.93042;0.914427;0;0.755584;0.474917;0.604396;0.153466;0;0;0;0;	13311	0
WT
S:\Projects\active_projects\MS6189_nancy Christopoulou\RAW\ECL06993.raw	ECL06993	F4JPR7	F4JPR7;A0A1P8B4Q3	PUX8_ARATH	PUX8	627818	458396	569290	KAFLEEEK	KAFLEEEK	KAFLEEEK2	2	0.00037644	0.00187989	0.00090276	0.00016683	0.00015191	0.0001413	0.00015368	0	0	154266	115353	163754		0	0.838301	33.1076	32.9049	33.3111	-17.6563	33.1962	-18.1527	0.00132495	0.00014939	0	0	2.85551	0.310104	0.0327096	1.60997	0.998791	1.29983	0.375164	44365.1;101814;8087;7582.49;8086.67;45243;4728.06;0;0;0;30346.4;0;	44365.1;101814;8087;7582.49;8086.67;45243;4728.06;0;0;0;30346.4;0;	0.902053;0.844679;0.408248;0.816497;0.816497;0.699466;0;0;0;0;0.467564;0;	21992	0
S:\Projects\active_projects\MS6189_nancy Christopoulou\RAW\ECL06993.raw	ECL06993	F4JPR7	F4JPR7	PUX8_ARATH	PUX8	627818	458396	569290	KLEEEQELER	KLEEEQELER	KLEEEQELER2	2	0.00010756	2.93e-05	0.00090276	0.00016683	0.00015191	0.0001413	0.00015368	0	1	209287	143867	204232		0	0.965462	35.2887	35.0835	35.4934	-13.6266	35.6928	-13.9769	0.00034243	0.00014939	0	0	4.55789	0.631198	0.0334917	0.669711	0.999981	0	-10000000	100215;77710;34636.2;31361.3;21904.3;2784.88;	100215;77710;34636.2;31361.3;21904.3;2784.88;	0.969521;0.965874;0.947677;0.95147;0.910529;0.675141;	23481	0
S:\Projects\active_projects\MS6189_nancy Christopoulou\RAW\ECL06993.raw	ECL06993	F4JPR7	F4JPR7;A0A1P8B4Q3	PUX8_ARATH	PUX8	627818	458396	569290	LAAPSSPFDDDSDDVDEQPLVR	LAAPSSPFDDDSDDVDEQPLVR	LAAPSSPFDDDSDDVDEQPLVR2	2	0.00014599	0.00013389	0.0006919	0.00016683	0.00015191	0.0001413	0.00015368	0	0	105857	72143.4	102414		0	0.949831	85.7613	85.5588	85.9636	56.7814	85.3493	57.07	0.00012828	0.00014939	0	0	3.88807	0.618201	0.0379036	0	0.999914	1.56988	0.185203	28019;56582.7;5257.1;21255.5;23932.6;19467.2;0;20176.7;0;19671.5;0;8394.96;	28019;56582.7;5257.1;21255.5;23932.6;19467.2;0;20176.7;0;19671.5;0;8394.96;	0.969668;0.948504;0.705094;0.927217;0.743681;0.935588;0;0.928659;0;0.910895;0;0.705094;	58309	0
S:\Projects\active_projects\MS6189_nancy Christopoulou\RAW\ECL06993.raw	ECL06993	F4JPR7	F4JPR7;A0A1P8B4Q3	PUX8_ARATH	PUX8	627818	458396	569290	LAAPSSPFDDDSDDVDEQPLVR	LAAPSSPFDDDSDDVDEQPLVR	LAAPSSPFDDDSDDVDEQPLVR3	3	0.00124677	0.0282868	0.00027686	0.00016683	0.00015191	0.0001413	0.00015368	0	0	140147	95460.2	135515		0	0.876572	85.7318	85.5295	85.9343	57.2517	85.7375	57.0454	3.68e-05	0.00014939	0	0	1.4971	0.520353	0.0379089	0	0.982115	1.66778	0.0564143	65401.9;63664.5;0;0;11080.9;11336.1;	65401.9;63664.5;0;0;11080.9;11336.1;	0.88023;0.9499;0;0;0.433687;0.511553;	58289	0
S:\Projects\active_projects\MS6189_nancy Christopoulou\RAW\ECL06993.raw	ECL06993	F4JPR7	F4JPR7	PUX8_ARATH	PUX8	627818	458396	569290	LQTLFNFIDIAR	LQTLFNFIDIAR	LQTLFNFIDIAR2	2	0.00010756	3.28e-05	0.00027686	0.00016683	0.00015191	0.0001413	0.00015368	0	1	296410	200429	284527		0	0.935152	107.69	107.483	107.896	114.23	107.797	113.888	2.96e-05	0.00014939	0	0	4.63089	0.393693	0.033936	0.880346	0.999979	1.03036	0.0286867	166173;162594;78477.7;49113.6;51759.5;19310.7;20136.4;	166173;162594;78477.7;49113.6;51759.5;19310.7;20136.4;	0.944191;0.948611;0.926373;0.907062;0.919443;0.907746;0.909878;	73400	0
S:\Projects\active_projects\MS6189_nancy Christopoulou\RAW\ECL06993.raw	ECL06993	F4JPR7	F4JPR7;Q9C5G7	PUX8_ARATH	PUX8	627818	458396	569290	QEALFLELI	QEALFLELI	QEALFLELI2	2	0.00368063	0.131689	0.00349498	0.00016683	0.00015191	0.0001413	0.00015368	0	0	55398.3	28673.7	40705		132643	0.881832	115.809	115.602	116.018	134.46	115.856	134.325	0.00145593	0.00014939	0.712724	180523	2.80274	0.411995	0.0328994	0	0.921846	0.970472	0.0292552	15697.2;9469.31;0;30231.8;56911.9;0;5067.03;0;63223.6;0;0;0;	15697.2;9469.31;0;30231.8;56911.9;0;5067.03;0;63223.6;0;0;0;	0.916479;0.934808;0;0.84725;0.894597;0;0.587098;0;0.801163;0;0;0;	78907	0
S:\Projects\active_projects\MS6189_nancy Christopoulou\RAW\ECL06993.raw	ECL06993	F4JPR7	F4JPR7;A0A1P8B4Q3	PUX8_ARATH	PUX8	627818	458396	569290	QIPIEVK	QIPIEVK	QIPIEVK2	2	0.00029627	0.00109206	0.00090276	0.00016683	0.00015191	0.0001413	0.00015368	0	0	493651	310520	440812		4260000	0.951367	51.1251	50.9236	51.3286	13.751	50.843	14.0603	0.00083933	0.00014939	0.740547	4770000	3.76904	0.44313	0.096165	0.470307	0.999297	1.99924	0.491997	338215;116071;31852.9;39365.5;0;0;27983.2;0;	338215;116071;31852.9;39365.5;0;0;27983.2;0;	0.956857;0.945167;0.882047;0.922484;0;0;0.634383;0;	34371	0
S:\Projects\active_projects\MS6189_nancy Christopoulou\RAW\ECL06993.raw	ECL06993	F4JPR7	F4JPR7	PUX8_ARATH	PUX8	627818	458396	569290	SDKLQTLFNFIDIAR	SDKLQTLFNFIDIAR	SDKLQTLFNFIDIAR3	3	0.00014544	8.34e-05	6.69e-05	0.00016683	0.00015191	0.0001413	0.00015368	0	1	236361	160324	227595		0	0.899384	104.889	104.685	105.095	108.079	105.201	107.324	9.32e-06	0.00014939	0	0	3.06483	0.609453	0.0606443	0.757756	0.999946	1.5108	0.629477	177179;112983;84314.3;39064;22869.5;13741.6;	177179;112983;84314.3;39064;22869.5;13741.6;	0.755157;0.889672;0.920375;0.88217;0.770946;0.770946;	71494	0
S:\Projects\active_projects\MS6189_nancy Christopoulou\RAW\ECL06993.raw	ECL06993	F4JPR7	F4JPR7;A0A1P8B4Q3	PUX8_ARATH	PUX8	627818	458396	569290	SGSPEEEHASINPAER	SGSPEEEHASINPAER	SGSPEEEHASINPAER3	3	0.00220561	0.0660238	0.00349498	0.00016683	0.00015191	0.0001413	0.00015368	0	0	270820	185551	263407		0	0.965741	35.6806	35.4745	35.8863	-14.497	35.0798	-13.4954	0.00147318	0.00014939	0	0	3.72526	0.27026	0.0348331	0	0.959228	0	-10000000	48210.9;71173.2;18040.7;151436;591450;0;139944;0;0;13186.7;4715.34;15348.2;	48210.9;71173.2;18040.7;151436;591450;0;139944;0;0;13186.7;4715.34;15348.2;	0.953955;0.926398;0.925785;0.987984;0.843196;0;0.51169;0;0;0.599014;0.610354;0.73872;	23751	0
S:\Projects\active_projects\MS6189_nancy Christopoulou\RAW\ECL06993.raw	ECL06993	F4JPR7	F4JPR7;A0A1P8B4Q3	PUX8_ARATH	PUX8	627818	458396	569290	TIGRPPFSLLDSDFAR	TIGRPPFSLLDSDFAR	TIGRPPFSLLDSDFAR3	3	9.48e-05	1.21e-05	0.00027686	0.00016683	0.00015191	0.0001413	0.00015368	0	0	627818	458396	650736		0	0.975293	94.1818	93.9784	94.385	76.44	94.3119	75.9386	3.51e-05	0.00014939	0	0	3.58881	0.444426	0.0351486	1.38703	0.999992	1.04326	0.101715	380663;138219;108936;25701.5;45417.6;5307.63;	380663;138219;108936;25701.5;45417.6;5307.63;	0.986567;0.936813;0.984721;0.634243;0.847108;0.5198;	64144	0
S:\Projects\active_projects\MS6189_nancy Christopoulou\RAW\ECL06993.raw	ECL06993	F4JPR7	F4JPR7;A0A1P8B4Q3	PUX8_ARATH	PUX8	627818	458396	569290	VFDSDPLMPRPPFVSHPR	VFDSDPLMPRPPFVSHPR	VFDSDPLMPRPPFVSHPR4	4	4.74e-05	3.7e-06	0.00334569	0.00016683	0.00015191	0.0001413	0.00015368	0	0	500167	285050	404655		0	0.963091	85.2805	85.0773	85.4833	56.8653	85.42	56.7769	0.00113081	0.00014939	0	0	4.56692	0.421398	0.0364485	0	0.999998	1.03504	0.123723	196876;190563;112728;71676.1;71749.3;14696.6;5760.36;0;21657.6;0;0;6076.88;	196876;190563;112728;71676.1;71749.3;14696.6;5760.36;0;21657.6;0;0;6076.88;	0.927458;0.984503;0.989125;0.961838;0.87054;0.785285;0.541529;0;0.797708;0;0;0.385292;	57975	0
S:\Projects\active_projects\MS6189_nancy Christopoulou\RAW\ECL06993.raw	ECL06993	F4JPR7	F4JPR7;Q9C5G7	PUX8_ARATH	PUX8	627818	458396	569290	VVKPNTYR	VVKPNTYR	VVKPNTYR2	2	0.00038161	0.0019714	0.00349498	0.00016683	0.00015191	0.0001413	0.00015368	0	0	154948	123198	174891		0	0.857404	24.5383	24.3294	24.7453	-35.0668	24.5736	-35.1214	0.00132495	0.00014939	0	0	1.55366	0.848536	0.0326718	0	0.998732	0.848029	0.0923645	113393;19672.9;21882.3;0;0;24564.8;33528.3;29651.1;0;0;0;0;	113393;19672.9;21882.3;0;0;24564.8;33528.3;29651.1;0;0;0;0;	0.893039;0.760168;0.760168;0;0;0.543171;0.825422;0.507888;0;0;0;0;	16181	0
mca-II-KOc
S:\Projects\active_projects\MS6189_nancy Christopoulou\RAW\ECL06887.raw	ECL06887	F4JPR7	F4JPR7;A0A1P8B4Q3	PUX8_ARATH	PUX8	522674	646201	630427	AASGSLAPPNADR	AASGSLAPPNADR	AASGSLAPPNADR2	2	2.1e-05	0.00019549	0.00033026	0.0001717	0.00015321	0.0001413	0.00015511	0	0	69399.1	84321.3	64466.1		148052	0.841546	31.8427	31.6341	32.0505	-12.1995	31.7946	-12.0268	3.68e-05	0.00014939	0.31305	159381	2.65095	0.225593	0.0531063	0.804984	0.999888	0.974752	0.0394198	46280.7;11482;11636.4;0;10706;34230.4;	46280.7;11482;11636.4;0;10706;34230.4;	0.854059;0.816497;0.816497;0;0.844951;0.659538;	21166	0
S:\Projects\active_projects\MS6189_nancy Christopoulou\RAW\ECL06887.raw	ECL06887	F4JPR7	F4JPR7	PUX8_ARATH	PUX8	522674	646201	630427	EASLPKEPQADEENAITLLIR	EASLPKEPQADEENAITLLIR	EASLPKEPQADEENAITLLIR3	3	0.00070659	0.0179788	0.00034678	0.0001717	0.00015321	0.0001413	0.00015511	0	1	29364.3	34981.4	26744.3		0	0.724965	92.6051	92.401	92.8094	75.6855	92.6376	75.6872	3.15e-05	0.00014939	0	0	1.75848	0.405562	0.0376411	0	0.989809	0	-10000000	10150.4;0;6530.06;13070.5;0;6143.38;	10150.4;0;6530.06;13070.5;0;6143.38;	0.816497;0;0.816497;0.610861;0;0.816497;	62487	0
S:\Projects\active_projects\MS6189_nancy Christopoulou\RAW\ECL06887.raw	ECL06887	F4JPR7	F4JPR7;A0A1P8B4Q3	PUX8_ARATH	PUX8	522674	646201	630427	KAFLEEEK	KAFLEEEK	KAFLEEEK2	2	0.00095903	0.024527	0.00090276	0.0001717	0.00015321	0.0001413	0.00015511	0	0	110118	141023	107816		0	0.762025	28.521	28.3149	28.7278	-17.6563	28.7439	-18.1756	0.00132495	0.00014939	0	0	2.25118	0.281225	0.0327096	0.908134	0.986149	1.09572	0.0926921	26379.2;34594.3;49144.4;0;0;17265.1;4810.39;0;0;0;4071.28;0;	26379.2;34594.3;49144.4;0;0;17265.1;4810.39;0;0;0;4071.28;0;	0.935343;0.92804;0.552131;0;0;0.931491;0.23707;0;0;0;0.23707;0;	18912	0
S:\Projects\active_projects\MS6189_nancy Christopoulou\RAW\ECL06887.raw	ECL06887	F4JPR7	F4JPR7	PUX8_ARATH	PUX8	522674	646201	630427	KLEEEQELER	KLEEEQELER	KLEEEQELER2	2	2.1e-05	0.00015718	0.00090276	0.0001717	0.00015321	0.0001413	0.00015511	0	1	110473	144257	110289		0	0.962446	30.4049	30.199	30.6114	-13.6266	30.8842	-14.3779	0.00034243	0.00014939	0	0	3.66403	0.578806	0.0334917	0	0.99991	1.05664	0.0336217	46912.3;52994.2;20281.1;10566.3;10593.4;0;	46912.3;52994.2;20281.1;10566.3;10593.4;0;	0.964055;0.980525;0.959444;0.864628;0.873916;0;	20191	0
S:\Projects\active_projects\MS6189_nancy Christopoulou\RAW\ECL06887.raw	ECL06887	F4JPR7	F4JPR7;A0A1P8B4Q3	PUX8_ARATH	PUX8	522674	646201	630427	LAAPSSPFDDDSDDVDEQPLVR	LAAPSSPFDDDSDDVDEQPLVR	LAAPSSPFDDDSDDVDEQPLVR2	2	5.72e-05	0.00084691	0.0006919	0.0001717	0.00015321	0.0001413	0.00015511	0	0	59940.6	86369.3	66031.9		0	0.915593	82.1763	81.9686	82.3837	56.7814	81.7016	57.0791	0.00012828	0.00014939	0	0	2.60923	0.382577	0.0379036	0	0.999515	0	-10000000	10405.1;37702.2;3598.43;11833.3;0;0;0;7504.06;0;0;0;0;	10405.1;37702.2;3598.43;11833.3;0;0;0;7504.06;0;0;0;0;	0.931908;0.914122;0.67599;0.905933;0;0;0;0.67599;0;0;0;0;	55369	0
S:\Projects\active_projects\MS6189_nancy Christopoulou\RAW\ECL06887.raw	ECL06887	F4JPR7	F4JPR7;A0A1P8B4Q3	PUX8_ARATH	PUX8	522674	646201	630427	LAAPSSPFDDDSDDVDEQPLVR	LAAPSSPFDDDSDDVDEQPLVR	LAAPSSPFDDDSDDVDEQPLVR3	3	2.1e-05	0.00013542	0.00027686	0.0001717	0.00015321	0.0001413	0.00015511	0	0	72217.7	104327	79761.2		0	0.941735	82.1462	81.9385	82.3536	57.2517	82.2133	57.0554	3.68e-05	0.00014939	0	0	2.20912	0.434874	0.0379089	0	0.999922	0	-10000000	40695.5;25314.1;31130.6;0;6208.15;3198.06;	40695.5;25314.1;31130.6;0;6208.15;3198.06;	0.968354;0.97455;0.774417;0;0.633433;0.344624;	55349	0
S:\Projects\active_projects\MS6189_nancy Christopoulou\RAW\ECL06887.raw	ECL06887	F4JPR7	F4JPR7;A0A1P8B4Q3	PUX8_ARATH	PUX8	522674	646201	630427	LEEHRGDLNQAVNAYFSEGDR	LEEHRGDLNQAVNAYFSEGDR	LEEHRGDLNQAVNAYFSEGDR4	4	0.0016796	0.0576308	0.00531567	0.0001717	0.00015321	0.0001413	0.00015511	0	0	51164.5	68745.9	52558.3		0	0.835028	64.5696	64.3623	64.7771	37.4777	64.1894	37.9133	0.00081963	0.00014939	0	0	1.88409	0.552419	0.0380862	0	0.968051	1.07706	0.0974543	20959.9;18924.9;21086.4;0;28087.8;9118.24;	20959.9;18924.9;21086.4;0;28087.8;9118.24;	0.804323;0.578956;0.908192;0;0.736026;0.736416;	43425	0
S:\Projects\active_projects\MS6189_nancy Christopoulou\RAW\ECL06887.raw	ECL06887	F4JPR7	F4JPR7	PUX8_ARATH	PUX8	522674	646201	630427	LQTLFNFIDIAR	LQTLFNFIDIAR	LQTLFNFIDIAR2	2	2.1e-05	6.64e-05	0.00027686	0.0001717	0.00015321	0.0001413	0.00015511	0	1	65618.9	85650.1	65482		0	0.898872	106.257	106.05	106.465	114.23	106.726	113.02	2.96e-05	0.00014939	0	0	2.93706	0.350403	0.033936	0.359485	0.999962	1.10643	0.081429	43991.3;24075;17597.5;10602.8;4030.19;5293.19;0;	43991.3;24075;17597.5;10602.8;4030.19;5293.19;0;	0.939371;0.816497;0.816497;0.816497;0.816497;0.816497;0;	71790	0
S:\Projects\active_projects\MS6189_nancy Christopoulou\RAW\ECL06887.raw	ECL06887	F4JPR7	F4JPR7;A0A1P8B4Q3	PUX8_ARATH	PUX8	522674	646201	630427	QIPIEVK	QIPIEVK	QIPIEVK2	2	0.00108267	0.0295014	0.00090276	0.0001717	0.00015321	0.0001413	0.00015511	0	0	323606	477582	365125		1910000	0.95534	46.542	46.3341	46.748	13.751	46.0414	14.2981	0.00083933	0.00014939	0	1690000	2.63925	0.918597	0.0323585	0	0.983386	0	-10000000	238809;71348.5;30178.6;13449.1;0;0;0;0;	238809;71348.5;30178.6;13449.1;0;0;0;0;	0.968096;0.949148;0.914767;0.761674;0;0;0;0;	31151	0
S:\Projects\active_projects\MS6189_nancy Christopoulou\RAW\ECL06887.raw	ECL06887	F4JPR7	F4JPR7;A0A1P8B4Q3	PUX8_ARATH	PUX8	522674	646201	630427	QLEEETAR	QLEEETAR	QLEEETAR2	2	0.00058642	0.0140583	0.00349498	0.0001717	0.00015321	0.0001413	0.00015511	0	0	30557.5	38466	29408.4		1270000	0.816497	20.2711	20.0615	20.4786	-34.7253	20.2077	-34.5892	0.00292459	0.00014939	0.31305	1320000	1.99511	0.570462	0.0491271	0	0.992014	0.917414	0.119605	14266.1;15460.2;7414.27;7683.03;10625.1;0;0;0;0;0;0;0;	14266.1;15460.2;7414.27;7683.03;10625.1;0;0;0;0;0;0;0;	0.408248;0.816497;0.816497;0.816497;0.558045;0;0;0;0;0;0;0;	13380	0
S:\Projects\active_projects\MS6189_nancy Christopoulou\RAW\ECL06887.raw	ECL06887	F4JPR7	F4JPR7;A0A1P8B4Q3	PUX8_ARATH	PUX8	522674	646201	630427	RAASGSLAPPNADR	RAASGSLAPPNADR	RAASGSLAPPNADR3	3	2.1e-05	0.00038498	0.00334569	0.0001717	0.00015321	0.0001413	0.00015511	0	0	91608.1	105712	80820.2		275174	0.829447	27.9968	27.7877	28.2053	-19.4366	27.946	-19.3205	0.0011464	0.00014939	0	311904	2.72526	0.527033	0.033729	0.751034	0.99978	1.55906	0.0440462	22187.9;12774.4;31395;34544.1;0;44289.6;0;6.8586e+06;0;126760;0;2.21328e+06;	22187.9;12774.4;31395;34544.1;0;44289.6;0;6.8586e+06;0;126760;0;2.21328e+06;	0.684593;0.78586;0.923178;0.800442;0;0.864642;0;0.621766;0;0.863648;0;0.607293;	18557	0
S:\Projects\active_projects\MS6189_nancy Christopoulou\RAW\ECL06887.raw	ECL06887	F4JPR7	F4JPR7;A0A1P8B4Q3	PUX8_ARATH	PUX8	522674	646201	630427	SAEEEVLR	SAEEEVLR	SAEEEVLR2	2	2.1e-05	7.96e-05	0.00301037	0.0001717	0.00015321	0.0001413	0.00015511	0	0	349773	457284	349607		2370000	0.936254	32.5401	32.3328	32.748	-10.2253	33.0412	-11.112	0.00086241	0.00014939	0.91937	2370000	4.19941	0.551706	0.088035	1.2731	0.999954	0.961493	0.160235	202649;104919;99880.8;47243.6;70220.7;0;102423;32829.9;0;0;0;0;	202649;104919;99880.8;47243.6;70220.7;0;102423;32829.9;0;0;0;0;	0.916372;0.865979;0.978777;0.931636;0.873131;0;0.70946;0.340053;0;0;0;0;	21638	0
S:\Projects\active_projects\MS6189_nancy Christopoulou\RAW\ECL06887.raw	ECL06887	F4JPR7	F4JPR7	PUX8_ARATH	PUX8	522674	646201	630427	SDKLQTLFNFIDIAR	SDKLQTLFNFIDIAR	SDKLQTLFNFIDIAR3	3	1.46e-06	1.46e-06	6.69e-05	0.0001717	0.00015321	0.0001413	0.00015511	0	1	165245	194165	148444		0	0.910199	104.064	103.858	104.27	108.079	104.235	107.634	9.32e-06	0.00014939	0	0	3.93439	0.545302	0.0351056	0.874201	0.999999	1.31623	0.0840246	82411.6;77986.2;63094.2;24164.1;18689.3;17761.2;	82411.6;77986.2;63094.2;24164.1;18689.3;17761.2;	0.917391;0.925852;0.9032;0.877955;0.610557;0.913492;	70304	0
S:\Projects\active_projects\MS6189_nancy Christopoulou\RAW\ECL06887.raw	ECL06887	F4JPR7	F4JPR7;A0A1P8B4Q3	PUX8_ARATH	PUX8	522674	646201	630427	TIGRPPFSLLDSDFAR	TIGRPPFSLLDSDFAR	TIGRPPFSLLDSDFAR3	3	4.16e-06	4.16e-06	0.00027686	0.0001717	0.00015321	0.0001413	0.00015511	0	0	522674	646201	494039		0	0.97505	92.9787	92.7757	93.1821	76.44	92.9302	76.6679	3.51e-05	0.00014939	0	0	3.56519	0.345621	0.0351486	0.748086	0.999998	0.987744	0.114009	316795;122912;82967.1;36141.5;36235.5;22669.3;	316795;122912;82967.1;36141.5;36235.5;22669.3;	0.974288;0.974496;0.978782;0.741555;0.748458;0.759051;	62744	0
S:\Projects\active_projects\MS6189_nancy Christopoulou\RAW\ECL06887.raw	ECL06887	F4JPR7	F4JPR7;A0A1P8B4Q3	PUX8_ARATH	PUX8	522674	646201	630427	VFDSDPLMPRPPFVSHPR	VFDSDPLMPRPPFVSHPR	VFDSDPLMPRPPFVSHPR4	4	0.00059901	0.0149621	0.00334569	0.0001717	0.00015321	0.0001413	0.00015511	0	0	81298.4	112631	86109.6		0	0.90606	82.5134	82.3064	82.7207	56.8653	81.7952	57.3601	0.00113081	0.00014939	0	0	1.97526	0.683007	0.0364485	0	0.991504	0	-10000000	31460.3;35150.8;14687.4;9097.2;0;0;0;0;0;0;0;0;	31460.3;35150.8;14687.4;9097.2;0;0;0;0;0;0;0;0;	0.957635;0.85003;0.92968;0.695684;0;0;0;0;0;0;0;0;	55595	0
S:\Projects\active_projects\MS6189_nancy Christopoulou\RAW\ECL06887.raw	ECL06887	F4JPR7	F4JPR7;Q9C5G7	PUX8_ARATH	PUX8	522674	646201	630427	VVKPNTYR	VVKPNTYR	VVKPNTYR2	2	2.1e-05	5.58e-05	0.00349498	0.0001717	0.00015321	0.0001413	0.00015511	0	0	95232.7	119240	91162.2		244335	0.93164	20.1677	19.958	20.376	-35.0668	20.0565	-34.8115	0.00132495	0.00014939	0.617484	255245	3.12556	0.847131	0.0326718	0	0.999968	0	-10000000	62803.3;16532.2;15897.1;0;0;15895.6;10786.2;32802.5;0;0;0;0;	62803.3;16532.2;15897.1;0;0;15895.6;10786.2;32802.5;0;0;0;0;	0.931884;0.93013;0.932246;0;0;0.17583;0.671276;0.276997;0;0;0;0;	13311	0
mca-II-KOc
S:\Projects\active_projects\MS6189_nancy Christopoulou\RAW\ECL06994.raw	ECL06994	F4JPR7	F4JPR7;A0A1P8B4Q3	PUX8_ARATH	PUX8	674566	459311	520822	KAFLEEEK	KAFLEEEK	KAFLEEEK2	2	6.22e-05	3.67e-05	0.00090276	0.00016841	0.00014635	0.0001413	0.00014824	0	0	140637	88566.4	125725		0	0.85524	32.9863	32.7832	33.1895	-17.6563	33.1501	-17.9675	0.00132495	0.00014939	0	0	3.6532	0.311734	0.0327096	2.00856	0.999976	1.14367	0.209066	41615.9;82486.2;16534.5;7747.61;24904.7;33655.8;5270.93;0;0;0;15346.2;26652.1;	41615.9;82486.2;16534.5;7747.61;24904.7;33655.8;5270.93;0;0;0;15346.2;26652.1;	0.887765;0.846596;0.816497;0.816497;0.911403;0.752591;0;0;0;0;0.408248;0.408248;	21922	0
S:\Projects\active_projects\MS6189_nancy Christopoulou\RAW\ECL06994.raw	ECL06994	F4JPR7	F4JPR7	PUX8_ARATH	PUX8	674566	459311	520822	KLEEEQELER	KLEEEQELER	KLEEEQELER2	2	2.93e-06	2.93e-06	0.00090276	0.00016841	0.00014635	0.0001413	0.00014824	0	1	209400	132861	188603		0	0.955804	35.2719	35.0647	35.4782	-13.6266	35.4869	-14.0521	0.00034243	0.00014939	0	0	4.40746	0.450624	0.0334917	0.687211	0.999998	1.18068	0.0435207	88659.6;92836.4;37756.4;27904.4;21841.9;4467.02;	88659.6;92836.4;37756.4;27904.4;21841.9;4467.02;	0.960966;0.979771;0.957392;0.859667;0.911012;0.694456;	23481	0
S:\Projects\active_projects\MS6189_nancy Christopoulou\RAW\ECL06994.raw	ECL06994	F4JPR7	F4JPR7;A0A1P8B4Q3	PUX8_ARATH	PUX8	674566	459311	520822	LAAPSSPFDDDSDDVDEQPLVR	LAAPSSPFDDDSDDVDEQPLVR	LAAPSSPFDDDSDDVDEQPLVR2	2	9.08e-06	9.08e-06	0.0006919	0.00016841	0.00014635	0.0001413	0.00014824	0	0	147365	89588.7	127176		0	0.855545	85.7368	85.5337	85.9396	56.7814	85.2233	57.0535	0.00012828	0.00014939	0	0	3.60612	0.732516	0.0379036	0	0.999994	0	-10000000	41080;74933.5;10898.6;31351.9;40170.1;18581.9;18661.5;16942.6;0;28073.7;13144.4;14899.1;	41080;74933.5;10898.6;31351.9;40170.1;18581.9;18661.5;16942.6;0;28073.7;13144.4;14899.1;	0.905297;0.838541;0.926805;0.830999;0.961962;0.920697;0.683656;0.70756;0;0.65374;0.706812;0.672652;	58309	0
S:\Projects\active_projects\MS6189_nancy Christopoulou\RAW\ECL06994.raw	ECL06994	F4JPR7	F4JPR7;A0A1P8B4Q3	PUX8_ARATH	PUX8	674566	459311	520822	LAAPSSPFDDDSDDVDEQPLVR	LAAPSSPFDDDSDDVDEQPLVR	LAAPSSPFDDDSDDVDEQPLVR3	3	1.38e-05	1.38e-05	0.00027686	0.00016841	0.00014635	0.0001413	0.00014824	0	0	142293	86249.2	122436		0	0.94275	85.7074	85.5042	85.9101	57.2517	85.6241	57.0267	3.68e-05	0.00014939	0	0	3.12707	0.255265	0.0379089	0	0.999991	1.57322	0.0580835	71616.2;59524;5090.02;6146.29;11153;19275;	71616.2;59524;5090.02;6146.29;11153;19275;	0.969378;0.9501;0.732546;0.732546;0.732546;0.96062;	58289	0
S:\Projects\active_projects\MS6189_nancy Christopoulou\RAW\ECL06994.raw	ECL06994	F4JPR7	F4JPR7	PUX8_ARATH	PUX8	674566	459311	520822	LQTLFNFIDIAR	LQTLFNFIDIAR	LQTLFNFIDIAR2	2	1.52e-05	1.52e-05	0.00027686	0.00016841	0.00014635	0.0001413	0.00014824	0	1	288036	173583	246410		0	0.947171	107.672	107.465	107.878	114.23	107.781	113.89	2.96e-05	0.00014939	0	0	4.93361	0.351402	0.033936	0.955674	0.99999	0.863834	0.037503	162953;158583;64047.5;47839.4;61036;25030.9;22313.3;	162953;158583;64047.5;47839.4;61036;25030.9;22313.3;	0.944994;0.966499;0.914166;0.916232;0.987616;0.918566;0.918575;	73400	0
S:\Projects\active_projects\MS6189_nancy Christopoulou\RAW\ECL06994.raw	ECL06994	F4JPR7	F4JPR7;Q9C5G7	PUX8_ARATH	PUX8	674566	459311	520822	QEALFLELI	QEALFLELI	QEALFLELI2	2	0.00023479	0.00089807	0.00349498	0.00016841	0.00014635	0.0001413	0.00014824	0	0	65514.4	30728.6	43620.9		333114	0.917767	115.793	115.585	116.001	134.46	115.828	134.344	0.00145593	0.00014939	0.727031	500305	3.90472	0.740737	0.0798162	0	0.999417	0	-10000000	15290.3;21116.8;19915.1;29107.3;48125.5;0;3234.84;0;39393.6;0;0;0;	15290.3;21116.8;19915.1;29107.3;48125.5;0;3234.84;0;39393.6;0;0;0;	0.907911;0.918862;0.859743;0.922151;0.906088;0;0.304961;0;0.848016;0;0;0;	78907	0
S:\Projects\active_projects\MS6189_nancy Christopoulou\RAW\ECL06994.raw	ECL06994	F4JPR7	F4JPR7;A0A1P8B4Q3	PUX8_ARATH	PUX8	674566	459311	520822	QIPIEVK	QIPIEVK	QIPIEVK2	2	0.00113074	0.0253861	0.00090276	0.00016841	0.00014635	0.0001413	0.00014824	0	0	555519	312710	443909		0	0.963661	50.9055	50.7036	51.1082	13.751	50.5365	13.8794	0.00083933	0.00014939	0	0	2.86168	0.307471	0.0323585	0.48494	0.983765	1.57748	0.566932	386621;126707;32117.4;42190.3;0;0;32562.3;0;	386621;126707;32117.4;42190.3;0;0;32562.3;0;	0.976378;0.957276;0.784549;0.866307;0;0;0.635618;0;	34231	0
S:\Projects\active_projects\MS6189_nancy Christopoulou\RAW\ECL06994.raw	ECL06994	F4JPR7	F4JPR7;A0A1P8B4Q3	PUX8_ARATH	PUX8	674566	459311	520822	SAEEEVLR	SAEEEVLR	SAEEEVLR2	2	0.00911072	0.447162	0.00301037	0.00016841	0.00014635	0.0001413	0.00014824	0	0	489575	341982	485462		0	0.887495	37.801	37.5968	38.005	-10.2253	37.8154	-9.98282	0.00086241	0.00014939	0	0	0.872598	0.372912	0.0325761	0.252998	0.774781	1.03596	0.068189	207431;0;97222.6;184921;71747.1;0;29194.4;120810;0;0;0;0;	207431;0;97222.6;184921;71747.1;0;29194.4;120810;0;0;0;0;	0.919846;0;0.920999;0.833591;0.535706;0;0.207235;0.723083;0;0;0;0;	25208	0
S:\Projects\active_projects\MS6189_nancy Christopoulou\RAW\ECL06994.raw	ECL06994	F4JPR7	F4JPR7	PUX8_ARATH	PUX8	674566	459311	520822	SDKLQTLFNFIDIAR	SDKLQTLFNFIDIAR	SDKLQTLFNFIDIAR3	3	0.00011744	9.34e-05	6.69e-05	0.00016841	0.00014635	0.0001413	0.00014824	0	1	164368	116044	164732		0	0.816497	104.872	104.668	105.077	108.079	105.137	107.429	9.32e-06	0.00014939	0	0	2.61469	0.453135	0.0443626	0.804984	0.999939	1.34976	0.507838	315786;63489.3;71309;29570;29317;17662.4;	315786;63489.3;71309;29570;29317;17662.4;	0.447234;0.816497;0.816497;0.816497;0.816497;0.816497;	71494	0
S:\Projects\active_projects\MS6189_nancy Christopoulou\RAW\ECL06994.raw	ECL06994	F4JPR7	F4JPR7;A0A1P8B4Q3	PUX8_ARATH	PUX8	674566	459311	520822	SGSPEEEHASINPAER	SGSPEEEHASINPAER	SGSPEEEHASINPAER3	3	0.00917565	0.452286	0.00349498	0.00016841	0.00014635	0.0001413	0.00014824	0	0	284661	177573	252074		0	0.89	35.665	35.4591	35.8712	-14.497	34.8309	-13.5885	0.00147318	0.00014939	0	0	2.15748	0.274686	0.0348331	0	0.772787	0.772714	0.174595	44903.1;95263.7;15456.5;144494;525587;0;103413;0;0;6503.83;6119.56;0;	44903.1;95263.7;15456.5;144494;525587;0;103413;0;0;6503.83;6119.56;0;	0.916367;0.824213;0.729462;0.925178;0.847336;0;0.568247;0;0;0;0.729462;0;	23751	0
S:\Projects\active_projects\MS6189_nancy Christopoulou\RAW\ECL06994.raw	ECL06994	F4JPR7	F4JPR7;A0A1P8B4Q3	PUX8_ARATH	PUX8	674566	459311	520822	TIGRPPFSLLDSDFAR	TIGRPPFSLLDSDFAR	TIGRPPFSLLDSDFAR3	3	1.49e-05	1.49e-05	0.00027686	0.00016841	0.00014635	0.0001413	0.00014824	0	0	674566	459311	652018		0	0.976823	94.1586	93.9546	94.3626	76.44	94.3331	75.8613	3.51e-05	0.00014939	0	0	4.52447	0.335897	0.0351486	1.80054	0.99999	0	-10000000	392279;175920;106367;43267.2;55033.5;11103.4;	392279;175920;106367;43267.2;55033.5;11103.4;	0.968657;0.984684;0.993939;0.905091;0.98209;0.602382;	64144	0
S:\Projects\active_projects\MS6189_nancy Christopoulou\RAW\ECL06994.raw	ECL06994	F4JPR7	F4JPR7;A0A1P8B4Q3	PUX8_ARATH	PUX8	674566	459311	520822	VFDSDPLMPRPPFVSHPR	VFDSDPLMPRPPFVSHPR	VFDSDPLMPRPPFVSHPR4	4	0.00011744	0.00015139	0.00334569	0.00016841	0.00014635	0.0001413	0.00014824	0	0	253235	196065	278326		0	0.878531	85.2554	85.0504	85.4577	56.8653	85.2957	56.7128	0.00113081	0.00014939	0	0	2.2546	0.674683	0.0364485	0	0.999902	0	-10000000	115562;85740.4;51932.8;31143.9;0;0;0;0;0;0;0;16533;	115562;85740.4;51932.8;31143.9;0;0;0;0;0;0;0;16533;	0.916505;0.938401;0.695183;0.917325;0;0;0;0;0;0;0;0.288876;	57975	0
S:\Projects\active_projects\MS6189_nancy Christopoulou\RAW\ECL06994.raw	ECL06994	F4JPR7	F4JPR7;Q9C5G7	PUX8_ARATH	PUX8	674566	459311	520822	VVKPNTYR	VVKPNTYR	VVKPNTYR2	2	0.00010382	6.87e-05	0.00349498	0.00016841	0.00014635	0.0001413	0.00014824	0	0	197932	137932	195802		0	0.84846	24.293	24.0849	24.5012	-35.0668	24.3332	-35.1965	0.00132495	0.00014939	0	0	2.20436	0.294761	0.0326718	0	0.999955	0	-10000000	132214;21831.2;43886.8;0;5655.28;82420.9;34865.1;11670.2;0;0;0;0;	132214;21831.2;43886.8;0;5655.28;82420.9;34865.1;11670.2;0;0;0;0;	0.843901;0.800689;0.885956;0;0.800689;0.380575;0.885392;0.884781;0;0;0;0;	16041	0
[truncated: 9 more columns]

## Sheet: PUX9
FRESH
WT
File.Name	Run	Protein.Group	Protein.Ids	Protein.Names	Genes	PG.Quantity	PG.Normalised	PG.MaxLFQ	Modified.Sequence	Stripped.Sequence	Precursor.Id	Precursor.Charge	Q.Value	PEP	Global.Q.Value	Protein.Q.Value	PG.Q.Value	Global.PG.Q.Value	GG.Q.Value	Translated.Q.Value	Proteotypic	Precursor.Quantity	Precursor.Normalised	Precursor.Translated	Translated.Quality	Ms1.Translated	Quantity.Quality	RT	RT.Start	RT.Stop	iRT	Predicted.RT	Predicted.iRT	Lib.Q.Value	Lib.PG.Q.Value	Ms1.Profile.Corr	Ms1.Area	Evidence	Spectrum.Similarity	Averagine	Mass.Evidence	CScore	Decoy.Evidence	Decoy.CScore	Fragment.Quant.Raw	Fragment.Quant.Corrected	Fragment.Correlations	MS2.Scan	IM
S:\Projects\active_projects\MS6189_nancy Christopoulou\RAW\ECL06884.raw	ECL06884	Q4V3D3	Q4V3D3	PUX9_ARATH	PUX9	249421	332712	268891	AIFGGVANESASHNNQLGIHK	AIFGGVANESASHNNQLGIHK	AIFGGVANESASHNNQLGIHK3	3	0.000247623	0.00236915	0.00349498	0.000171674	0.000153539	0.000141303	0.000155304	0	1	39744.3	44584.8	31030.2		0	0.696454	55.1326	54.9248	55.3399	25.0447	54.999	25.177	0.00337658	0.000149388	0	0	1.56493	0.461932	0.0367744	0	0.998647	0	-10000000	13235.9;14821.9;11686.5;9532.51;0;0;0;97067.5;0;0;0;0;	13235.9;14821.9;11686.5;9532.51;0;0;0;97067.5;0;0;0;0;	0.816497;0.816497;0.408248;0.816497;0;0;0;0.964462;0;0;0;0;	36930	0
S:\Projects\active_projects\MS6189_nancy Christopoulou\RAW\ECL06884.raw	ECL06884	Q4V3D3	Q4V3D3	PUX9_ARATH	PUX9	249421	332712	268891	AIFGGVANESASHNNQLGIHK	AIFGGVANESASHNNQLGIHK	AIFGGVANESASHNNQLGIHK4	4	1e-09	0	0.000330259	0.000171674	0.000153539	0.000141303	0.000155304	0	1	97871.5	113512	79002.1		15576800	0.969132	55.0985	54.8909	55.3059	25.1194	55.0659	25.1401	3.23151e-05	0.000149388	0.566426	19297300	4.02859	0.476634	0.0575929	0	1	0	-10000000	47552.5;40206.5;6040.3;6444.42;10112.5;0;	47552.5;40206.5;6040.3;6444.42;10112.5;0;	0.989815;0.983061;0.816497;0.816497;0.816497;0;	36907	0
S:\Projects\active_projects\MS6189_nancy Christopoulou\RAW\ECL06884.raw	ECL06884	Q4V3D3	Q4V3D3	PUX9_ARATH	PUX9	249421	332712	268891	EVINREDEDIAR	EVINREDEDIAR	EVINREDEDIAR3	3	0.000107735	0.000790465	0.000902757	0.000171674	0.000153539	0.000141303	0.000155304	0	1	249421	332712	231561		777047	0.905544	34.6091	34.4015	34.8187	-8.53865	34.6614	-8.62551	0.00160037	0.000149388	0.569576	836978	2.53353	0.433187	0.0339643	0	0.999548	1.047	0.089048	81556.8;93147.5;74716.5;46987.6;0;0;0;0;0;0;0;0;	81556.8;93147.5;74716.5;46987.6;0;0;0;0;0;0;0;0;	0.926565;0.928633;0.853815;0.742599;0;0;0;0;0;0;0;0;	23040	0
S:\Projects\active_projects\MS6189_nancy Christopoulou\RAW\ECL06884.raw	ECL06884	Q4V3D3	Q4V3D3	PUX9_ARATH	PUX9	249421	332712	268891	HDLQNSEGSYPEEWGGIPSK	HDLQNSEGSYPEEWGGIPSK	HDLQNSEGSYPEEWGGIPSK3	3	0.000362138	0.00851515	0.00349498	0.000171674	0.000153539	0.000141303	0.000155304	0	1	57732.4	73638.6	51251.1		150691	0.885584	62.4356	62.228	62.6423	33.5261	62.0737	33.9419	0.00347287	0.000149388	0.553239	169748	1.39965	0.297141	0.0370961	0	0.995154	0	-10000000	27289.3;19802.5;10640.7;0;7661.1;0;14271.5;0;0;4162.75;0;18633.9;	27289.3;19802.5;10640.7;0;7661.1;0;14271.5;0;0;4162.75;0;18633.9;	0.987564;0.7936;0.795227;0;0.594486;0;0.297243;0;0;0.594487;0;0.533824;	41902	0
S:\Projects\active_projects\MS6189_nancy Christopoulou\RAW\ECL06884.raw	ECL06884	Q4V3D3	Q4V3D3	PUX9_ARATH	PUX9	249421	332712	268891	LEEHGNNLPEAINAHFR	LEEHGNNLPEAINAHFR	LEEHGNNLPEAINAHFR4	4	0.00414901	0.207247	0.00349498	0.000171674	0.000153539	0.000141303	0.000155304	0	1	35007.9	48876.4	34017.1		10993100	0.853523	59.8282	59.625	60.0307	30.4164	59.2926	31.0469	0.00468593	0.000149388	0	11313300	2.22735	0.235029	0.0358514	0	0.894035	0	-10000000	5522.15;16347.7;0;13138.1;0;21565.3;0;16388.5;0;0;0;0;	5522.15;16347.7;0;13138.1;0;21565.3;0;16388.5;0;0;0;0;	0.816497;0.895787;0;0.816497;0;0.816497;0;0.892587;0;0;0;0;	40121	0
S:\Projects\active_projects\MS6189_nancy Christopoulou\RAW\ECL06884.raw	ECL06884	Q4V3D3	Q4V3D3	PUX9_ARATH	PUX9	249421	332712	268891	YLFDFIDAAGLVKPGTYR	YLFDFIDAAGLVKPGTYR	YLFDFIDAAGLVKPGTYR3	3	9.65531e-05	0.000452545	0.00317857	0.000171674	0.000153539	0.000141303	0.000155304	0	1	74713.5	119805	83382.2		2018020	0.853259	104.367	104.16	104.573	106.32	104.414	106.186	0.000979957	0.000149388	0.449571	1808220	2.6415	0.507125	0.166055	1.61284	0.999741	0	-10000000	13548.5;35776.4;0;25388.5;14796.9;0;	13548.5;35776.4;0;25388.5;14796.9;0;	0.816497;0.866193;0;0.854652;0.816497;0;	70315	0
WT
S:\Projects\active_projects\MS6189_nancy Christopoulou\RAW\ECL06991-2.raw	ECL06991-2	Q4V3D3	Q4V3D3	PUX9_ARATH	PUX9	229164	258879	317395	AIFGGVANESASHNNQLGIHK	AIFGGVANESASHNNQLGIHK	AIFGGVANESASHNNQLGIHK3	3	0.000694018	0.015212	0.00349498	0.000166306	0.000146606	0.000141303	0.000148434	0	1	141842	131365	117148		0	0.841215	59.593	59.3855	59.7987	25.0447	59.7663	24.8308	0.00337658	0.000149388	0	0	2.10785	0.57159	0.0650848	0	0.990346	0	-10000000	23381.6;19196.5;99263.7;0;0;0;0;0;0;0;0;0;	23381.6;19196.5;99263.7;0;0;0;0;0;0;0;0;0;	0.92587;0.931193;0.803873;0;0;0;0;0;0;0;0;0;	39940	0
S:\Projects\active_projects\MS6189_nancy Christopoulou\RAW\ECL06991-2.raw	ECL06991-2	Q4V3D3	Q4V3D3	PUX9_ARATH	PUX9	229164	258879	317395	AIFGGVANESASHNNQLGIHK	AIFGGVANESASHNNQLGIHK	AIFGGVANESASHNNQLGIHK4	4	1.76725e-06	1.76725e-06	0.000330259	0.000166306	0.000146606	0.000141303	0.000148434	0	1	70880.2	66678.3	59461.7		1732980	0.851825	59.5588	59.3514	59.7658	25.1194	59.8285	24.7879	3.23151e-05	0.000149388	0.752164	2065760	3.93322	0.510764	0.0923743	0	0.999999	1.1022	0.116183	45553.8;25326.4;17634.1;7197.9;0;15995;	45553.8;25326.4;17634.1;7197.9;0;15995;	0.831908;0.887651;0.919383;0.765691;0;0.928052;	39917	0
S:\Projects\active_projects\MS6189_nancy Christopoulou\RAW\ECL06991-2.raw	ECL06991-2	Q4V3D3	Q4V3D3	PUX9_ARATH	PUX9	229164	258879	317395	EVINREDEDIAR	EVINREDEDIAR	EVINREDEDIAR3	3	0.000297461	0.00182192	0.000902757	0.000166306	0.000146606	0.000141303	0.000148434	0	1	229164	258879	230861		2659080	0.878855	38.8352	38.6275	39.043	-8.53865	39.0688	-8.99119	0.00160037	0.000149388	0.768127	2639540	2.28479	0.522091	0.0667163	0	0.998834	1.15886	0.115732	114612;77000.8;37551.3;24940.6;0;0;0;0;0;0;0;0;	114612;77000.8;37551.3;24940.6;0;0;0;0;0;0;0;0;	0.870974;0.88776;0.884647;0.85029;0;0;0;0;0;0;0;0;	25840	0
S:\Projects\active_projects\MS6189_nancy Christopoulou\RAW\ECL06991-2.raw	ECL06991-2	Q4V3D3	Q4V3D3	PUX9_ARATH	PUX9	229164	258879	317395	HDLQNSEGSYPEEWGGIPSK	HDLQNSEGSYPEEWGGIPSK	HDLQNSEGSYPEEWGGIPSK3	3	9.20929e-05	0.000223449	0.00349498	0.000166306	0.000146606	0.000141303	0.000148434	0	1	106751	111988	99867.8		0	0.89506	66.6544	66.4489	66.8598	33.5261	66.9617	33.2292	0.00347287	0.000149388	0	0	1.89463	0.330373	0.0370961	0.693998	0.999857	1.2922	0.117352	30825.4;51344.4;24580.8;4293.28;7539.73;9109.09;15490;10583.7;6146.05;0;4730.8;4818.33;	30825.4;51344.4;24580.8;4293.28;7539.73;9109.09;15490;10583.7;6146.05;0;4730.8;4818.33;	0.965929;0.837435;0.926557;0.704629;0.451543;0.147285;0.496485;0.704629;0.451543;0;0.147285;0.704629;	44772	0
S:\Projects\active_projects\MS6189_nancy Christopoulou\RAW\ECL06991-2.raw	ECL06991-2	Q4V3D3	Q4V3D3	PUX9_ARATH	PUX9	229164	258879	317395	LEEHGNNLPEAINAHFR	LEEHGNNLPEAINAHFR	LEEHGNNLPEAINAHFR4	4	2.81207e-05	1.51613e-05	0.00349498	0.000166306	0.000146606	0.000141303	0.000148434	0	1	56722.1	59573.1	53125.5		0	0.885375	64.3652	64.1605	64.5675	30.4164	64.3244	30.4403	0.00468593	0.000149388	0	0	2.96131	0.615628	0.0358514	0	0.99999	0	-10000000	16375.2;27928.9;19258.5;12417.9;16169;0;0;22857.9;0;0;0;0;	16375.2;27928.9;19258.5;12417.9;16169;0;0;22857.9;0;0;0;0;	0.90953;0.935804;0.740103;0.740103;0.877858;0;0;0.885964;0;0;0;0;	43201	0
S:\Projects\active_projects\MS6189_nancy Christopoulou\RAW\ECL06991-2.raw	ECL06991-2	Q4V3D3	Q4V3D3	PUX9_ARATH	PUX9	229164	258879	317395	SDYNVVEDNNHVR	SDYNVVEDNNHVR	SDYNVVEDNNHVR3	3	2.81207e-05	6.41792e-06	0.00218921	0.000166306	0.000146606	0.000141303	0.000148434	0	1	114431	134555	119992		1080250	0.886237	39.2572	39.0488	39.4659	-8.16925	39.246	-8.04465	0.000354389	0.000149388	0.754393	1030180	3.90924	0.550177	0.210942	0	0.999996	1.89047	0.0492648	86960.7;21665.9;22780.8;69984.1;41960.1;24621.3;	86960.7;21665.9;22780.8;69984.1;41960.1;24621.3;	0.912209;0.816497;0.816497;0.930529;0.850787;0.893282;	26125	0
S:\Projects\active_projects\MS6189_nancy Christopoulou\RAW\ECL06991-2.raw	ECL06991-2	Q4V3D3	Q4V3D3	PUX9_ARATH	PUX9	229164	258879	317395	YLFDFIDAAGLVK	YLFDFIDAAGLVK	YLFDFIDAAGLVK2	2	0.000321607	0.00245391	0.0116614	0.000166306	0.000146606	0.000141303	0.000148434	0	1	38424.9	40568.7	36178		0	0.781736	110.142	109.934	110.35	118.975	110.158	118.912	0.00481378	0.000149388	0	0	1.76071	0.709427	0.0737419	0	0.99843	0	-10000000	24284.3;9367.33;4773.3;0;11453.6;0;0;0;0;25950.5;0;0;	24284.3;9367.33;4773.3;0;11453.6;0;0;0;0;25950.5;0;0;	0.761495;0.816497;0.816497;0;0.602534;0;0;0;0;0.287466;0;0;	74451	0
S:\Projects\active_projects\MS6189_nancy Christopoulou\RAW\ECL06991-2.raw	ECL06991-2	Q4V3D3	Q4V3D3	PUX9_ARATH	PUX9	229164	258879	317395	YLFDFIDAAGLVKPGTYR	YLFDFIDAAGLVKPGTYR	YLFDFIDAAGLVKPGTYR3	3	0.00254345	0.0925217	0.00317857	0.000166306	0.000146606	0.000141303	0.000148434	0	1	197775	169026	150732		5723710	0.902063	105.579	105.372	105.786	106.32	105.561	106.375	0.000979957	0.000149388	0.812566	7510050	2.58661	0.107346	0.0362238	0.885282	0.944029	0	-10000000	61390;106712;0;29672.4;5951.02;5666.52;	61390;106712;0;29672.4;5951.02;5666.52;	0.931831;0.939718;0;0.705055;0.278855;0;	71365	0
S:\Projects\active_projects\MS6189_nancy Christopoulou\RAW\ECL06991-2.raw	ECL06991-2	Q4V3D3	Q4V3D3	PUX9_ARATH	PUX9	229164	258879	317395	YQPGSSSVQDNREDMNQK	YQPGSSSVQDNREDMNQK	YQPGSSSVQDNREDMNQK3	3	0.000361878	0.00454526	0.066319	0.000166306	0.000146606	0.000141303	0.000148434	0	1	61755.3	72752.4	64878.5		0	0.902545	31.9371	31.7289	32.1457	-21.4787	32.0001	-21.5759	0.00797551	0.000149388	0	0	0.939372	0.169327	0.0641802	0	0.997096	0	-10000000	55216.2;6539.04;0;0;0;0;0;0;0;0;0;0;	55216.2;6539.04;0;0;0;0;0;0;0;0;0;0;	0.93114;0.66108;0;0;0;0;0;0;0;0;0;0;	21176	0
mca-II-KOc
S:\Projects\active_projects\MS6189_nancy Christopoulou\RAW\ECL06885.raw	ECL06885	Q4V3D3	Q4V3D3	PUX9_ARATH	PUX9	292980	354328	311267	AIFGGVANESASHNNQLGIHK	AIFGGVANESASHNNQLGIHK	AIFGGVANESASHNNQLGIHK3	3	0.000323744	0.00874569	0.00349498	0.000169176	0.000154967	0.000141303	0.000156593	0	1	58522.9	59223.1	42682.1		0	0.845136	55.1467	54.9388	55.3553	25.0447	55.1279	25.1164	0.00337658	0.000149388	0	0	1.74473	0.484129	0.0650848	0	0.994829	0	-10000000	24739.8;18130.2;15652.9;19867;0;0;0;76211.1;0;0;0;0;	24739.8;18130.2;15652.9;19867;0;0;0;76211.1;0;0;0;0;	0.90611;0.931843;0.648335;0.94225;0;0;0;0.958483;0;0;0;0;	36930	0
S:\Projects\active_projects\MS6189_nancy Christopoulou\RAW\ECL06885.raw	ECL06885	Q4V3D3	Q4V3D3	PUX9_ARATH	PUX9	292980	354328	311267	AIFGGVANESASHNNQLGIHK	AIFGGVANESASHNNQLGIHK	AIFGGVANESASHNNQLGIHK4	4	1e-09	0	0.000330259	0.000169176	0.000154967	0.000141303	0.000156593	0	1	86755	88111.4	63501.9		11972500	0.902253	55.2164	55.0087	55.425	25.1194	55.1919	25.1894	3.23151e-05	0.000149388	0.407679	16356500	3.91422	0.49107	0.157886	0	1	0	-10000000	47684.7;29925.9;16143.9;16209.2;9144.33;8684.74;	47684.7;29925.9;16143.9;16209.2;9144.33;8684.74;	0.912834;0.911596;0.816497;0.902322;0.816497;0.816497;	36977	0
S:\Projects\active_projects\MS6189_nancy Christopoulou\RAW\ECL06885.raw	ECL06885	Q4V3D3	Q4V3D3	PUX9_ARATH	PUX9	292980	354328	311267	EVINREDEDIAR	EVINREDEDIAR	EVINREDEDIAR3	3	0.000104379	0.00132438	0.000902757	0.000169176	0.000154967	0.000141303	0.000156593	0	1	292980	354328	255364		932026	0.928862	34.755	34.5463	34.9658	-8.53865	34.6993	-8.43358	0.00160037	0.000149388	0.738933	1069310	2.7718	0.296146	0.0667163	0	0.999214	1.07394	0.114053	114529;116514;61936.8;76335.7;0;0;0;0;6710.09;8208.3;0;0;	114529;116514;61936.8;76335.7;0;0;0;0;6710.09;8208.3;0;0;	0.922481;0.899178;0.996505;0.85108;0;0;0;0;0.753352;0;0;0;	23110	0
S:\Projects\active_projects\MS6189_nancy Christopoulou\RAW\ECL06885.raw	ECL06885	Q4V3D3	Q4V3D3	PUX9_ARATH	PUX9	292980	354328	311267	HDLQNSEGSYPEEWGGIPSK	HDLQNSEGSYPEEWGGIPSK	HDLQNSEGSYPEEWGGIPSK3	3	0.000739904	0.029794	0.00349498	0.000169176	0.000154967	0.000141303	0.000156593	0	1	79740.3	90791.3	65433.3		0	0.918105	62.5439	62.338	62.7494	33.5261	62.0519	34.0513	0.00347287	0.000149388	0	0	1.45161	0.352763	0.0370961	0	0.982601	0	-10000000	38715.8;20829.2;20195.3;0;0;0;17065.7;20156.8;0;5636.14;0;0;	38715.8;20829.2;20195.3;0;0;0;17065.7;20156.8;0;5636.14;0;0;	0.916048;0.90068;0.940021;0;0;0;0.816197;0.209448;0;0.751582;0;0;	41972	0
S:\Projects\active_projects\MS6189_nancy Christopoulou\RAW\ECL06885.raw	ECL06885	Q4V3D3	Q4V3D3	PUX9_ARATH	PUX9	292980	354328	311267	LEEHGNNLPEAINAHFR	LEEHGNNLPEAINAHFR	LEEHGNNLPEAINAHFR4	4	0.000323744	0.00913572	0.00349498	0.000169176	0.000154967	0.000141303	0.000156593	0	1	63488.4	68083	49067.4		0	0.887391	59.833	59.6308	60.0351	30.4164	59.3972	30.9819	0.00468593	0.000149388	0	0	2.34055	0.396582	0.0358514	0	0.9946	0	-10000000	19830.9;23891.2;0;19766.3;0;14905.8;7329.24;14702.9;0;0;0;0;	19830.9;23891.2;0;19766.3;0;14905.8;7329.24;14702.9;0;0;0;0;	0.911716;0.830554;0;0.931684;0;0.650909;0.666984;0.92153;0;0;0;0;	40121	0
S:\Projects\active_projects\MS6189_nancy Christopoulou\RAW\ECL06885.raw	ECL06885	Q4V3D3	Q4V3D3	PUX9_ARATH	PUX9	292980	354328	311267	SDYNVVEDNNHVR	SDYNVVEDNNHVR	SDYNVVEDNNHVR3	3	0.000528328	0.0189629	0.00218921	0.000169176	0.000154967	0.000141303	0.000156593	0	1	93444.7	110792	79848.2		361599	0.889101	35.0769	34.8664	35.2862	-8.16925	34.8889	-7.82245	0.000354389	0.000149388	0.804984	423172	3.63728	0.392208	0.0908983	0	0.988856	1.98535	0.0489266	85271.5;38813.9;40878.8;13752;35766.4;60128.2;	85271.5;38813.9;40878.8;13752;35766.4;60128.2;	0;0.891384;0.911357;0.816497;0.803917;0.501736;	23325	0
S:\Projects\active_projects\MS6189_nancy Christopoulou\RAW\ECL06885.raw	ECL06885	Q4V3D3	Q4V3D3	PUX9_ARATH	PUX9	292980	354328	311267	YLFDFIDAAGLVKPGTYR	YLFDFIDAAGLVKPGTYR	YLFDFIDAAGLVKPGTYR3	3	6.11779e-06	6.11779e-06	0.00317857	0.000169176	0.000154967	0.000141303	0.000156593	0	1	120273	143015	103071		1401580	0.848629	104.345	104.139	104.552	106.32	104.325	106.364	0.000979957	0.000149388	0.187755	1635500	4.21347	0.684337	0.0362238	2.48629	0.999996	0	-10000000	49829.2;42755.3;28965.6;27688.8;19188.1;23804.1;	49829.2;42755.3;28965.6;27688.8;19188.1;23804.1;	0.910526;0.763592;0.861772;0.868547;0.934824;0.967173;	70385	0
mca-II-KOc
S:\Projects\active_projects\MS6189_nancy Christopoulou\RAW\ECL06992.raw	ECL06992	Q4V3D3	Q4V3D3	PUX9_ARATH	PUX9	302120	243279	278432	AIFGGVANESASHNNQLGIHK	AIFGGVANESASHNNQLGIHK	AIFGGVANESASHNNQLGIHK3	3	0.00343956	0.201189	0.00349498	0.000178731	0.000151953	0.000141303	0.000152579	0	1	134061	93718.9	108446		0	0.87731	59.4016	59.1969	59.6048	25.0447	59.6482	24.7366	0.00337658	0.000149388	0	0	2.21315	0.479179	0.0367745	0	0.881621	0	-10000000	16022.1;17609.5;100429;12968;0;0;0;13785.5;12060.6;0;0;0;	16022.1;17609.5;100429;12968;0;0;0;13785.5;12060.6;0;0;0;	0.816497;0.816497;0.897675;0.816497;0;0;0;0;0;0;0;0;	39870	0
S:\Projects\active_projects\MS6189_nancy Christopoulou\RAW\ECL06992.raw	ECL06992	Q4V3D3	Q4V3D3	PUX9_ARATH	PUX9	302120	243279	278432	AIFGGVANESASHNNQLGIHK	AIFGGVANESASHNNQLGIHK	AIFGGVANESASHNNQLGIHK4	4	0.00167404	0.0792004	0.000330259	0.000178731	0.000151953	0.000141303	0.000152579	0	1	93980.8	66978.9	77504		1385410	0.903979	59.3682	59.1633	59.5721	25.1194	59.7097	24.6947	3.23151e-05	0.000149388	0	1679930	1.92024	0.299605	0.0367793	0	0.949795	0	-10000000	61885.7;23902.6;0;0;8192.48;0;	61885.7;23902.6;0;0;8192.48;0;	0.921853;0.930432;0;0;0.691777;0;	39847	0
S:\Projects\active_projects\MS6189_nancy Christopoulou\RAW\ECL06992.raw	ECL06992	Q4V3D3	Q4V3D3	PUX9_ARATH	PUX9	302120	243279	278432	EVINREDEDIAR	EVINREDEDIAR	EVINREDEDIAR3	3	0.000509323	0.0157476	0.000902757	0.000178731	0.000151953	0.000141303	0.000152579	0	1	302120	243279	281508		1995310	0.88032	38.8441	38.6359	39.0512	-8.53865	39.0914	-8.96143	0.00160037	0.000149388	0.619655	2141410	2.25398	0.554083	0.0339643	0	0.989599	1.93685	0.0816285	114993;114170;72956.4;35620.3;0;0;0;0;0;28105.7;0;0;	114993;114170;72956.4;35620.3;0;0;0;0;0;28105.7;0;0;	0.878218;0.94245;0.786408;0.891669;0;0;0;0;0;0.931726;0;0;	25840	0
S:\Projects\active_projects\MS6189_nancy Christopoulou\RAW\ECL06992.raw	ECL06992	Q4V3D3	Q4V3D3	PUX9_ARATH	PUX9	302120	243279	278432	HDLQNSEGSYPEEWGGIPSK	HDLQNSEGSYPEEWGGIPSK	HDLQNSEGSYPEEWGGIPSK3	3	0.00106289	0.0445257	0.00349498	0.000178731	0.000151953	0.000141303	0.000152579	0	1	107871	75177.8	86991.3		610944	0.919282	66.4121	66.2073	66.6159	33.5261	66.6779	33.2727	0.00347287	0.000149388	0.620728	757581	2.63951	0.386015	0.0370961	0	0.971141	0.883362	0.23659	40367.2;57079.6;10423.9;0;9037.74;6010.04;59215.9;5197.2;0;0;4857.82;0;	40367.2;57079.6;10423.9;0;9037.74;6010.04;59215.9;5197.2;0;0;4857.82;0;	0.9242;0.913521;0.931778;0;0.649552;0;0.354208;0;0;0;0;0;	44702	0
S:\Projects\active_projects\MS6189_nancy Christopoulou\RAW\ECL06992.raw	ECL06992	Q4V3D3	Q4V3D3	PUX9_ARATH	PUX9	302120	243279	278432	HSPSYGSQVHGGTHR	HSPSYGSQVHGGTHR	HSPSYGSQVHGGTHR4	4	0.000109093	0.000147463	0.0677918	0.000178731	0.000151953	0.000141303	0.000152579	0	1	94721.2	64288.9	74391.3		98679.7	0.662125	20.2328	20.0223	20.4435	-44.5028	20.2341	-44.5333	0.00816464	0.000149388	0	125647	2.20143	0.586106	0.0344628	0	0.999902	0.956361	0.140592	24322.9;65041.8;0;5356.47;17287.6;0;0;3971.09;0;4566.04;0;0;	24322.9;65041.8;0;5356.47;17287.6;0;0;3971.09;0;4566.04;0;0;	0.904928;0.564393;0;0.746321;0.931796;0;0;0.746321;0;0.564256;0;0;	13300	0
S:\Projects\active_projects\MS6189_nancy Christopoulou\RAW\ECL06992.raw	ECL06992	Q4V3D3	Q4V3D3	PUX9_ARATH	PUX9	302120	243279	278432	LEEHGNNLPEAINAHFR	LEEHGNNLPEAINAHFR	LEEHGNNLPEAINAHFR4	4	1e-09	0	0.00349498	0.000178731	0.000151953	0.000141303	0.000152579	0	1	119383	85202.3	98591.1		0	0.816497	64.0261	63.8248	64.2274	30.4164	64.0218	30.3992	0.00468593	0.000149388	0	0	3.12978	0.514592	0.0358514	0	1	0	-10000000	33800.5;37525.9;38889.6;48056.8;23253.9;18482.2;7270.64;24434.4;0;0;0;9101.02;	33800.5;37525.9;38889.6;48056.8;23253.9;18482.2;7270.64;24434.4;0;0;0;9101.02;	0.816497;0.816497;0.816497;0.816497;0.816497;0.816497;0.816497;0.816497;0;0;0;0.816497;	43061	0
S:\Projects\active_projects\MS6189_nancy Christopoulou\RAW\ECL06992.raw	ECL06992	Q4V3D3	Q4V3D3	PUX9_ARATH	PUX9	302120	243279	278432	SDYNVVEDNNHVR	SDYNVVEDNNHVR	SDYNVVEDNNHVR3	3	3.12198e-05	4.55476e-06	0.00218921	0.000178731	0.000151953	0.000141303	0.000152579	0	1	116830	98655.4	114158		876233	0.856855	39.2657	39.0569	39.473	-8.16925	39.2586	-8.07227	0.000354389	0.000149388	0.806846	896739	4.13344	0.50755	0.0645609	0	0.999997	1.31159	0.0487415	126567;44004.9;34365.5;38459.4;40337.7;30571.5;	126567;44004.9;34365.5;38459.4;40337.7;30571.5;	0.919816;0.865321;0.785648;0.910795;0.935957;0.943988;	26125	0
S:\Projects\active_projects\MS6189_nancy Christopoulou\RAW\ECL06992.raw	ECL06992	Q4V3D3	Q4V3D3	PUX9_ARATH	PUX9	302120	243279	278432	YLFDFIDAAGLVK	YLFDFIDAAGLVK	YLFDFIDAAGLVK2	2	0.00106289	0.0449407	0.0116614	0.000178731	0.000151953	0.000141303	0.000152579	0	1	63026	43182.9	49968.7		165071	0.809287	110.118	109.911	110.325	118.975	110.151	118.879	0.00481378	0.000149388	0	208206	1.58293	0.592968	0.0566315	0	0.97088	0	-10000000	36552.5;19644.7;6828.81;0;0;0;0;0;0;28007.9;0;0;	36552.5;19644.7;6828.81;0;0;0;0;0;0;28007.9;0;0;	0.752949;0.911607;0.816497;0;0;0;0;0;0;0.148451;0;0;	74661	0
S:\Projects\active_projects\MS6189_nancy Christopoulou\RAW\ECL06992.raw	ECL06992	Q4V3D3	Q4V3D3	PUX9_ARATH	PUX9	302120	243279	278432	YQPGSSSVQDNREDMNQK	YQPGSSSVQDNREDMNQK	YQPGSSSVQDNREDMNQK3	3	0.000311434	0.00707056	0.066319	0.000178731	0.000151953	0.000141303	0.000152579	0	1	82773.7	67589.8	78210.9		0	0.917949	31.9648	31.7571	32.1718	-21.4787	32.0336	-21.6	0.00797551	0.000149388	0	0	1.10551	0.121397	0.0363922	0	0.995303	0	-10000000	76809.7;5964.03;0;0;0;0;0;0;0;10159.4;0;0;	76809.7;5964.03;0;0;0;0;0;0;0;10159.4;0;0;	0.938305;0.655787;0;0;0;0;0;0;0;0.916127;0;0;	21176	0
OLD
WT
S:\Projects\active_projects\MS6189_nancy Christopoulou\RAW\ECL06886.raw	ECL06886	Q4V3D3	Q4V3D3	PUX9_ARATH	PUX9	292851	343335	258572	AIFGGVANESASHNNQLGIHK	AIFGGVANESASHNNQLGIHK	AIFGGVANESASHNNQLGIHK4	4	0.000103976	0.000465501	0.000330259	0.000169119	0.000152045	0.000141303	0.000153822	0	1	47283.8	63694.2	57758.9		0	0.816497	53.7179	53.5113	53.923	25.1194	53.7873	25.0959	3.23151e-05	0.000149388	0	0	2.08652	0.354569	0.0367793	0	0.999728	0	-10000000	27367.2;11486.3;0;0;8430.21;6943.13;	27367.2;11486.3;0;0;8430.21;6943.13;	0.816497;0.816497;0;0;0.816497;0.816497;	36137	0
S:\Projects\active_projects\MS6189_nancy Christopoulou\RAW\ECL06886.raw	ECL06886	Q4V3D3	Q4V3D3	PUX9_ARATH	PUX9	292851	343335	258572	EVINREDEDIAR	EVINREDEDIAR	EVINREDEDIAR3	3	6.45717e-05	0.000368199	0.000902757	0.000169119	0.000152045	0.000141303	0.000153822	0	1	292851	343335	311342		951684	0.918928	34.3484	34.1407	34.5572	-8.53865	34.295	-8.49964	0.00160037	0.000149388	0	895162	2.97294	0.281261	0.0339643	0	0.999785	1.56489	0.10736	108059;98063;86728.6;16638.7;24752.1;14432.9;0;0;0;0;0;0;	108059;98063;86728.6;16638.7;24752.1;14432.9;0;0;0;0;0;0;	0.891764;0.915374;0.956792;0.76151;0.916459;0.76151;0;0;0;0;0;0;	22900	0
S:\Projects\active_projects\MS6189_nancy Christopoulou\RAW\ECL06886.raw	ECL06886	Q4V3D3	Q4V3D3	PUX9_ARATH	PUX9	292851	343335	258572	HDLQNSEGSYPEEWGGIPSK	HDLQNSEGSYPEEWGGIPSK	HDLQNSEGSYPEEWGGIPSK3	3	0.00166422	0.0616656	0.00349498	0.000169119	0.000152045	0.000141303	0.000153822	0	1	63409.5	80404.9	72912.4		0	0.731664	61.4021	61.1965	61.6074	33.5261	60.347	34.5168	0.00347287	0.000149388	0	0	1.67145	0.232095	0.0370961	0	0.9652	0.999654	0.428015	33125.5;21853;8431.05;0;7950.54;0;22150.3;0;0;4071.64;0;0;	33125.5;21853;8431.05;0;7950.54;0;22150.3;0;0;4071.64;0;0;	0.610304;0.882897;0.816497;0;0.816497;0;0.850461;0;0;0;0;0;	41412	0
S:\Projects\active_projects\MS6189_nancy Christopoulou\RAW\ECL06886.raw	ECL06886	Q4V3D3	Q4V3D3	PUX9_ARATH	PUX9	292851	343335	258572	LEEHGNNLPEAINAHFR	LEEHGNNLPEAINAHFR	LEEHGNNLPEAINAHFR4	4	0.00175745	0.0672372	0.00349498	0.000169119	0.000152045	0.000141303	0.000153822	0	1	30657.5	37641.8	34134.2		0	0.816497	58.2946	58.0937	58.4971	30.4164	57.8768	31.0857	0.00468593	0.000149388	0	0	1.56489	0.383082	0.0358514	0	0.962175	0	-10000000	7784.94;12769.4;0;10103.2;0;0;0;9238.48;0;0;0;0;	7784.94;12769.4;0;10103.2;0;0;0;9238.48;0;0;0;0;	0.816497;0.816497;0;0.816497;0;0;0;0.816497;0;0;0;0;	39281	0
S:\Projects\active_projects\MS6189_nancy Christopoulou\RAW\ECL06886.raw	ECL06886	Q4V3D3	Q4V3D3	PUX9_ARATH	PUX9	292851	343335	258572	SDYNVVEDNNHVR	SDYNVVEDNNHVR	SDYNVVEDNNHVR3	3	0.000842519	0.0238927	0.00218921	0.000169119	0.000152045	0.000141303	0.000153822	0	1	95266.2	106882	96922.8		3214500	0.708501	34.7716	34.563	34.9786	-8.16925	34.4966	-7.61966	0.000354389	0.000149388	0	3159560	2.13244	0.634453	0.0343	0	0.986223	1.61015	0.0510039	201059;42585.4;37355.9;15324.8;33485;170306;	201059;42585.4;37355.9;15324.8;33485;170306;	0.520539;0.600007;0.78788;0.816497;0.610243;0.643115;	23185	0
S:\Projects\active_projects\MS6189_nancy Christopoulou\RAW\ECL06886.raw	ECL06886	Q4V3D3	Q4V3D3	PUX9_ARATH	PUX9	292851	343335	258572	YQPGSSSVQDNREDMNQK	YQPGSSSVQDNREDMNQK	YQPGSSSVQDNREDMNQK3	3	0.00175745	0.0670975	0.066319	0.000169119	0.000152045	0.000141303	0.000153822	0	1	53232.7	61850.9	56087.4		0	0.862819	27.4736	27.2658	27.6813	-21.4787	27.1756	-20.8323	0.00797551	0.000149388	0	0	1.05578	0.806293	0.0363922	0	0.96225	0	-10000000	48781.9;4450.82;0;0;0;0;0;0;14193.8;3372.04;0;0;	48781.9;4450.82;0;0;0;0;0;0;14193.8;3372.04;0;0;	0.870251;0.781362;0;0;0;0;0;0;0;0.781362;0;0;	18236	0
WT
S:\Projects\active_projects\MS6189_nancy Christopoulou\RAW\ECL06993.raw	ECL06993	Q4V3D3	Q4V3D3	PUX9_ARATH	PUX9	257428	168892	191814	AIFGGVANESASHNNQLGIHK	AIFGGVANESASHNNQLGIHK	AIFGGVANESASHNNQLGIHK4	4	0.00596698	0.239484	0.000330259	0.000166834	0.000151906	0.000141303	0.000153681	0	1	44093.5	32504.6	46143.3		0	0.816497	57.532	57.3305	57.734	25.1194	57.8961	24.6539	3.23151e-05	0.000149388	0	0	1.04326	0.411757	0.0367793	0	0.866419	1.13265	0.206459	23287.5;20806;0;0;0;0;	23287.5;20806;0;0;0;0;	0.816497;0.816497;0;0;0;0;	38797	0
S:\Projects\active_projects\MS6189_nancy Christopoulou\RAW\ECL06993.raw	ECL06993	Q4V3D3	Q4V3D3	PUX9_ARATH	PUX9	257428	168892	191814	EVINREDEDIAR	EVINREDEDIAR	EVINREDEDIAR3	3	0.000565783	0.00707097	0.000902757	0.000166834	0.000151906	0.000141303	0.000153681	0	1	257428	168892	239758		0	0.923632	38.6422	38.4363	38.8481	-8.53865	38.6647	-8.39889	0.00160037	0.000149388	0	0	1.94149	0.425209	0.0339643	0	0.995468	0	-10000000	102089;129515;25823.8;0;0;9290.52;0;0;0;52002.5;0;0;	102089;129515;25823.8;0;0;9290.52;0;0;0;52002.5;0;0;	0.926986;0.957087;0.742584;0;0;0.364742;0;0;0;0.683023;0;0;	25770	0
S:\Projects\active_projects\MS6189_nancy Christopoulou\RAW\ECL06993.raw	ECL06993	Q4V3D3	Q4V3D3	PUX9_ARATH	PUX9	257428	168892	191814	HDLQNSEGSYPEEWGGIPSK	HDLQNSEGSYPEEWGGIPSK	HDLQNSEGSYPEEWGGIPSK3	3	0.00152398	0.0364064	0.00349498	0.000166834	0.000151906	0.000141303	0.000153681	0	1	180150	107117	152062		0	0.929899	65.0271	64.8255	65.2304	33.5261	64.6716	33.7869	0.00347287	0.000149388	0	0	2.34822	0.232029	0.0370961	0	0.977099	0	-10000000	37449.2;117847;24854.3;0;7099.6;0;0;10543.5;0;15489.5;0;6048.13;	37449.2;117847;24854.3;0;7099.6;0;0;10543.5;0;15489.5;0;6048.13;	0.964953;0.94026;0.827952;0;0.625471;0;0;0.509348;0;0.690062;0;0.451762;	44002	0
S:\Projects\active_projects\MS6189_nancy Christopoulou\RAW\ECL06993.raw	ECL06993	Q4V3D3	Q4V3D3	PUX9_ARATH	PUX9	257428	168892	191814	LEEHGNNLPEAINAHFR	LEEHGNNLPEAINAHFR	LEEHGNNLPEAINAHFR4	4	0.000267991	0.000813133	0.00349498	0.000166834	0.000151906	0.000141303	0.000153681	0	1	58843.9	34676.3	49226.2		0	0.816497	62.2574	62.0574	62.4564	30.4164	62.3557	30.2574	0.00468593	0.000149388	0	0	2.08652	0.588016	0.0358514	0	0.999477	0	-10000000	9227.12;31062.5;24340.3;18554.4;0;0;0;45431.8;0;0;0;0;	9227.12;31062.5;24340.3;18554.4;0;0;0;45431.8;0;0;0;0;	0.816497;0.816497;0.816497;0.816497;0;0;0;0.828328;0;0;0;0;	42081	0
S:\Projects\active_projects\MS6189_nancy Christopoulou\RAW\ECL06993.raw	ECL06993	Q4V3D3	Q4V3D3	PUX9_ARATH	PUX9	257428	168892	191814	SDYNVVEDNNHVR	SDYNVVEDNNHVR	SDYNVVEDNNHVR3	3	0.000125587	5.80527e-05	0.00218921	0.000166834	0.000151906	0.000141303	0.000153681	0	1	135939	88854.3	126137		830835	0.921704	38.8538	38.6479	39.0583	-8.16925	38.8108	-7.83623	0.000354389	0.000149388	0.583371	895399	4.95064	0.451773	0.0343	0	0.999963	0.958333	0.103675	155961;48369.1;44333.8;43236.1;51261.3;41698.9;	155961;48369.1;44333.8;43236.1;51261.3;41698.9;	0.929284;0.91564;0.932733;0.917177;0.674392;0.927822;	25915	0
S:\Projects\active_projects\MS6189_nancy Christopoulou\RAW\ECL06993.raw	ECL06993	Q4V3D3	Q4V3D3	PUX9_ARATH	PUX9	257428	168892	191814	YLFDFIDAAGLVK	YLFDFIDAAGLVK	YLFDFIDAAGLVK2	2	0.00330789	0.114782	0.0116614	0.000166834	0.000151906	0.000141303	0.000153681	0	1	72369.9	42393.3	60181.2		0	0.856101	109.855	109.65	110.062	118.975	109.807	119.105	0.00481378	0.000149388	0	0	1.03663	0.336191	0.0566315	0	0.93119	1.06828	0.164733	52415;14738.3;5216.62;0;0;0;4829.95;0;0;70276.1;0;0;	52415;14738.3;5216.62;0;0;0;4829.95;0;0;70276.1;0;0;	0.871179;0.816497;0.816497;0;0;0;0.816497;0;0;0.261763;0;0;	74871	0
S:\Projects\active_projects\MS6189_nancy Christopoulou\RAW\ECL06993.raw	ECL06993	Q4V3D3	Q4V3D3	PUX9_ARATH	PUX9	257428	168892	191814	YQPGSSSVQDNREDMNQK	YQPGSSSVQDNREDMNQK	YQPGSSSVQDNREDMNQK3	3	0.000252457	0.000763087	0.066319	0.000166834	0.000151906	0.000141303	0.000153681	0	1	87395.1	52814.3	74974.9		0	0.890842	31.7102	31.5038	31.9157	-21.4787	31.7944	-21.4573	0.00797551	0.000149388	0	0	1.43411	0.188736	0.0363922	0	0.999509	0	-10000000	74138.9;8511.09;4745.11;0;5707.16;4472.06;0;4035.63;0;31677;0;0;	74138.9;8511.09;4745.11;0;5707.16;4472.06;0;4035.63;0;31677;0;0;	0.904135;0.816497;0.816497;0;0.816497;0;0;0.816497;0;0.486977;0;0;	21036	0
mca-II-KOc
S:\Projects\active_projects\MS6189_nancy Christopoulou\RAW\ECL06887.raw	ECL06887	Q4V3D3	Q4V3D3	PUX9_ARATH	PUX9	211850	265447	243215	AIFGGVANESASHNNQLGIHK	AIFGGVANESASHNNQLGIHK	AIFGGVANESASHNNQLGIHK4	4	0.00115905	0.0343752	0.000330259	0.000171703	0.00015321	0.000141303	0.000155111	0	1	44868.9	58697.3	44875.8		0	0.816497	53.5717	53.3654	53.7762	25.1194	53.64	25.0775	3.23151e-05	0.000149388	0	0	1.04326	0.389023	0.0367793	0	0.980694	1.12104	0.085207	25084.1;19784.8;0;0;0;0;	25084.1;19784.8;0;0;0;0;	0.816497;0.816497;0;0;0;0;	35927	0
S:\Projects\active_projects\MS6189_nancy Christopoulou\RAW\ECL06887.raw	ECL06887	Q4V3D3	Q4V3D3	PUX9_ARATH	PUX9	211850	265447	243215	EVINREDEDIAR	EVINREDEDIAR	EVINREDEDIAR3	3	0.000505554	0.0121475	0.000902757	0.000171703	0.00015321	0.000141303	0.000155111	0	1	211850	265447	202942		661576	0.910302	34.1013	33.892	34.3111	-8.53865	34.0337	-8.41064	0.00160037	0.000149388	0.762388	690617	2.10952	0.52981	0.0667162	0	0.993092	1.22379	0.0723157	67519.7;79496.7;64833.7;4991.01;0;0;0;0;0;8664.33;0;0;	67519.7;79496.7;64833.7;4991.01;0;0;0;0;0;8664.33;0;0;	0.87734;0.936656;0.912316;0.114669;0;0;0;0;0;0;0;0;	22690	0
S:\Projects\active_projects\MS6189_nancy Christopoulou\RAW\ECL06887.raw	ECL06887	Q4V3D3	Q4V3D3	PUX9_ARATH	PUX9	211850	265447	243215	HSPSYGSQVHGGTHR	HSPSYGSQVHGGTHR	HSPSYGSQVHGGTHR4	4	0.00655059	0.324937	0.0677918	0.000171703	0.00015321	0.000141303	0.000155111	0	1	32477.9	41934.8	32060.4		0	0.657524	16.579	16.3688	16.7903	-44.5028	16.7051	-45.183	0.00816464	0.000149388	0	0	0.932842	0.145682	0.0344628	0	0.843113	1.2871	0.0331173	9658.86;10172.1;0;12646.9;0;0;0;0;0;6033.79;0;9513.27;	9658.86;10172.1;0;12646.9;0;0;0;0;0;6033.79;0;9513.27;	0.816497;0.816497;0;0.408248;0;0;0;0;0;0;0;0;	10920	0
S:\Projects\active_projects\MS6189_nancy Christopoulou\RAW\ECL06887.raw	ECL06887	Q4V3D3	Q4V3D3	PUX9_ARATH	PUX9	211850	265447	243215	SDYNVVEDNNHVR	SDYNVVEDNNHVR	SDYNVVEDNNHVR3	3	0.000719093	0.018502	0.00218921	0.000171703	0.00015321	0.000141303	0.000155111	0	1	78418.6	96018.3	73408.8		0	0.816497	34.4212	34.2121	34.6289	-8.16925	34.2362	-7.75375	0.000354389	0.000149388	0	0	2.25137	0.622526	0.0343	0	0.989516	1.71004	0.0439254	145564;28864.5;22870.5;26683.6;28163.3;162838;	145564;28864.5;22870.5;26683.6;28163.3;162838;	0.109555;0.816497;0.816497;0.816497;0.816497;0.611697;	22905	0
S:\Projects\active_projects\MS6189_nancy Christopoulou\RAW\ECL06887.raw	ECL06887	Q4V3D3	Q4V3D3	PUX9_ARATH	PUX9	211850	265447	243215	YLFDFIDAAGLVKPGTYR	YLFDFIDAAGLVKPGTYR	YLFDFIDAAGLVKPGTYR3	3	7.53608e-05	0.000940891	0.00317857	0.000171703	0.00015321	0.000141303	0.000155111	0	1	79544.8	98706.1	75463.7		0	0.869964	103.775	103.57	103.981	106.32	103.579	106.898	0.000979957	0.000149388	0	0	1.71485	0.496426	0.0362239	1.15289	0.999461	0	-10000000	20008.8;45199.8;28764.6;14336.2;51253.3;0;	20008.8;45199.8;28764.6;14336.2;51253.3;0;	0.816497;0.910591;0.408248;0.816497;0.631885;0;	70105	0
mca-II-KOc
S:\Projects\active_projects\MS6189_nancy Christopoulou\RAW\ECL06994.raw	ECL06994	Q4V3D3	Q4V3D3	PUX9_ARATH	PUX9	311823	202277	248100	EVINREDEDIAR	EVINREDEDIAR	EVINREDEDIAR3	3	0.000285067	0.00219101	0.000902757	0.000168407	0.000146349	0.000141303	0.000148236	0	1	267808	165739	235276		0	0.932713	38.5214	38.3152	38.7275	-8.53865	38.4648	-8.37072	0.00160037	0.000149388	0	0	2.70888	0.259864	0.0339643	0	0.998578	1.17013	0.149595	103745;124906;39156.4;9805.75;0;15252;0;0;0;30419.2;0;0;	103745;124906;39156.4;9805.75;0;15252;0;0;0;30419.2;0;0;	0.931739;0.941049;0.908703;0;0;0.741267;0;0;0;0.562949;0;0;	25700	0
S:\Projects\active_projects\MS6189_nancy Christopoulou\RAW\ECL06994.raw	ECL06994	Q4V3D3	Q4V3D3	PUX9_ARATH	PUX9	311823	202277	248100	HSPSYGSQVHGGTHR	HSPSYGSQVHGGTHR	HSPSYGSQVHGGTHR4	4	0.00019946	0.000314926	0.0677918	0.000168407	0.000146349	0.000141303	0.000148236	0	1	79045.9	40618.8	57660.7		0	0.91183	20.4291	20.2194	20.6378	-44.5028	20.4477	-44.4449	0.00816464	0.000149388	0	0	2.72567	0.456739	0.0344628	0	0.999795	1.16813	0.0803019	23511.4;39224.2;0;16310.2;22054.3;0;0;0;0;9020.32;0;0;	23511.4;39224.2;0;16310.2;22054.3;0;0;0;0;9020.32;0;0;	0.876842;0.924533;0;0.931719;0.932989;0;0;0;0;0.680771;0;0;	13440	0
S:\Projects\active_projects\MS6189_nancy Christopoulou\RAW\ECL06994.raw	ECL06994	Q4V3D3	Q4V3D3	PUX9_ARATH	PUX9	311823	202277	248100	LEEHGNNLPEAINAHFR	LEEHGNNLPEAINAHFR	LEEHGNNLPEAINAHFR4	4	0.00019946	0.000465465	0.00349498	0.000168407	0.000146349	0.000141303	0.000148236	0	1	102368	56940.1	80829.7		0	0.843367	61.9248	61.7248	62.1237	30.4164	61.9369	30.3275	0.00468593	0.000149388	0	0	2.17597	0.723885	0.0358514	0	0.999698	0	-10000000	24175.3;44739.2;26403.1;33453.2;0;0;0;27618.8;0;0;0;0;	24175.3;44739.2;26403.1;33453.2;0;0;0;27618.8;0;0;0;0;	0.816497;0.877978;0.816497;0.816497;0;0;0;0.816497;0;0;0;0;	41871	0
S:\Projects\active_projects\MS6189_nancy Christopoulou\RAW\ECL06994.raw	ECL06994	Q4V3D3	Q4V3D3	PUX9_ARATH	PUX9	311823	202277	248100	SDYNVVEDNNHVR	SDYNVVEDNNHVR	SDYNVVEDNNHVR3	3	8.34379e-06	8.34379e-06	0.00218921	0.000168407	0.000146349	0.000141303	0.000148236	0	1	184274	112643	159903		527762	0.879598	38.7332	38.5271	38.9381	-8.16925	38.5935	-7.88536	0.000354389	0.000149388	0	608197	3.30675	0.594522	0.0343	0	0.999995	1.71208	0.0533058	117906;54321;40016;89936.8;27624.1;51309.9;	117906;54321;40016;89936.8;27624.1;51309.9;	0.854605;0.877168;0.877493;0.882002;0.915475;0.986404;	25845	0
S:\Projects\active_projects\MS6189_nancy Christopoulou\RAW\ECL06994.raw	ECL06994	Q4V3D3	Q4V3D3	PUX9_ARATH	PUX9	311823	202277	248100	YLFDFIDAAGLVKPGTYR	YLFDFIDAAGLVKPGTYR	YLFDFIDAAGLVKPGTYR3	3	0.000285067	0.00216526	0.00317857	0.000168407	0.000146349	0.000141303	0.000148236	0	1	311823	202277	287144		0	0.324874	104.483	104.279	104.688	106.32	104.431	106.453	0.000979957	0.000149388	0	0	2.74568	0.592624	0.0362238	1.60997	0.998594	0	-10000000	59053.8;232345;27807.8;20423.8;79021.3;54942.8;	59053.8;232345;27807.8;20423.8;79021.3;54942.8;	0.816497;0.156706;0.816497;0.816497;0.276035;0.894689;	71225	0
S:\Projects\active_projects\MS6189_nancy Christopoulou\RAW\ECL06994.raw	ECL06994	Q4V3D3	Q4V3D3	PUX9_ARATH	PUX9	311823	202277	248100	YQPGSSSVQDNREDMNQK	YQPGSSSVQDNREDMNQK	YQPGSSSVQDNREDMNQK3	3	0.000639902	0.0098482	0.066319	0.000168407	0.000146349	0.000141303	0.000148236	0	1	84565.4	53043.1	75297.6		0	0.882861	31.5849	31.3782	31.7913	-21.4787	31.6653	-21.6539	0.00797551	0.000149388	0	0	1.56489	0.0732943	0.0363922	0	0.993639	0.820923	0.218568	79507.2;0;5058.26;0;0;9444.3;0;0;0;0;0;0;	79507.2;0;5058.26;0;0;9444.3;0;0;0;0;0;0;	0.887084;0;0.816497;0;0;0.816497;0;0;0;0;0;0;	20966	0
[truncated: 9 more columns]

## Sheet: PUX10
FRESH
WT
File.Name	Run	Protein.Group	Protein.Ids	Protein.Names	Genes	PG.Quantity	PG.Normalised	PG.MaxLFQ	Modified.Sequence	Stripped.Sequence	Precursor.Id	Precursor.Charge	Q.Value	PEP	Global.Q.Value	Protein.Q.Value	PG.Q.Value	Global.PG.Q.Value	GG.Q.Value	Translated.Q.Value	Proteotypic	Precursor.Quantity	Precursor.Normalised	Precursor.Translated	Translated.Quality	Ms1.Translated	Quantity.Quality	RT	RT.Start	RT.Stop	iRT	Predicted.RT	Predicted.iRT	Lib.Q.Value	Lib.PG.Q.Value	Ms1.Profile.Corr	Ms1.Area	Evidence	Spectrum.Similarity	Averagine	Mass.Evidence	CScore	Decoy.Evidence	Decoy.CScore	Fragment.Quant.Raw	Fragment.Quant.Corrected	Fragment.Correlations	MS2.Scan	IM
S:\Projects\active_projects\MS6189_nancy Christopoulou\RAW\ECL06884.raw	ECL06884	Q9M0N1	Q9M0N1	PUX10_ARATH	PUX10	917268	1428600	1207830	AALEADQAR	AALEADQAR	AALEADQAR2	2	6.77798e-05	0.000114756	6.19912e-05	0.000171674	0.000153539	0.000141303	0.000155304	0	1	498323	623771	434133		6302140	0.905488	22.8533	22.6449	23.0626	-30.2763	22.7612	-30.247	8.6368e-06	0.000149388	0.724102	7233960	3.98095	0.530383	0.0872383	0.886757	0.999934	0.899925	0.0488354	393111;324809;78048.6;74500.3;27162.7;0;	393111;324809;78048.6;74500.3;27162.7;0;	0.904465;0.896697;0.902246;0.914995;0.929608;0;	15129	0
S:\Projects\active_projects\MS6189_nancy Christopoulou\RAW\ECL06884.raw	ECL06884	Q9M0N1	Q9M0N1	PUX10_ARATH	PUX10	917268	1428600	1207830	ALALGEEPEKGPDVTQVLVR	ALALGEEPEKGPDVTQVLVR	ALALGEEPEKGPDVTQVLVR3	3	2.85984e-05	2.30334e-05	0.000276855	0.000171674	0.000153539	0.000141303	0.000155304	0	1	917268	1428600	994281		5106000	0.95488	83.9042	83.698	84.1121	57.7312	83.661	57.8067	2.74882e-05	0.000149388	0	4710510	5.26267	0.653539	0.0646084	0.956017	0.999987	0	-10000000	490787;226141;230026;196455;197192;187552;44343.2;	490787;226141;230026;196455;197192;187552;44343.2;	0.964437;0.930555;0.944164;0.943555;0.970831;0.932932;0.944718;	56388	0
S:\Projects\active_projects\MS6189_nancy Christopoulou\RAW\ECL06884.raw	ECL06884	Q9M0N1	Q9M0N1	PUX10_ARATH	PUX10	917268	1428600	1207830	DDGGGNRGPGVAWR	DDGGGNRGPGVAWR	DDGGGNRGPGVAWR3	3	0.000348701	0.00768888	0.00349498	0.000171674	0.000153539	0.000141303	0.000155304	0	1	48918.3	62790.7	43701.2		0	0.837205	38.0322	37.8276	38.2364	-2.37079	37.9004	-2.10176	0.00182396	0.000149388	0	0	1.64813	0.294047	0.0338233	0	0.995622	0.958986	0.0796151	26474.9;5340.85;17102.6;0;0;0;0;0;0;0;30207;0;	26474.9;5340.85;17102.6;0;0;0;0;0;0;0;30207;0;	0.816497;0.816497;0.875727;0;0;0;0;0;0;0;0.0779236;0;	25348	0
S:\Projects\active_projects\MS6189_nancy Christopoulou\RAW\ECL06884.raw	ECL06884	Q9M0N1	Q9M0N1	PUX10_ARATH	PUX10	917268	1428600	1207830	FPFC(UniMod:4)AVVMPAANQR	FPFCAVVMPAANQR	FPFC(UniMod:4)AVVMPAANQR3	3	0.00308646	0.139532	0.00334569	0.000171674	0.000153539	0.000141303	0.000155304	0	1	23624	35272.8	24549.2		0	0.888672	90.4462	90.2416	90.6502	69.7644	90.4865	69.6622	0.00113845	0.000149388	0	0	1.22627	0.532954	0.0344629	0	0.926099	0.787982	0.42211	18425.7;5198.27;0;0;0;0;0;0;10629.8;0;0;0;	18425.7;5198.27;0;0;0;0;0;0;10629.8;0;0;0;	0.909034;0.816497;0;0;0;0;0;0;0.803692;0;0;0;	60847	0
S:\Projects\active_projects\MS6189_nancy Christopoulou\RAW\ECL06884.raw	ECL06884	Q9M0N1	Q9M0N1	PUX10_ARATH	PUX10	917268	1428600	1207830	GIVDDTELVMR	GIVDDTELVMR	GIVDDTELVMR2	2	2.85984e-05	1.69884e-05	0.000276855	0.000171674	0.000153539	0.000141303	0.000155304	0	1	295054	454922	316618		3235340	0.938719	74.8606	74.653	75.0676	47.6917	74.9249	47.6608	3.6846e-05	0.000149388	0.735906	3015000	3.63174	0.564391	0.053422	0	0.99999	0	-10000000	171704;89818.5;42342.3;33532.2;18945.3;0;	171704;89818.5;42342.3;33532.2;18945.3;0;	0.969407;0.926345;0.835785;0.814722;0.794108;0;	50287	0
S:\Projects\active_projects\MS6189_nancy Christopoulou\RAW\ECL06884.raw	ECL06884	Q9M0N1	Q9M0N1	PUX10_ARATH	PUX10	917268	1428600	1207830	IALLQQVEGPK	IALLQQVEGPK	IALLQQVEGPK2	2	6.14913e-06	6.14913e-06	0.000276855	0.000171674	0.000153539	0.000141303	0.000155304	0	1	693095	985946	686201		0	0.952673	70.8975	70.6891	71.1062	43.9397	71.0407	43.7812	3.51013e-05	0.000149388	0	0	5.10331	0.69256	0.0331999	1.8344	0.999996	0	-10000000	306018;258278;154447;128799;116942;71620.6;146217;12259.3;22610.9;20615.2;17148.2;10735.7;	306018;258278;154447;128799;116942;71620.6;146217;12259.3;22610.9;20615.2;17148.2;10735.7;	0.957541;0.953028;0.903719;0.940397;0.972654;0.884685;0.718698;0.51702;0.875777;0.660671;0.529361;0.875474;	47624	0
S:\Projects\active_projects\MS6189_nancy Christopoulou\RAW\ECL06884.raw	ECL06884	Q9M0N1	Q9M0N1	PUX10_ARATH	PUX10	917268	1428600	1207830	IDFVVEGFMDALQR	IDFVVEGFMDALQR	IDFVVEGFMDALQR3	3	0.00951457	0.531432	0.000439643	0.000171674	0.000153539	0.000141303	0.000155304	0	1	20223.4	37895.2	26374.4		0	0.87381	107.881	107.67	108.09	117.329	108.452	115.762	6.53979e-05	0.000149388	0	0	1.17058	0.293341	0.0345766	0	0.766915	0	-10000000	15505.9;4717.5;0;0;0;0;	15505.9;4717.5;0;0;0;0;	0.891248;0.816497;0;0;0;0;	72678	0
S:\Projects\active_projects\MS6189_nancy Christopoulou\RAW\ECL06884.raw	ECL06884	Q9M0N1	Q9M0N1	PUX10_ARATH	PUX10	917268	1428600	1207830	IVEDSSPTLVTAR	IVEDSSPTLVTAR	IVEDSSPTLVTAR2	2	8.33777e-07	8.33777e-07	4.03527e-05	0.000171674	0.000153539	0.000141303	0.000155304	0	1	704554	886237	616806		4505270	0.948645	48.6988	48.4921	48.9058	16.1584	48.9071	15.8588	5.62206e-06	0.000149388	0.918115	5146200	6.10396	0.429908	0.0337411	0	1	0	-10000000	509310;346901;207593;150060;119951;57781.2;41854.7;14227.7;15029.9;0;	509310;346901;207593;150060;119951;57781.2;41854.7;14227.7;15029.9;0;	0.941641;0.94586;0.953107;0.948912;0.912992;0.939706;0.902261;0.685596;0.908154;0;	32586	0
S:\Projects\active_projects\MS6189_nancy Christopoulou\RAW\ECL06884.raw	ECL06884	Q9M0N1	Q9M0N1	PUX10_ARATH	PUX10	917268	1428600	1207830	LREEQDAAYR	LREEQDAAYR	LREEQDAAYR2	2	9.65531e-05	0.000316267	0.000276855	0.000171674	0.000153539	0.000141303	0.000155304	0	1	37719.6	47041.5	32740.1		0	0.881554	22.4663	22.2581	22.6743	-31.0569	22.3517	-30.9701	3.6846e-05	0.000149388	0	0	1.92247	0.6168	0.0333468	0.89206	0.999819	0	-10000000	15964.4;13931.3;7823.92;0;0;	15964.4;13931.3;7823.92;0;0;	0.898016;0.933937;0.75469;0;0;	14868	0
S:\Projects\active_projects\MS6189_nancy Christopoulou\RAW\ECL06884.raw	ECL06884	Q9M0N1	Q9M0N1	PUX10_ARATH	PUX10	917268	1428600	1207830	LREEQDAAYR	LREEQDAAYR	LREEQDAAYR3	3	0.000284239	0.00433249	0.000902757	0.000171674	0.000153539	0.000141303	0.000155304	0	1	242403	300561	209185		2493910	0.869323	22.4288	22.2206	22.6369	-30.8297	22.4699	-31.0399	0.000745628	0.000149388	0.756403	2889930	2.29872	0.527324	0.886536	0.594248	0.997528	0	-10000000	135557;71933.3;43787.6;63058.9;0;0;	135557;71933.3;43787.6;63058.9;0;0;	0.847459;0.769673;0.88353;0.906458;0;0;	14842	0
S:\Projects\active_projects\MS6189_nancy Christopoulou\RAW\ECL06884.raw	ECL06884	Q9M0N1	Q9M0N1	PUX10_ARATH	PUX10	917268	1428600	1207830	SPEEMLAILQR	SPEEMLAILQR	SPEEMLAILQR2	2	2.50133e-06	2.50133e-06	0.000276855	0.000171674	0.000153539	0.000141303	0.000155304	0	1	163944	246384	171479		0	0.932056	91.906	91.6993	92.1124	72.9414	91.9188	72.9429	2.59337e-05	0.000149388	0	0	3.18903	0.734072	0.0540018	1.54172	0.999999	1.10189	0.198598	85351.9;62582;41913.8;27377.8;36677.9;36033.8;	85351.9;62582;41913.8;27377.8;36677.9;36033.8;	0.925838;0.927897;0.936318;0.911503;0.941655;0.909898;	61840	0
S:\Projects\active_projects\MS6189_nancy Christopoulou\RAW\ECL06884.raw	ECL06884	Q9M0N1	Q9M0N1	PUX10_ARATH	PUX10	917268	1428600	1207830	SPEEMLAILQR	SPEEMLAILQR	SPEEMLAILQR3	3	0.00166542	0.069085	0.000902757	0.000171674	0.000153539	0.000141303	0.000155304	0	1	37407.2	56193.6	39109.7		0	0.932384	91.8663	91.6597	92.0727	74.0254	92.4239	72.8587	0.000442957	0.000149388	0	0	1.95585	0.415584	0.0334495	0	0.961992	1.65607	0.0851354	23825.3;0;13582;3888.17;0;	23825.3;0;13582;3888.17;0;	0.931829;0;0.933358;0.678664;0;	61813	0
WT
S:\Projects\active_projects\MS6189_nancy Christopoulou\RAW\ECL06991-2.raw	ECL06991-2	Q9M0N1	Q9M0N1	PUX10_ARATH	PUX10	1276260	1285730	1090750	AALEADQAR	AALEADQAR	AALEADQAR2	2	4.82218e-05	2.51139e-05	6.19912e-05	0.000166306	0.000146606	0.000141303	0.000148434	0	1	385324	452068	403141		8475030	0.918903	27.3094	27.1005	27.5185	-30.2763	27.0276	-29.8503	8.6368e-06	0.000149388	0.711508	8100470	4.52058	0.204851	0.394221	1.24718	0.999984	1.69148	0.01381	306141;250925;55320.2;55078.2;23862.6;5280.59;	306141;250925;55320.2;55078.2;23862.6;5280.59;	0.920441;0.914206;0.910758;0.903133;0.91806;0.683893;	18069	0
S:\Projects\active_projects\MS6189_nancy Christopoulou\RAW\ECL06991-2.raw	ECL06991-2	Q9M0N1	Q9M0N1	PUX10_ARATH	PUX10	1276260	1285730	1090750	ALALGEEPEKGPDVTQVLVR	ALALGEEPEKGPDVTQVLVR	ALALGEEPEKGPDVTQVLVR3	3	4.82218e-05	4.48335e-05	0.000276855	0.000166306	0.000146606	0.000141303	0.000148434	0	1	1276260	1285730	1146570		5874310	0.930311	86.4819	86.277	86.687	57.7312	87.0134	56.9886	2.74882e-05	0.000149388	0.971289	6538720	5.59334	0.691139	0.886772	0.928126	0.999971	0	-10000000	689207;329402;306424;280625;208958;327416;85602.9;	689207;329402;306424;280625;208958;327416;85602.9;	0.935196;0.92022;0.91149;0.938867;0.897147;0.949939;0.926252;	58278	0
S:\Projects\active_projects\MS6189_nancy Christopoulou\RAW\ECL06991-2.raw	ECL06991-2	Q9M0N1	Q9M0N1	PUX10_ARATH	PUX10	1276260	1285730	1090750	FPFC(UniMod:4)AVVMPAANQR	FPFCAVVMPAANQR	FPFC(UniMod:4)AVVMPAANQR3	3	0.00201317	0.0629757	0.00334569	0.000166306	0.000146606	0.000141303	0.000148434	0	1	44945.5	41726.2	37210.2		0	0.81112	92.5638	92.3612	92.7659	69.7644	92.5191	69.8577	0.00113845	0.000149388	0	0	1.63276	0.201065	0.0344629	0	0.961209	1.03705	0.166574	30908.1;6541.01;0;0;7496.4;8724.8;0;0;0;0;0;0;	30908.1;6541.01;0;0;7496.4;8724.8;0;0;0;0;0;0;	0.8879;0.765443;0;0;0.534404;0.765443;0;0;0;0;0;0;	62457	0
S:\Projects\active_projects\MS6189_nancy Christopoulou\RAW\ECL06991-2.raw	ECL06991-2	Q9M0N1	Q9M0N1	PUX10_ARATH	PUX10	1276260	1285730	1090750	GIVDDTELVMR	GIVDDTELVMR	GIVDDTELVMR2	2	8.2544e-05	9.22743e-05	0.000276855	0.000166306	0.000146606	0.000141303	0.000148434	0	1	495069	537524	479348		11383000	0.89408	79.6009	79.3952	79.8072	47.6917	79.2706	48.0739	3.6846e-05	0.000149388	0.747636	11756400	3.86721	0.349153	0.0333386	0.45528	0.999941	0	-10000000	211646;146199;66942.8;137225;28730.1;39117.2;	211646;146199;66942.8;137225;28730.1;39117.2;	0.893572;0.917562;0.864416;0.869845;0.663502;0.759062;	53577	0
S:\Projects\active_projects\MS6189_nancy Christopoulou\RAW\ECL06991-2.raw	ECL06991-2	Q9M0N1	Q9M0N1	PUX10_ARATH	PUX10	1276260	1285730	1090750	IALLQQVEGPK	IALLQQVEGPK	IALLQQVEGPK2	2	3.5345e-06	3.5345e-06	0.000276855	0.000166306	0.000146606	0.000141303	0.000148434	0	1	884539	812140	724243		5701620	0.965368	75.7785	75.5711	75.9861	43.9397	75.83	43.9785	3.51013e-05	0.000149388	0.839069	6963560	5.9248	0.613448	0.298049	1.81173	0.999998	0	-10000000	374404;332980;234626;177155;149149;107081;98056.5;58995.3;37215.4;42681;7827.95;12875.7;	374404;332980;234626;177155;149149;107081;98056.5;58995.3;37215.4;42681;7827.95;12875.7;	0.965327;0.962632;0.964911;0.970597;0.961556;0.911136;0.97211;0.92011;0.912237;0.937726;0.624425;0.848386;	50984	0
S:\Projects\active_projects\MS6189_nancy Christopoulou\RAW\ECL06991-2.raw	ECL06991-2	Q9M0N1	Q9M0N1	PUX10_ARATH	PUX10	1276260	1285730	1090750	IDFVVEGFMDALQR	IDFVVEGFMDALQR	IDFVVEGFMDALQR3	3	2.81207e-05	1.81377e-05	0.000439643	0.000166306	0.000146606	0.000141303	0.000148434	0	1	107086	116119	103551		616907	0.921303	109.379	109.173	109.586	117.329	109.546	116.869	6.53979e-05	0.000149388	0	637964	4.18255	0.504297	0.0345766	0	0.999988	0	-10000000	55154.1;27438.4;24493.4;23478.6;46284;11513.1;	55154.1;27438.4;24493.4;23478.6;46284;11513.1;	0.948382;0.897068;0.887475;0.7744;0.970241;0.86878;	73938	0
S:\Projects\active_projects\MS6189_nancy Christopoulou\RAW\ECL06991-2.raw	ECL06991-2	Q9M0N1	Q9M0N1	PUX10_ARATH	PUX10	1276260	1285730	1090750	IVEDSSPTLVTAR	IVEDSSPTLVTAR	IVEDSSPTLVTAR2	2	3.5345e-06	3.5345e-06	4.03527e-05	0.000166306	0.000146606	0.000141303	0.000148434	0	1	749343	806981	719642		6192220	0.912086	53.2016	52.9938	53.4082	16.1584	53.6057	15.6035	5.62206e-06	0.000149388	0.901087	6447780	5.36071	0.447156	0.249549	0.72565	0.999998	0	-10000000	522634;369452;213099;166792;131032;93253.8;42591.2;19340.8;11382.3;6106.05;	522634;369452;213099;166792;131032;93253.8;42591.2;19340.8;11382.3;6106.05;	0.898161;0.910851;0.922127;0.901993;0.902847;0.933721;0.913449;0.759311;0.737479;0.737479;	35596	0
S:\Projects\active_projects\MS6189_nancy Christopoulou\RAW\ECL06991-2.raw	ECL06991-2	Q9M0N1	Q9M0N1	PUX10_ARATH	PUX10	1276260	1285730	1090750	LREEQDAAYR	LREEQDAAYR	LREEQDAAYR2	2	0.00786002	0.387205	0.000276855	0.000166306	0.000146606	0.000141303	0.000148434	0	1	26318.7	31384.8	27988		0	0.852135	26.8194	26.6128	27.0259	-31.0569	26.5917	-30.715	3.6846e-05	0.000149388	0	0	1.12538	0.560927	0.0333468	0.668994	0.801199	0	-10000000	8590.59;17728.1;0;0;0;	8590.59;17728.1;0;0;0;	0.689939;0.930731;0;0;0;	17738	0
S:\Projects\active_projects\MS6189_nancy Christopoulou\RAW\ECL06991-2.raw	ECL06991-2	Q9M0N1	Q9M0N1	PUX10_ARATH	PUX10	1276260	1285730	1090750	LREEQDAAYR	LREEQDAAYR	LREEQDAAYR3	3	2.81207e-05	1.26499e-05	0.000902757	0.000166306	0.000146606	0.000141303	0.000148434	0	1	128184	151229	134861		0	0.816497	26.7825	26.5751	26.989	-30.8297	26.7179	-30.7803	0.000745628	0.000149388	0	0	2.1089	0.432145	0.0333495	0.804984	0.999992	0	-10000000	62458.2;52595.6;35827.4;29898.4;8402.31;0;	62458.2;52595.6;35827.4;29898.4;8402.31;0;	0.816497;0.816497;0.816497;0.816497;0.816497;0;	17712	0
S:\Projects\active_projects\MS6189_nancy Christopoulou\RAW\ECL06991-2.raw	ECL06991-2	Q9M0N1	Q9M0N1	PUX10_ARATH	PUX10	1276260	1285730	1090750	LVSVSSAVGEAMEFVALFDR	LVSVSSAVGEAMEFVALFDR	LVSVSSAVGEAMEFVALFDR3	3	1.95328e-06	1.95328e-06	3.99789e-05	0.000166306	0.000146606	0.000141303	0.000148434	0	1	36605.7	37372.4	33327.6		0	0.902858	127.72	127.51	127.93	163.638	127.726	163.58	5.56998e-06	0.000149388	0	0	2.90032	0.615912	0.0365983	0	0.999999	1.1958	0.129964	11905.2;19616.5;5290.97;6848.71;6114.81;5084;0;18671.8;0;0;0;0;	11905.2;19616.5;5290.97;6848.71;6114.81;5084;0;18671.8;0;0;0;0;	0.816497;0.977654;0.816497;0.816497;0.816497;0.816497;0;0.480194;0;0;0;0;	86208	0
S:\Projects\active_projects\MS6189_nancy Christopoulou\RAW\ECL06991-2.raw	ECL06991-2	Q9M0N1	Q9M0N1	PUX10_ARATH	PUX10	1276260	1285730	1090750	LVSVSSAVGEAMEFVALFDRDYGSNNAFK	LVSVSSAVGEAMEFVALFDRDYGSNNAFK	LVSVSSAVGEAMEFVALFDRDYGSNNAFK3	3	5.58078e-07	5.58078e-07	0.000606537	0.000166306	0.000146606	0.000141303	0.000148434	0	1	55686.9	55653.6	49630.3		0	0.867602	125.015	124.802	125.226	156.87	125.016	156.855	6.7506e-05	0.000149388	0	0	2.37268	0.644973	0.042448	0	1	0.631392	0.211644	8524.48;27886.1;15409.1;6901.68;19276.3;0;	8524.48;27886.1;15409.1;6901.68;19276.3;0;	0.675231;0.929717;0.931919;0.675231;0.862814;0;	84412	0
S:\Projects\active_projects\MS6189_nancy Christopoulou\RAW\ECL06991-2.raw	ECL06991-2	Q9M0N1	Q9M0N1	PUX10_ARATH	PUX10	1276260	1285730	1090750	SPEEMLAILQR	SPEEMLAILQR	SPEEMLAILQR2	2	0.000497767	0.00874762	0.000276855	0.000166306	0.000146606	0.000141303	0.000148434	0	1	289499	256776	228985		0	0.859793	94.2118	94.0092	94.4157	72.9414	93.8067	73.947	2.59337e-05	0.000149388	0	0	2.53265	0.514856	0.0334466	0.238421	0.994426	1.22191	0.0903092	120464;84760.3;67531.2;70867.5;101504;0;	120464;84760.3;67531.2;70867.5;101504;0;	0.94974;0.969139;0.837378;0.434582;0.767958;0;	63590	0
S:\Projects\active_projects\MS6189_nancy Christopoulou\RAW\ECL06991-2.raw	ECL06991-2	Q9M0N1	Q9M0N1	PUX10_ARATH	PUX10	1276260	1285730	1090750	SPEEMLAILQR	SPEEMLAILQR	SPEEMLAILQR3	3	2.81207e-05	7.72012e-06	0.000902757	0.000166306	0.000146606	0.000141303	0.000148434	0	1	56248.3	51028	45505.2		0	0.922555	94.1731	93.9704	94.3765	74.0254	94.24	73.8503	0.000442957	0.000149388	0	0	3.10652	0.379151	0.0334495	0	0.999995	1.59021	0.0228663	26517.2;13962.8;15768.4;4025.01;5048.11;	26517.2;13962.8;15768.4;4025.01;5048.11;	0.931083;0.923932;0.906995;0.743604;0.743604;	63563	0
mca-II-KOc
S:\Projects\active_projects\MS6189_nancy Christopoulou\RAW\ECL06885.raw	ECL06885	Q9M0N1	Q9M0N1	PUX10_ARATH	PUX10	1499420	1958280	1619420	AALEADQAR	AALEADQAR	AALEADQAR2	2	2.79893e-05	3.04891e-05	6.19912e-05	0.000169176	0.000154967	0.000141303	0.000156593	0	1	736310	844197	608413		7603410	0.888336	22.898	22.6894	23.1069	-30.2763	22.844	-30.2823	8.6368e-06	0.000149388	0.844746	9201750	4.28815	0.203905	0.0872383	1.64033	0.999982	0	-10000000	567869;506235;121605;112239;46835.6;16261.5;	567869;506235;121605;112239;46835.6;16261.5;	0.887933;0.869404;0.892268;0.875359;0.883008;0.782139;	15129	0
S:\Projects\active_projects\MS6189_nancy Christopoulou\RAW\ECL06885.raw	ECL06885	Q9M0N1	Q9M0N1	PUX10_ARATH	PUX10	1499420	1958280	1619420	ALALGEEPEKGPDVTQVLVR	ALALGEEPEKGPDVTQVLVR	ALALGEEPEKGPDVTQVLVR3	3	2.79893e-05	1.89553e-05	0.000276855	0.000169176	0.000154967	0.000141303	0.000156593	0	1	1499420	1958280	1411330		18687800	0.955111	83.8338	83.628	84.04	57.7312	83.7897	57.704	2.74882e-05	0.000149388	0.845619	19854200	5.97855	0.685247	0.160878	0.944809	0.999989	1.53159	0.0496448	785881;408222;394106;319435;324527;272972;99326.4;	785881;408222;394106;319435;324527;272972;99326.4;	0.956019;0.936758;0.95732;0.950151;0.958051;0.949349;0.968171;	56388	0
S:\Projects\active_projects\MS6189_nancy Christopoulou\RAW\ECL06885.raw	ECL06885	Q9M0N1	Q9M0N1	PUX10_ARATH	PUX10	1499420	1958280	1619420	DDGGGNRGPGVAWR	DDGGGNRGPGVAWR	DDGGGNRGPGVAWR3	3	0.00013338	0.00181492	0.00349498	0.000169176	0.000154967	0.000141303	0.000156593	0	1	86081.8	104527	75332.7		0	0.851405	38.0755	37.8701	38.279	-2.37079	37.9959	-2.17347	0.00182396	0.000149388	0	0	2.19338	0.257105	0.0338233	0	0.998923	1.27549	0.0369997	56723.7;17735;11623.1;0;0;7670.78;0;0;7466.9;0;38269.9;0;	56723.7;17735;11623.1;0;0;7670.78;0;0;7466.9;0;38269.9;0;	0.869472;0.816497;0.816497;0;0;0.816497;0;0;0.816497;0;0.106583;0;	25348	0
S:\Projects\active_projects\MS6189_nancy Christopoulou\RAW\ECL06885.raw	ECL06885	Q9M0N1	Q9M0N1	PUX10_ARATH	PUX10	1499420	1958280	1619420	FPFC(UniMod:4)AVVMPAANQR	FPFCAVVMPAANQR	FPFC(UniMod:4)AVVMPAANQR3	3	7.14184e-05	0.0010488	0.00334569	0.000169176	0.000154967	0.000141303	0.000156593	0	1	50356.9	59239.6	42694		0	0.824961	90.4668	90.2633	90.6713	69.7644	90.4546	69.7537	0.00113845	0.000149388	0	0	2.35591	0.403116	0.0344629	0	0.999377	1.62077	0.779941	30179.7;7797.62;9629.4;0;12379.6;5561.47;0;0;12719.5;0;0;0;	30179.7;7797.62;9629.4;0;12379.6;5561.47;0;0;12719.5;0;0;0;	0.931162;0.633251;0.932861;0;0.686811;0.686811;0;0;0.817123;0;0;0;	60917	0
S:\Projects\active_projects\MS6189_nancy Christopoulou\RAW\ECL06885.raw	ECL06885	Q9M0N1	Q9M0N1	PUX10_ARATH	PUX10	1499420	1958280	1619420	GIVDDTELVMR	GIVDDTELVMR	GIVDDTELVMR2	2	9.8286e-06	9.8286e-06	0.000276855	0.000169176	0.000154967	0.000141303	0.000156593	0	1	635881	758873	546920		5038210	0.954105	75.0347	74.8275	75.2417	47.6917	74.9852	47.7612	3.6846e-05	0.000149388	0.923897	5857710	4.92176	0.846988	0.281875	0	0.999994	0	-10000000	333810;234829;110553;67242.1;36311.9;0;	333810;234829;110553;67242.1;36311.9;0;	0.94646;0.970636;0.953719;0.934329;0.867715;0;	50427	0
S:\Projects\active_projects\MS6189_nancy Christopoulou\RAW\ECL06885.raw	ECL06885	Q9M0N1	Q9M0N1	PUX10_ARATH	PUX10	1499420	1958280	1619420	IALLQQVEGPK	IALLQQVEGPK	IALLQQVEGPK2	2	2.79893e-05	3.82118e-05	0.000276855	0.000169176	0.000154967	0.000141303	0.000156593	0	1	1097690	1331550	959646		6291020	0.950283	70.9808	70.7731	71.1879	43.9397	71.2077	43.7979	3.51013e-05	0.000149388	0.675553	7195950	5.8786	0.644775	0.0331999	1.86552	0.999977	0	-10000000	456024;436820;275235;204843;185286;133266;155124;24651.7;39032.1;37663.8;27098.5;24231;	456024;436820;275235;204843;185286;133266;155124;24651.7;39032.1;37663.8;27098.5;24231;	0.939111;0.961313;0.939106;0.951633;0.961983;0.934121;0.824101;0.849928;0.921671;0.857948;0.95426;0.902484;	47694	0
S:\Projects\active_projects\MS6189_nancy Christopoulou\RAW\ECL06885.raw	ECL06885	Q9M0N1	Q9M0N1	PUX10_ARATH	PUX10	1499420	1958280	1619420	IDFVVEGFMDALQR	IDFVVEGFMDALQR	IDFVVEGFMDALQR3	3	5.66305e-05	0.000156168	0.000439643	0.000169176	0.000154967	0.000141303	0.000156593	0	1	78786	105783	76237.6		339299	0.865391	107.845	107.637	108.054	117.329	108.397	115.848	6.53979e-05	0.000149388	0.420016	350641	3.22527	0.498703	0.0345766	0	0.999907	0	-10000000	39612.8;17994.7;21178.5;4356.95;7841.1;4249.46;	39612.8;17994.7;21178.5;4356.95;7841.1;4249.46;	0.879375;0.78436;0.908085;0.615373;0.865513;0.615373;	72748	0
S:\Projects\active_projects\MS6189_nancy Christopoulou\RAW\ECL06885.raw	ECL06885	Q9M0N1	Q9M0N1	PUX10_ARATH	PUX10	1499420	1958280	1619420	IVEDSSPTLVTAR	IVEDSSPTLVTAR	IVEDSSPTLVTAR2	2	2.79893e-05	3.88136e-05	4.03527e-05	0.000169176	0.000154967	0.000141303	0.000156593	0	1	851668	1046190	753991		5927150	0.931631	48.7333	48.5254	48.939	16.1584	48.9845	15.8254	5.62206e-06	0.000149388	0.972096	6695000	5.69664	0.491356	1	0.122729	0.999977	0	-10000000	611303;434202;247752;169714;157640;105515;53364.3;21014.4;18173.6;8232.55;	611303;434202;247752;169714;157640;105515;53364.3;21014.4;18173.6;8232.55;	0.933462;0.933488;0.928891;0.93088;0.92018;0.936226;0.935164;0.909108;0.896463;0.523581;	32586	0
S:\Projects\active_projects\MS6189_nancy Christopoulou\RAW\ECL06885.raw	ECL06885	Q9M0N1	Q9M0N1	PUX10_ARATH	PUX10	1499420	1958280	1619420	LREEQDAAYR	LREEQDAAYR	LREEQDAAYR2	2	8.0233e-07	8.0233e-07	0.000276855	0.000169176	0.000154967	0.000141303	0.000156593	0	1	65816.8	69132.7	49823.9		1095700	0.844951	22.51	22.3008	22.7187	-31.0569	22.4366	-31.0139	3.6846e-05	0.000149388	0.804984	1447410	3.74117	0.716204	0.0726345	1.67275	1	0	-10000000	29089.7;23481.9;13245.3;14062.7;8952.58;	29089.7;23481.9;13245.3;14062.7;8952.58;	0.880877;0.816497;0.816497;0.910098;0.816497;	14868	0
S:\Projects\active_projects\MS6189_nancy Christopoulou\RAW\ECL06885.raw	ECL06885	Q9M0N1	Q9M0N1	PUX10_ARATH	PUX10	1499420	1958280	1619420	LREEQDAAYR	LREEQDAAYR	LREEQDAAYR3	3	7.14184e-05	0.00102068	0.000902757	0.000169176	0.000154967	0.000141303	0.000156593	0	1	410251	425852	306912		3788660	0.899548	22.4722	22.2631	22.6814	-30.8297	22.5542	-31.0848	0.000745628	0.000149388	0.797461	5064330	2.40432	0.665862	0.281834	0.593251	0.999394	0	-10000000	188127;125042;104842;117282;0;0;	188127;125042;104842;117282;0;0;	0.904524;0.903534;0.886836;0.902929;0;0;	14842	0
S:\Projects\active_projects\MS6189_nancy Christopoulou\RAW\ECL06885.raw	ECL06885	Q9M0N1	Q9M0N1	PUX10_ARATH	PUX10	1499420	1958280	1619420	SPEEMLAILQR	SPEEMLAILQR	SPEEMLAILQR2	2	1.40408e-06	1.40408e-06	0.000276855	0.000169176	0.000154967	0.000141303	0.000156593	0	1	256900	296521	213702		2722530	0.919263	91.9198	91.7146	92.1246	72.9414	91.9139	72.9488	2.59337e-05	0.000149388	0.840409	3272850	4.60274	0.627836	0.0714402	1.62017	0.999999	1.74057	0.137185	117828;112928;72552.7;63921.6;66518.4;44894;	117828;112928;72552.7;63921.6;66518.4;44894;	0.897716;0.905682;0.934316;0.923975;0.94101;0.825032;	61910	0
S:\Projects\active_projects\MS6189_nancy Christopoulou\RAW\ECL06885.raw	ECL06885	Q9M0N1	Q9M0N1	PUX10_ARATH	PUX10	1499420	1958280	1619420	SPEEMLAILQR	SPEEMLAILQR	SPEEMLAILQR3	3	5.17451e-05	0.000118553	0.000902757	0.000169176	0.000154967	0.000141303	0.000156593	0	1	63075.3	73527	52990.9		0	0.935274	91.8805	91.6752	92.0856	74.0254	92.4108	72.8612	0.000442957	0.000149388	0	0	3.18704	0.47283	0.0334495	0	0.99993	1.12877	0.352205	36606.4;11272.4;15196.5;7525.28;7002.51;	36606.4;11272.4;15196.5;7525.28;7002.51;	0.958345;0.927023;0.885817;0.767487;0.767487;	61883	0
mca-II-KOc
S:\Projects\active_projects\MS6189_nancy Christopoulou\RAW\ECL06992.raw	ECL06992	Q9M0N1	Q9M0N1	PUX10_ARATH	PUX10	1833650	1207420	1370410	AALEADQAR	AALEADQAR	AALEADQAR2	2	0.000158559	0.000405393	6.19912e-05	0.000178731	0.000151953	0.000141303	0.000152579	0	1	784221	629545	728473		7666670	0.88823	27.2405	27.0332	27.4496	-30.2763	27.0624	-29.9786	8.6368e-06	0.000149388	0.67388	8253380	3.99919	0.537084	0.396079	0.871774	0.99973	0.866269	0.0491996	610019;546361;121826;114506;52375.6;0;	610019;546361;121826;114506;52375.6;0;	0.888836;0.870031;0.874369;0.900469;0.913413;0;	17999	0
S:\Projects\active_projects\MS6189_nancy Christopoulou\RAW\ECL06992.raw	ECL06992	Q9M0N1	Q9M0N1	PUX10_ARATH	PUX10	1833650	1207420	1370410	ALALGEEPEKGPDVTQVLVR	ALALGEEPEKGPDVTQVLVR	ALALGEEPEKGPDVTQVLVR3	3	0.000109093	0.000126293	0.000276855	0.000178731	0.000151953	0.000141303	0.000152579	0	1	1833650	1207420	1397150		9504260	0.952151	86.431	86.2271	86.6344	57.7312	86.9789	56.968	2.74882e-05	0.000149388	0.945147	12473600	6.03566	0.704486	1	0.954149	0.999916	1.10872	0.108744	936823;461355;479894;416929;340578;382844;112984;	936823;461355;479894;416929;340578;382844;112984;	0.946261;0.937029;0.957325;0.959432;0.924043;0.924155;0.956952;	58418	0
S:\Projects\active_projects\MS6189_nancy Christopoulou\RAW\ECL06992.raw	ECL06992	Q9M0N1	Q9M0N1	PUX10_ARATH	PUX10	1833650	1207420	1370410	DKESMSLK	DKESMSLK	DKESMSLK2	2	0.00347079	0.20388	0.00925811	0.000178731	0.000151953	0.000141303	0.000152579	0	1	153063	129634	150005		2327120	0.764168	27.8646	27.6567	28.073	-28.8278	27.8571	-28.8456	0.00200844	0.000149388	0	2374580	0.847353	0.190826	0.0877008	0.311534	0.880228	2.01697	0.748929	69699.9;0;0;51994.2;31369.3;0;0;0;318997;115899;0;0;	69699.9;0;0;51994.2;31369.3;0;0;0;318997;115899;0;0;	0.857819;0;0;0.693383;0.67341;0;0;0;0.431368;0.0574176;0;0;	18418	0
S:\Projects\active_projects\MS6189_nancy Christopoulou\RAW\ECL06992.raw	ECL06992	Q9M0N1	Q9M0N1	PUX10_ARATH	PUX10	1833650	1207420	1370410	FPFC(UniMod:4)AVVMPAANQR	FPFCAVVMPAANQR	FPFC(UniMod:4)AVVMPAANQR3	3	0.00191349	0.0944778	0.00334569	0.000178731	0.000151953	0.000141303	0.000152579	0	1	40482.7	26281.6	30411.5		0	0.824248	92.4828	92.2806	92.6847	69.7644	92.4634	69.7795	0.00113845	0.000149388	0	0	1.42072	0.201864	0.0344629	0	0.940686	1.04124	0.223798	31723.6;0;0;9328.11;8759.11;30853.7;0;7336.74;9604.93;0;0;0;	31723.6;0;0;9328.11;8759.11;30853.7;0;7336.74;9604.93;0;0;0;	0.898992;0;0;0.753568;0.553544;0.655895;0;0;0.15712;0;0;0;	62597	0
S:\Projects\active_projects\MS6189_nancy Christopoulou\RAW\ECL06992.raw	ECL06992	Q9M0N1	Q9M0N1	PUX10_ARATH	PUX10	1833650	1207420	1370410	GIVDDTELVMR	GIVDDTELVMR	GIVDDTELVMR2	2	6.86106e-05	2.66145e-05	0.000276855	0.000178731	0.000151953	0.000141303	0.000152579	0	1	898393	687033	794993		0	0.906024	79.5912	79.3869	79.7965	47.6917	79.2195	48.1784	3.6846e-05	0.000149388	0	0	3.83939	0.566195	0.0333386	0.770038	0.999982	1.05488	0.0318054	494750;258392;190085;145250;61202.8;36333.8;	494750;258392;190085;145250;61202.8;36333.8;	0.920619;0.868755;0.859045;0.92261;0.89604;0.782584;	53717	0
S:\Projects\active_projects\MS6189_nancy Christopoulou\RAW\ECL06992.raw	ECL06992	Q9M0N1	Q9M0N1	PUX10_ARATH	PUX10	1833650	1207420	1370410	IALLQQVEGPK	IALLQQVEGPK	IALLQQVEGPK2	2	5.03588e-05	2.1881e-05	0.000276855	0.000178731	0.000151953	0.000141303	0.000152579	0	1	1617390	1082840	1253000		8965940	0.961133	75.5902	75.3844	75.7961	43.9397	75.6271	44.0117	3.51013e-05	0.000149388	0.784403	11573400	6.0487	0.650428	0.296739	1.88848	0.999985	0	-10000000	705894;592062;388780;319435;278299;196906;155118;90065.3;76586.8;77797.3;37358.2;27445.1;	705894;592062;388780;319435;278299;196906;155118;90065.3;76586.8;77797.3;37358.2;27445.1;	0.956822;0.966527;0.960953;0.960662;0.940018;0.945633;0.959208;0.947179;0.913224;0.971867;0.906534;0.918759;	50984	0
S:\Projects\active_projects\MS6189_nancy Christopoulou\RAW\ECL06992.raw	ECL06992	Q9M0N1	Q9M0N1	PUX10_ARATH	PUX10	1833650	1207420	1370410	IDFVVEGFMDALQR	IDFVVEGFMDALQR	IDFVVEGFMDALQR3	3	8.44202e-05	6.64487e-05	0.000439643	0.000178731	0.000151953	0.000141303	0.000152579	0	1	241975	165991	192075		0	0.976663	109.256	109.049	109.462	117.329	109.535	116.588	6.53979e-05	0.000149388	0	0	5.3475	0.521802	0.0345766	0	0.999956	0	-10000000	130226;55325.5;56424.3;58031.8;63077.6;21033.6;	130226;55325.5;56424.3;58031.8;63077.6;21033.6;	0.983261;0.970788;0.967198;0.979177;0.988239;0.931503;	74078	0
S:\Projects\active_projects\MS6189_nancy Christopoulou\RAW\ECL06992.raw	ECL06992	Q9M0N1	Q9M0N1	PUX10_ARATH	PUX10	1833650	1207420	1370410	IVEDSSPTLVTAR	IVEDSSPTLVTAR	IVEDSSPTLVTAR2	2	8.44202e-05	5.78743e-05	4.03527e-05	0.000178731	0.000151953	0.000141303	0.000152579	0	1	1205020	958464	1109080		10105300	0.89496	53.1428	52.9373	53.3494	16.1584	53.4697	15.6661	5.62206e-06	0.000149388	0.930399	10979500	4.61671	0.485506	1	0.757751	0.999961	0	-10000000	861700;589202;346126;269695;233658;372973;63719.3;11835.5;16403.9;16524.5;	861700;589202;346126;269695;233658;372973;63719.3;11835.5;16403.9;16524.5;	0.888454;0.888339;0.899505;0.903593;0.894034;0.751727;0.825635;0.603765;0.769065;0.769065;	35596	0
S:\Projects\active_projects\MS6189_nancy Christopoulou\RAW\ECL06992.raw	ECL06992	Q9M0N1	Q9M0N1	PUX10_ARATH	PUX10	1833650	1207420	1370410	LREEQDAAYR	LREEQDAAYR	LREEQDAAYR2	2	0.000123146	0.000220983	0.000276855	0.000178731	0.000151953	0.000141303	0.000152579	0	1	64830.2	54829.4	63445.4		0	0.816497	26.7531	26.5464	26.959	-31.0569	26.6417	-30.8726	3.6846e-05	0.000149388	0	0	2.08652	0.461978	0.0333468	1.60997	0.999853	0	-10000000	24726.3;22855.3;17248.5;0;10470.5;	24726.3;22855.3;17248.5;0;10470.5;	0.816497;0.816497;0.816497;0;0.816497;	17668	0
S:\Projects\active_projects\MS6189_nancy Christopoulou\RAW\ECL06992.raw	ECL06992	Q9M0N1	Q9M0N1	PUX10_ARATH	PUX10	1833650	1207420	1370410	LREEQDAAYR	LREEQDAAYR	LREEQDAAYR3	3	1.25032e-06	1.25032e-06	0.000902757	0.000178731	0.000151953	0.000141303	0.000152579	0	1	218216	186656	215987		0	0.895238	26.7164	26.5089	26.9219	-30.8297	26.7636	-30.9403	0.000745628	0.000149388	0	0	3.98273	0.425404	0.0333495	2.50113	0.999999	0.792007	0.50778	113605;74555.1;60116.5;44494.8;10488.5;18239.3;	113605;74555.1;60116.5;44494.8;10488.5;18239.3;	0.895865;0.910394;0.883576;0.909393;0.740298;0.908216;	17642	0
S:\Projects\active_projects\MS6189_nancy Christopoulou\RAW\ECL06992.raw	ECL06992	Q9M0N1	Q9M0N1	PUX10_ARATH	PUX10	1833650	1207420	1370410	LVSVSSAVGEAMEFVALFDR	LVSVSSAVGEAMEFVALFDR	LVSVSSAVGEAMEFVALFDR3	3	2.67926e-07	2.67926e-07	3.99789e-05	0.000178731	0.000151953	0.000141303	0.000152579	0	1	54371.9	38870.6	44978.7		0	0.858615	127.796	127.586	128.006	163.638	127.719	163.788	5.56998e-06	0.000149388	0	0	3.26548	0.630408	0.0492482	0	1	1.09194	0.183104	22248;16836.1;13273.7;10514.1;7514.03;15287.8;5954.17;24784.9;0;4599.47;0;0;	22248;16836.1;13273.7;10514.1;7514.03;15287.8;5954.17;24784.9;0;4599.47;0;0;	0.816497;0.911912;0.816497;0.816497;0.816497;0.861216;0.816497;0.377377;0;0.816497;0;0;	86488	0
S:\Projects\active_projects\MS6189_nancy Christopoulou\RAW\ECL06992.raw	ECL06992	Q9M0N1	Q9M0N1	PUX10_ARATH	PUX10	1833650	1207420	1370410	LVSVSSAVGEAMEFVALFDRDYGSNNAFK	LVSVSSAVGEAMEFVALFDRDYGSNNAFK	LVSVSSAVGEAMEFVALFDRDYGSNNAFK3	3	1e-09	0	0.000606537	0.000178731	0.000151953	0.000141303	0.000152579	0	1	144683	103981	120320		393776	0.916247	124.988	124.776	125.198	156.87	125.005	156.815	6.7506e-05	0.000149388	0.643003	473510	4.93982	0.804603	0.195517	0	1	0	-10000000	52480.9;52912.2;31893.5;27873.1;39290.2;13170;	52480.9;52912.2;31893.5;27873.1;39290.2;13170;	0.95252;0.872196;0.931682;0.931937;0.927121;0.923502;	84622	0
S:\Projects\active_projects\MS6189_nancy Christopoulou\RAW\ECL06992.raw	ECL06992	Q9M0N1	Q9M0N1	PUX10_ARATH	PUX10	1833650	1207420	1370410	SPEEMLAILQR	SPEEMLAILQR	SPEEMLAILQR2	2	0.000109093	0.000126919	0.000276855	0.000178731	0.000151953	0.000141303	0.000152579	0	1	474742	303822	351565		7037150	0.938596	94.1256	93.9228	94.3288	72.9414	93.7593	73.8663	2.59337e-05	0.000149388	0.801438	9502760	3.88631	0.675395	0.0714402	0.765684	0.999915	2.45807	0.0646896	228623;187869;141720;150144;104399;0;	228623;187869;141720;150144;104399;0;	0.934014;0.923185;0.941371;0.928255;0.944864;0;	63730	0
S:\Projects\active_projects\MS6189_nancy Christopoulou\RAW\ECL06992.raw	ECL06992	Q9M0N1	Q9M0N1	PUX10_ARATH	PUX10	1833650	1207420	1370410	SPEEMLAILQR	SPEEMLAILQR	SPEEMLAILQR3	3	7.14471e-07	7.14471e-07	0.000902757	0.000178731	0.000151953	0.000141303	0.000152579	0	1	102730	65624.3	75936.5		0	0.925389	94.1885	93.9856	94.3917	74.0254	94.1927	74.0253	0.000442957	0.000149388	0	0	4.0427	0.620728	0.0334495	0	1	1.77413	0.0183872	54010.5;26555.1;22164.4;12353;11021.6;	54010.5;26555.1;22164.4;12353;11021.6;	0.916848;0.934522;0.935259;0.932374;0.925071;	63773	0
OLD
WT
S:\Projects\active_projects\MS6189_nancy Christopoulou\RAW\ECL06886.raw	ECL06886	Q9M0N1	Q9M0N1	PUX10_ARATH	PUX10	790930	836891	1201570	AALEADQAR	AALEADQAR	AALEADQAR2	2	2.35078e-05	7.77868e-05	6.19912e-05	0.000169119	0.000152045	0.000141303	0.000153822	0	1	440887	504388	457388		7843430	0.820599	22.6424	22.4341	22.8519	-30.2763	22.5179	-30.0414	8.6368e-06	0.000149388	0.849538	7560470	3.73486	0.190025	0.942249	1.57549	0.999955	0.867654	0.0298048	316870;322051;94822.4;66932.3;29194.8;8931.31;	316870;322051;94822.4;66932.3;29194.8;8931.31;	0.795607;0.84814;0.89462;0.830242;0.851437;0.795607;	14989	0
S:\Projects\active_projects\MS6189_nancy Christopoulou\RAW\ECL06886.raw	ECL06886	Q9M0N1	Q9M0N1	PUX10_ARATH	PUX10	790930	836891	1201570	ALALGEEPEKGPDVTQVLVR	ALALGEEPEKGPDVTQVLVR	ALALGEEPEKGPDVTQVLVR3	3	2.03888e-07	2.03888e-07	0.000276855	0.000169119	0.000152045	0.000141303	0.000153822	0	1	617068	776359	704015		0	0.912675	82.7519	82.5446	82.9567	57.7312	82.6562	57.6068	2.74882e-05	0.000149388	0	0	4.36929	0.812853	0.0365704	0.919831	1	0	-10000000	332208;174244;118402;166458;120177;92280.1;22483.4;	332208;174244;118402;166458;120177;92280.1;22483.4;	0.887212;0.896878;0.957531;0.931589;0.881701;0.885967;0.767341;	55968	0
S:\Projects\active_projects\MS6189_nancy Christopoulou\RAW\ECL06886.raw	ECL06886	Q9M0N1	Q9M0N1	PUX10_ARATH	PUX10	790930	836891	1201570	DDGGGNRGPGVAWR	DDGGGNRGPGVAWR	DDGGGNRGPGVAWR3	3	2.35078e-05	0.000162004	0.00349498	0.000169119	0.000152045	0.000141303	0.000153822	0	1	91597.7	111148	100791		0	0.864113	37.6541	37.4495	37.8578	-2.37079	37.4681	-2.14807	0.00182396	0.000149388	0	0	2.22295	0.260326	0.0338233	0	0.999905	1.2728	0.0291205	65620;14648.3;11329.4;0;5261.72;0;0;0;7881.49;0;99622;0;	65620;14648.3;11329.4;0;5261.72;0;0;0;7881.49;0;99622;0;	0.882963;0.816497;0.816497;0;0.816497;0;0;0;0.816497;0;0.314365;0;	25138	0
S:\Projects\active_projects\MS6189_nancy Christopoulou\RAW\ECL06886.raw	ECL06886	Q9M0N1	Q9M0N1	PUX10_ARATH	PUX10	790930	836891	1201570	DKESMSLK	DKESMSLK	DKESMSLK2	2	8.40248e-05	0.000397776	0.00925811	0.000169119	0.000152045	0.000141303	0.000153822	0	1	223220	247479	224418		1967790	0.786817	23.2687	23.0596	23.4777	-28.8278	23.2673	-28.8306	0.00200844	0.000149388	0.245545	1957290	1.97113	0.349974	0.380831	0.00956898	0.999767	1.61948	0.830238	152517;24308.4;13713;55862.5;14840.2;0;0;0;1.49874e+06;0;0;0;	152517;24308.4;13713;55862.5;14840.2;0;0;0;1.49874e+06;0;0;0;	0.842648;0.816497;0.816497;0.601794;0.909508;0;0;0;0.72521;0;0;0;	15408	0
S:\Projects\active_projects\MS6189_nancy Christopoulou\RAW\ECL06886.raw	ECL06886	Q9M0N1	Q9M0N1	PUX10_ARATH	PUX10	790930	836891	1201570	FPFC(UniMod:4)AVVMPAANQR	FPFCAVVMPAANQR	FPFC(UniMod:4)AVVMPAANQR3	3	2.35078e-05	3.83318e-05	0.00334569	0.000169119	0.000152045	0.000141303	0.000153822	0	1	52742.6	59424.6	53887.2		0	0.921196	89.8706	89.6676	90.0729	69.7644	89.8644	69.7858	0.00113845	0.000149388	0	0	3.08733	0.462765	0.0344629	0	0.999978	1.2423	0.374052	30883.7;6489.26;8576.83;0;15369.6;5059.52;5349.89;0;11738.9;0;0;0;	30883.7;6489.26;8576.83;0;15369.6;5059.52;5349.89;0;11738.9;0;0;0;	0.9536;0.816497;0.816497;0;0.90029;0.816497;0.816497;0;0.767893;0;0;0;	60847	0
S:\Projects\active_projects\MS6189_nancy Christopoulou\RAW\ECL06886.raw	ECL06886	Q9M0N1	Q9M0N1	PUX10_ARATH	PUX10	790930	836891	1201570	GIVDDTELVMR	GIVDDTELVMR	GIVDDTELVMR2	2	0.000156623	0.00169098	0.000276855	0.000169119	0.000152045	0.000141303	0.000153822	0	1	373447	479447	434770		4035550	0.960667	74.0933	73.888	74.2991	47.6917	73.9444	47.9011	3.6846e-05	0.000149388	0.730208	3466340	3.7477	0.423915	0.281381	0	0.999012	0	-10000000	183071;122290;58153.3;68085.5;0;22843.3;	183071;122290;58153.3;68085.5;0;22843.3;	0.975774;0.940799;0.859711;0.955735;0;0.104672;	50077	0
S:\Projects\active_projects\MS6189_nancy Christopoulou\RAW\ECL06886.raw	ECL06886	Q9M0N1	Q9M0N1	PUX10_ARATH	PUX10	790930	836891	1201570	IALLQQVEGPK	IALLQQVEGPK	IALLQQVEGPK2	2	2.35078e-05	3.69045e-05	0.000276855	0.000169119	0.000152045	0.000141303	0.000153822	0	1	546495	771114	699259		0	0.944803	69.1474	68.9435	69.3516	43.9397	69.8378	43.4771	3.51013e-05	0.000149388	0	0	4.66987	0.619733	0.0331999	1.88164	0.999978	0	-10000000	232856;222857;131368;90781.7;56036.8;57612.4;72250;32515.9;7021.26;22260.5;0;12408.4;	232856;222857;131368;90781.7;56036.8;57612.4;72250;32515.9;7021.26;22260.5;0;12408.4;	0.948013;0.937247;0.952108;0.955122;0.934663;0.930015;0.989646;0.918223;0.626263;0.896686;0;0.931475;	46714	0
S:\Projects\active_projects\MS6189_nancy Christopoulou\RAW\ECL06886.raw	ECL06886	Q9M0N1	Q9M0N1	PUX10_ARATH	PUX10	790930	836891	1201570	IDFVVEGFMDALQR	IDFVVEGFMDALQR	IDFVVEGFMDALQR3	3	0.000148241	0.00113223	0.000439643	0.000169119	0.000152045	0.000141303	0.000153822	0	1	95214.2	97381.3	88307		0	0.962678	107.404	107.197	107.611	117.329	107.987	115.88	6.53979e-05	0.000149388	0	0	2.64785	0.499643	0.0345766	0	0.999338	0	-10000000	49699.4;22006.3;23508.5;25153.4;5180.34;3657.37;	49699.4;22006.3;23508.5;25153.4;5180.34;3657.37;	0.984678;0.920305;0.955832;0.716573;0.722172;0.208607;	72818	0
S:\Projects\active_projects\MS6189_nancy Christopoulou\RAW\ECL06886.raw	ECL06886	Q9M0N1	Q9M0N1	PUX10_ARATH	PUX10	790930	836891	1201570	IVEDSSPTLVTAR	IVEDSSPTLVTAR	IVEDSSPTLVTAR2	2	6.11664e-07	6.11664e-07	4.03527e-05	0.000169119	0.000152045	0.000141303	0.000153822	0	1	790930	836891	758907		6964810	0.94172	48.1186	47.9141	48.3224	16.1584	48.1658	16.0177	5.62206e-06	0.000149388	0.800242	7258700	5.8413	0.571188	0.0337411	0.904919	1	0	-10000000	581300;400100;207823;183007;95839.6;67158.7;48174.1;138947;17885.2;27030.9;	581300;400100;207823;183007;95839.6;67158.7;48174.1;138947;17885.2;27030.9;	0.9506;0.941515;0.936557;0.948031;0.924615;0.954794;0.929106;0.852937;0.908735;0.944741;	32306	0
S:\Projects\active_projects\MS6189_nancy Christopoulou\RAW\ECL06886.raw	ECL06886	Q9M0N1	Q9M0N1	PUX10_ARATH	PUX10	790930	836891	1201570	LREEQDAAYR	LREEQDAAYR	LREEQDAAYR2	2	2.06949e-05	2.06949e-05	0.000276855	0.000169119	0.000152045	0.000141303	0.000153822	0	1	53559.8	59852.9	54275.6		0	0.816497	22.1516	21.9424	22.3598	-31.0569	22.0973	-30.9732	3.6846e-05	0.000149388	0	0	2.60815	0.870901	0.0333468	1.60997	0.999988	0	-10000000	21216.8;24081.6;8261.4;7824.2;7415.73;	21216.8;24081.6;8261.4;7824.2;7415.73;	0.816497;0.816497;0.816497;0.816497;0.816497;	14658	0
S:\Projects\active_projects\MS6189_nancy Christopoulou\RAW\ECL06886.raw	ECL06886	Q9M0N1	Q9M0N1	PUX10_ARATH	PUX10	790930	836891	1201570	LREEQDAAYR	LREEQDAAYR	LREEQDAAYR3	3	0.000670595	0.0201207	0.000902757	0.000169119	0.000152045	0.000141303	0.000153822	0	1	168010	188476	170913		1686730	0.868153	22.114	21.9045	22.3221	-30.8297	22.2212	-31.0443	0.000745628	0.000149388	0.31305	1658070	1.40336	0.690056	0.0333495	0.361007	0.988373	1.04326	0.0891416	91151.9;84347.9;38032.7;38825.3;9771.46;0;	91151.9;84347.9;38032.7;38825.3;9771.46;0;	0.911709;0.673721;0.816497;0.816497;0.408248;0;	14632	0
S:\Projects\active_projects\MS6189_nancy Christopoulou\RAW\ECL06886.raw	ECL06886	Q9M0N1	Q9M0N1	PUX10_ARATH	PUX10	790930	836891	1201570	SPEEMLAILQR	SPEEMLAILQR	SPEEMLAILQR2	2	2.35078e-05	2.99721e-05	0.000276855	0.000169119	0.000152045	0.000141303	0.000153822	0	1	229934	271597	246289		957641	0.939686	91.323	91.1169	91.5276	72.9414	91.3875	72.6994	2.59337e-05	0.000149388	0.305864	894046	3.02647	0.784444	0.0334466	1.66006	0.999982	0.804624	0.196269	122349;71519;74216.9;37518.4;33367.9;15874.4;	122349;71519;74216.9;37518.4;33367.9;15874.4;	0.942836;0.782165;0.9831;0.804847;0.831575;0.914759;	61840	0
S:\Projects\active_projects\MS6189_nancy Christopoulou\RAW\ECL06886.raw	ECL06886	Q9M0N1	Q9M0N1	PUX10_ARATH	PUX10	790930	836891	1201570	SPEEMLAILQR	SPEEMLAILQR	SPEEMLAILQR3	3	0.000644413	0.0181504	0.000902757	0.000169119	0.000152045	0.000141303	0.000153822	0	1	53057.2	63221.2	57330.1		0	0.921407	91.2837	91.078	91.4884	74.0254	91.9282	72.6185	0.000442957	0.000149388	0	0	2.1153	0.321837	0.0334495	0	0.989499	0.974368	0.46559	32139.4;8100.88;12816.9;0;0;	32139.4;8100.88;12816.9;0;0;	0.914309;0.933333;0.931667;0;0;	61813	0
WT
S:\Projects\active_projects\MS6189_nancy Christopoulou\RAW\ECL06993.raw	ECL06993	Q9M0N1	Q9M0N1	PUX10_ARATH	PUX10	1401290	890008	1040790	AALEADQAR	AALEADQAR	AALEADQAR2	2	0.000107559	3.90717e-05	6.19912e-05	0.000166834	0.000151906	0.000141303	0.000153681	0	1	768593	497844	706736		9236720	0.933418	27.2201	27.013	27.4279	-30.2763	26.9561	-29.7639	8.6368e-06	0.000149388	0.561308	10045200	4.83428	0.584461	0.373664	1.66663	0.999975	2.08652	0.0758982	578896;448145;141939;101641;47758.5;6424.41;	578896;448145;141939;101641;47758.5;6424.41;	0.926035;0.906721;0.953229;0.907584;0.964028;0.757716;	17999	0
S:\Projects\active_projects\MS6189_nancy Christopoulou\RAW\ECL06993.raw	ECL06993	Q9M0N1	Q9M0N1	PUX10_ARATH	PUX10	1401290	890008	1040790	ALALGEEPEKGPDVTQVLVR	ALALGEEPEKGPDVTQVLVR	ALALGEEPEKGPDVTQVLVR2	2	0.000178632	0.000310869	0.00604628	0.000166834	0.000151906	0.000141303	0.000153681	0	1	75827.7	51803.4	73539.8		28495200	0.902115	85.6533	85.4503	85.8556	56.8459	85.4037	56.9839	0.000984424	0.000149388	0.635193	29381700	3.03221	0.353032	0.05787	0.63072	0.9998	0	-10000000	38335.9;30842;0;6121.89;6649.83;6982.27;0;0;10435.6;0;4856.26;0;	38335.9;30842;0;6121.89;6649.83;6982.27;0;0;10435.6;0;4856.26;0;	0.931021;0.918367;0;0.656576;0.6601;0.656576;0;0;0.656576;0;0.656576;0;	58233	0
S:\Projects\active_projects\MS6189_nancy Christopoulou\RAW\ECL06993.raw	ECL06993	Q9M0N1	Q9M0N1	PUX10_ARATH	PUX10	1401290	890008	1040790	ALALGEEPEKGPDVTQVLVR	ALALGEEPEKGPDVTQVLVR	ALALGEEPEKGPDVTQVLVR3	3	9.48107e-05	1.77765e-05	0.000276855	0.000166834	0.000151906	0.000141303	0.000153681	0	1	1401290	890008	1263450		0	0.950144	85.7193	85.5169	85.9217	57.7312	86.1141	57.0351	2.74882e-05	0.000149388	0	0	4.85071	0.69281	0.0365704	0.962154	0.999989	0	-10000000	663936;453053;345769;391580;464914;365530;46583.3;	663936;453053;345769;391580;464914;365530;46583.3;	0.931695;0.93882;0.972494;0.96169;0.956287;0.846793;0.743529;	58278	0
S:\Projects\active_projects\MS6189_nancy Christopoulou\RAW\ECL06993.raw	ECL06993	Q9M0N1	Q9M0N1	PUX10_ARATH	PUX10	1401290	890008	1040790	FPFC(UniMod:4)AVVMPAANQR	FPFCAVVMPAANQR	FPFC(UniMod:4)AVVMPAANQR3	3	0.0087204	0.387815	0.00334569	0.000166834	0.000151906	0.000141303	0.000153681	0	1	81438	52100.9	73962.1		0	0.68601	91.7456	91.5449	91.947	69.7644	91.8321	69.6776	0.00113845	0.000149388	0	0	1.61258	0.282025	0.0344629	0	0.800211	1.05368	0.0918004	41664.1;15636.2;0;11758.5;24137.7;29741.1;0;0;5114.85;0;0;0;	41664.1;15636.2;0;11758.5;24137.7;29741.1;0;0;5114.85;0;0;0;	0.627952;0.930336;0;0.627952;0.627952;0.627952;0;0;0;0;0;0;	62457	0
S:\Projects\active_projects\MS6189_nancy Christopoulou\RAW\ECL06993.raw	ECL06993	Q9M0N1	Q9M0N1	PUX10_ARATH	PUX10	1401290	890008	1040790	GIVDDTELVMR	GIVDDTELVMR	GIVDDTELVMR2	2	0.000925069	0.0159849	0.000276855	0.000166834	0.000151906	0.000141303	0.000153681	0	1	1186730	710772	1009010		0	0.931649	78.5146	78.3126	78.7171	47.6917	78.0622	48.3359	3.6846e-05	0.000149388	0	0	2.43634	0.669978	0.0333386	0	0.989814	1.22645	0.062258	555135;412015;122108;219577;0;0;	555135;412015;122108;219577;0;0;	0.94024;0.925962;0.736713;0.920601;0;0;	53297	0
S:\Projects\active_projects\MS6189_nancy Christopoulou\RAW\ECL06993.raw	ECL06993	Q9M0N1	Q9M0N1	PUX10_ARATH	PUX10	1401290	890008	1040790	IALLQQVEGPK	IALLQQVEGPK	IALLQQVEGPK2	2	0.000107559	3.23127e-05	0.000276855	0.000166834	0.000151906	0.000141303	0.000153681	0	1	877276	664642	943522		0	0.974429	73.3127	73.105	73.5185	43.9397	74.1082	43.3513	3.51013e-05	0.000149388	0	0	5.57671	0.640195	0.0331999	1.87761	0.999979	0	-10000000	361253;361201;221030;154822;129438;119194;109268;50791.7;27154.8;45853.7;4173.03;14464.3;	361253;361201;221030;154822;129438;119194;109268;50791.7;27154.8;45853.7;4173.03;14464.3;	0.971816;0.97562;0.97268;0.977749;0.971621;0.971782;0.986192;0.932119;0.979534;0.630798;0.658204;0.906434;	49724	0
S:\Projects\active_projects\MS6189_nancy Christopoulou\RAW\ECL06993.raw	ECL06993	Q9M0N1	Q9M0N1	PUX10_ARATH	PUX10	1401290	890008	1040790	IDFVVEGFMDALQR	IDFVVEGFMDALQR	IDFVVEGFMDALQR3	3	2.77754e-07	2.77754e-07	0.000439643	0.000166834	0.000151906	0.000141303	0.000153681	0	1	249385	125880	178698		2404280	0.956619	109.101	108.894	109.307	117.329	109.121	117.22	6.53979e-05	0.000149388	0.707014	3355330	5.16174	0.503819	0.0345766	0	1	0.638003	0.0470266	119397;61442.9;68545;46014.2;59632.1;21254.8;	119397;61442.9;68545;46014.2;59632.1;21254.8;	0.960702;0.959379;0.947033;0.976583;0.985917;0.962137;	74358	0
S:\Projects\active_projects\MS6189_nancy Christopoulou\RAW\ECL06993.raw	ECL06993	Q9M0N1	Q9M0N1	PUX10_ARATH	PUX10	1401290	890008	1040790	IVEDSSPTLVTAR	IVEDSSPTLVTAR	IVEDSSPTLVTAR2	2	4.74046e-05	5.36993e-06	4.03527e-05	0.000166834	0.000151906	0.000141303	0.000153681	0	1	1091610	723899	1027640		0	0.95472	52.3879	52.1871	52.5891	16.1584	52.4632	16.0067	5.62206e-06	0.000149388	0	0	5.19992	0.480908	0.0337411	0	0.999997	0	-10000000	749032;540314;298784;252516;223016;97112.9;67717.3;64623.9;11748.6;0;	749032;540314;298784;252516;223016;97112.9;67717.3;64623.9;11748.6;0;	0.95072;0.948161;0.955616;0.967695;0.958344;0.925055;0.965443;0.732369;0.574281;0;	35246	0
S:\Projects\active_projects\MS6189_nancy Christopoulou\RAW\ECL06993.raw	ECL06993	Q9M0N1	Q9M0N1	PUX10_ARATH	PUX10	1401290	890008	1040790	LREEQDAAYR	LREEQDAAYR	LREEQDAAYR2	2	0.00430865	0.16024	0.000276855	0.000166834	0.000151906	0.000141303	0.000153681	0	1	62530.5	42490.6	60319.4		0	0.917313	26.6317	26.4256	26.8367	-31.0569	26.5411	-30.8512	3.6846e-05	0.000149388	0	0	1.5823	0.459923	0.0333468	1.03184	0.906487	0	-10000000	24105.1;38425.4;0;0;12655.1;	24105.1;38425.4;0;0;12655.1;	0.929848;0.90945;0;0;0.254775;	17598	0
S:\Projects\active_projects\MS6189_nancy Christopoulou\RAW\ECL06993.raw	ECL06993	Q9M0N1	Q9M0N1	PUX10_ARATH	PUX10	1401290	890008	1040790	LREEQDAAYR	LREEQDAAYR	LREEQDAAYR3	3	0.000362134	0.00181233	0.000902757	0.000166834	0.000151906	0.000141303	0.000153681	0	1	177322	116149	164884		0	0.849287	26.6977	26.492	26.9025	-30.8297	26.6607	-30.7269	0.000745628	0.000149388	0	0	1.45811	0.689771	0.0333495	1.03998	0.998835	0	-10000000	112245;89345.3;40555.6;24520.6;0;11066.8;	112245;89345.3;40555.6;24520.6;0;11066.8;	0.868297;0.795643;0.816497;0.816497;0;0.408248;	17642	0
S:\Projects\active_projects\MS6189_nancy Christopoulou\RAW\ECL06993.raw	ECL06993	Q9M0N1	Q9M0N1	PUX10_ARATH	PUX10	1401290	890008	1040790	LVSVSSAVGEAMEFVALFDR	LVSVSSAVGEAMEFVALFDR	LVSVSSAVGEAMEFVALFDR3	3	1.66653e-06	1.66653e-06	3.99789e-05	0.000166834	0.000151906	0.000141303	0.000153681	0	1	74950.6	38576	54762.2		73616.3	0.868566	127.759	127.55	127.968	163.638	127.665	163.858	5.56998e-06	0.000149388	0.542385	100755	3.36913	0.650429	0.11019	0	0.999999	1.09501	0.111059	33202.6;25035.8;13896.7;11312.8;10425.3;16712.1;5240.84;23881.9;0;5236.18;0;0;	33202.6;25035.8;13896.7;11312.8;10425.3;16712.1;5240.84;23881.9;0;5236.18;0;0;	0.811821;0.910155;0.724712;0.724712;0.724712;0.919002;0.724712;0.493114;0;0.724712;0;0;	86908	0
S:\Projects\active_projects\MS6189_nancy Christopoulou\RAW\ECL06993.raw	ECL06993	Q9M0N1	Q9M0N1	PUX10_ARATH	PUX10	1401290	890008	1040790	LVSVSSAVGEAMEFVALFDRDYGSNNAFK	LVSVSSAVGEAMEFVALFDRDYGSNNAFK	LVSVSSAVGEAMEFVALFDRDYGSNNAFK3	3	0.000479049	0.00495654	0.000606537	0.000166834	0.000151906	0.000141303	0.000153681	0	1	158464	83351.8	118326		265094	0.802564	124.854	124.644	125.064	156.87	124.883	156.79	6.7506e-05	0.000149388	0	355020	1.0988	0.493026	0.042448	0	0.996819	0.919529	0.131596	42775.6;60895.8;13111;0;54792.8;13741.8;	42775.6;60895.8;13111;0;54792.8;13741.8;	0.75511;0.667197;0.51712;0;0.990055;0.46465;	84972	0
S:\Projects\active_projects\MS6189_nancy Christopoulou\RAW\ECL06993.raw	ECL06993	Q9M0N1	Q9M0N1	PUX10_ARATH	PUX10	1401290	890008	1040790	SPEEMLAILQR	SPEEMLAILQR	SPEEMLAILQR2	2	0.000202612	0.000555243	0.000276855	0.000166834	0.000151906	0.000141303	0.000153681	0	1	278013	212399	301520		0	0.852105	93.385	93.1833	93.5868	72.9414	93.0917	73.6765	2.59337e-05	0.000149388	0	0	1.80599	0.665301	0.0334466	1.13419	0.999643	1.07218	0.0365869	111007;78494.4;79154.3;54610.3;87852.2;38976.3;	111007;78494.4;79154.3;54610.3;87852.2;38976.3;	0.756455;0.753708;0.856969;0.71599;0.968583;0.618842;	63590	0
S:\Projects\active_projects\MS6189_nancy Christopoulou\RAW\ECL06993.raw	ECL06993	Q9M0N1	Q9M0N1	PUX10_ARATH	PUX10	1401290	890008	1040790	SPEEMLAILQR	SPEEMLAILQR	SPEEMLAILQR3	3	0.000178632	0.000304478	0.000902757	0.000166834	0.000151906	0.000141303	0.000153681	0	1	41169.1	36580.6	51929.6		0	0.872679	93.4477	93.246	93.6497	74.0254	93.4797	73.8467	0.000442957	0.000149388	0	0	2.26117	0.722153	0.0334495	0	0.999804	1.04164	0.0405798	27691.8;6126.68;7350.56;3876.2;0;	27691.8;6126.68;7350.56;3876.2;0;	0.900022;0.816497;0.816497;0.816497;0;	63633	0
mca-II-KOc
S:\Projects\active_projects\MS6189_nancy Christopoulou\RAW\ECL06887.raw	ECL06887	Q9M0N1	Q9M0N1	PUX10_ARATH	PUX10	1421550	1972690	1437310	AALEADQAR	AALEADQAR	AALEADQAR2	2	5.20412e-07	5.20412e-07	6.19912e-05	0.000171703	0.00015321	0.000141303	0.000155111	0	1	468936	587808	449396		5887960	0.939448	22.4628	22.2541	22.6723	-30.2763	22.409	-30.215	8.6368e-06	0.000149388	0.943837	6143980	5.49587	0.237864	0.0872383	1.79643	1	0.772329	0.039194	357709;317408;87747.3;65008.4;23479.6;11911.2;	357709;317408;87747.3;65008.4;23479.6;11911.2;	0.931125;0.938885;0.975538;0.932573;0.931376;0.868922;	14849	0
S:\Projects\active_projects\MS6189_nancy Christopoulou\RAW\ECL06887.raw	ECL06887	Q9M0N1	Q9M0N1	PUX10_ARATH	PUX10	1421550	1972690	1437310	ALALGEEPEKGPDVTQVLVR	ALALGEEPEKGPDVTQVLVR	ALALGEEPEKGPDVTQVLVR3	3	5.62047e-06	5.62047e-06	0.000276855	0.000171703	0.00015321	0.000141303	0.000155111	0	1	1421550	1972690	1508180		6166040	0.956406	82.7547	82.548	82.9598	57.7312	82.7052	57.5825	2.74882e-05	0.000149388	0.600467	5811870	5.81799	0.857669	0.0491577	0.961024	0.999997	0	-10000000	764055;343230;357121;300374;243044;211687;67269.6;	764055;343230;357121;300374;243044;211687;67269.6;	0.951828;0.947616;0.956263;0.968219;0.949941;0.949685;0.894819;	55758	0
S:\Projects\active_projects\MS6189_nancy Christopoulou\RAW\ECL06887.raw	ECL06887	Q9M0N1	Q9M0N1	PUX10_ARATH	PUX10	1421550	1972690	1437310	DDGGGNRGPGVAWR	DDGGGNRGPGVAWR	DDGGGNRGPGVAWR3	3	0.000340114	0.00426507	0.00349498	0.000171703	0.00015321	0.000141303	0.000155111	0	1	106602	138090	105574		511156	0.884209	37.5178	37.3136	37.7217	-2.37079	37.2717	-2.05102	0.00182396	0.000149388	0	516137	1.9133	0.789167	0.0338233	0	0.997563	1.18279	0.0340416	78556.2;12236.8;15809.4;0;0;0;0;0;0;0;125170;0;	78556.2;12236.8;15809.4;0;0;0;0;0;0;0;125170;0;	0.893632;0.759536;0.933882;0;0;0;0;0;0;0;0.705136;0;	24998	0
S:\Projects\active_projects\MS6189_nancy Christopoulou\RAW\ECL06887.raw	ECL06887	Q9M0N1	Q9M0N1	PUX10_ARATH	PUX10	1421550	1972690	1437310	DKESMSLK	DKESMSLK	DKESMSLK2	2	0.000340114	0.0042588	0.00925811	0.000171703	0.00015321	0.000141303	0.000155111	0	1	152644	195352	149352		1131130	0.677663	23.1941	22.9847	23.4029	-28.8278	23.1366	-28.7432	0.00200844	0.000149388	0.221133	1156060	1.90338	0.610389	0.955267	1.27154	0.997567	1.60714	0.283973	93038.8;19224.1;14658.4;46408.2;13196.8;0;6406.26;0;1.76678e+06;0;0;0;	93038.8;19224.1;14658.4;46408.2;13196.8;0;6406.26;0;1.76678e+06;0;0;0;	0.816497;0.816497;0.816497;0.427887;0.577238;0;0.816497;0;0.698182;0;0;0;	15338	0
S:\Projects\active_projects\MS6189_nancy Christopoulou\RAW\ECL06887.raw	ECL06887	Q9M0N1	Q9M0N1	PUX10_ARATH	PUX10	1421550	1972690	1437310	FPFC(UniMod:4)AVVMPAANQR	FPFCAVVMPAANQR	FPFC(UniMod:4)AVVMPAANQR3	3	0.000599012	0.0151449	0.00334569	0.000171703	0.00015321	0.000141303	0.000155111	0	1	54082.5	72478.9	55412.2		0	0.878413	89.9005	89.6972	90.1039	69.7644	89.8671	69.7844	0.00113845	0.000149388	0	0	1.90124	0.242204	0.0344629	0	0.991402	1.19853	0.614005	33400.4;11491.1;0;0;9190.95;4033.61;0;0;10793.8;0;0;0;	33400.4;11491.1;0;0;9190.95;4033.61;0;0;10793.8;0;0;0;	0.894345;0.927801;0;0;0.758769;0.14759;0;0;0.583128;0;0;0;	60637	0
S:\Projects\active_projects\MS6189_nancy Christopoulou\RAW\ECL06887.raw	ECL06887	Q9M0N1	Q9M0N1	PUX10_ARATH	PUX10	1421550	1972690	1437310	GIVDDTELVMR	GIVDDTELVMR	GIVDDTELVMR2	2	2.10044e-05	2.94558e-05	0.000276855	0.000171703	0.00015321	0.000141303	0.000155111	0	1	486767	707813	541144		2683190	0.888608	73.9598	73.7536	74.1647	47.6917	73.9009	47.8472	3.6846e-05	0.000149388	0.840487	2413570	3.94279	0.563185	0.281284	0	0.999983	0	-10000000	269835;159984;111839;56947.6;43849.8;0;	269835;159984;111839;56947.6;43849.8;0;	0.899295;0.867226;0.898148;0.89804;0.769927;0;	49797	0
S:\Projects\active_projects\MS6189_nancy Christopoulou\RAW\ECL06887.raw	ECL06887	Q9M0N1	Q9M0N1	PUX10_ARATH	PUX10	1421550	1972690	1437310	IALLQQVEGPK	IALLQQVEGPK	IALLQQVEGPK2	2	3.98676e-05	0.000476411	0.000276855	0.000171703	0.00015321	0.000141303	0.000155111	0	1	594497	928081	709545		0	0.952065	69.1923	68.9873	69.3967	43.9397	69.7728	43.515	3.51013e-05	0.000149388	0	0	4.45986	0.676195	0.0331999	1.75584	0.999727	0	-10000000	235352;248594;124091;110551;69108.6;66083.2;70531.5;24624.2;11973.6;24928.2;4092.25;10956.6;	235352;248594;124091;110551;69108.6;66083.2;70531.5;24624.2;11973.6;24928.2;4092.25;10956.6;	0.940194;0.966054;0.882551;0.945879;0.856817;0.880005;0.934076;0.726446;0.87824;0.818773;0.726446;0.840649;	46574	0
S:\Projects\active_projects\MS6189_nancy Christopoulou\RAW\ECL06887.raw	ECL06887	Q9M0N1	Q9M0N1	PUX10_ARATH	PUX10	1421550	1972690	1437310	IDFVVEGFMDALQR	IDFVVEGFMDALQR	IDFVVEGFMDALQR3	3	2.10044e-05	0.000301995	0.000439643	0.000171703	0.00015321	0.000141303	0.000155111	0	1	118079	136569	104411		0	0.959825	107.364	107.157	107.572	117.329	107.986	115.77	6.53979e-05	0.000149388	0	0	3.22129	0.483262	0.0345766	0	0.999827	0	-10000000	59231.8;35850.7;22996.8;28828.6;3504.12;7271.71;	59231.8;35850.7;22996.8;28828.6;3504.12;7271.71;	0.957082;0.964209;0.960058;0.76327;0.709361;0.709361;	72538	0
S:\Projects\active_projects\MS6189_nancy Christopoulou\RAW\ECL06887.raw	ECL06887	Q9M0N1	Q9M0N1	PUX10_ARATH	PUX10	1421550	1972690	1437310	IVEDSSPTLVTAR	IVEDSSPTLVTAR	IVEDSSPTLVTAR2	2	2.08167e-05	2.08167e-05	4.03527e-05	0.000171703	0.00015321	0.000141303	0.000155111	0	1	693955	877563	670923		7737950	0.944045	48.0407	47.8347	48.2461	16.1584	48.0575	16.0682	5.62206e-06	0.000149388	0.905911	8003580	5.84674	0.390332	0.0684984	0.911578	0.999988	0	-10000000	485784;349675;190476;153804;109023;80750.3;43833.8;90836.7;16758.6;13343.5;	485784;349675;190476;153804;109023;80750.3;43833.8;90836.7;16758.6;13343.5;	0.936555;0.943566;0.951458;0.935952;0.924287;0.933659;0.930757;0.889979;0.906304;0.914899;	32166	0
S:\Projects\active_projects\MS6189_nancy Christopoulou\RAW\ECL06887.raw	ECL06887	Q9M0N1	Q9M0N1	PUX10_ARATH	PUX10	1421550	1972690	1437310	LREEQDAAYR	LREEQDAAYR	LREEQDAAYR2	2	6.24495e-07	6.24495e-07	0.000276855	0.000171703	0.00015321	0.000141303	0.000155111	0	1	49612.5	61727.8	47192.7		1477250	0.844165	22.0744	21.8654	22.2836	-31.0569	21.9999	-30.9755	3.6846e-05	0.000149388	0.804984	1553000	3.54773	0.63157	0.0726345	1.60997	1	1.89372	0.121443	20912.7;20144.9;8554.87;5703.54;10259.7;	20912.7;20144.9;8554.87;5703.54;10259.7;	0.882136;0.816497;0.816497;0.816497;0.816497;	14588	0
S:\Projects\active_projects\MS6189_nancy Christopoulou\RAW\ECL06887.raw	ECL06887	Q9M0N1	Q9M0N1	PUX10_ARATH	PUX10	1421550	1972690	1437310	LREEQDAAYR	LREEQDAAYR	LREEQDAAYR3	3	5.71635e-05	0.000683256	0.000902757	0.000171703	0.00015321	0.000141303	0.000155111	0	1	283872	353476	270243		5236550	0.814064	22.0367	21.8275	22.246	-30.8297	22.1204	-31.0489	0.000745628	0.000149388	0.88892	5500650	2.08886	0.638533	0.282034	0.539064	0.999609	0	-10000000	127140;114326;73641.3;83091.3;0;0;	127140;114326;73641.3;83091.3;0;0;	0.816497;0.797491;0.816497;0.808187;0;0;	14562	0
S:\Projects\active_projects\MS6189_nancy Christopoulou\RAW\ECL06887.raw	ECL06887	Q9M0N1	Q9M0N1	PUX10_ARATH	PUX10	1421550	1972690	1437310	SPEEMLAILQR	SPEEMLAILQR	SPEEMLAILQR2	2	4.7878e-06	4.7878e-06	0.000276855	0.000171703	0.00015321	0.000141303	0.000155111	0	1	208107	252472	193022		956179	0.932328	91.3571	91.1512	91.5627	72.9414	91.4094	72.7842	2.59337e-05	0.000149388	0	1030910	2.93984	0.684049	0.27242	1.60388	0.999997	0	-10000000	107210;59810.9;58739.7;37614;42157.9;8480.6;	107210;59810.9;58739.7;37614;42157.9;8480.6;	0.92989;0.855105;0.967912;0.855944;0.888949;0.79301;	61630	0
S:\Projects\active_projects\MS6189_nancy Christopoulou\RAW\ECL06887.raw	ECL06887	Q9M0N1	Q9M0N1	PUX10_ARATH	PUX10	1421550	1972690	1437310	SPEEMLAILQR	SPEEMLAILQR	SPEEMLAILQR3	3	2.10044e-05	0.000178207	0.000902757	0.000171703	0.00015321	0.000141303	0.000155111	0	1	56452.2	68486.9	52360.2		0	0.958711	91.3176	91.1118	91.5233	74.0254	91.9301	72.7004	0.000442957	0.000149388	0	0	3.17117	0.498853	0.0334495	0	0.999898	1.04326	0.41913	31212.2;7428.7;17811.3;6153.71;6737.12;	31212.2;7428.7;17811.3;6153.71;6737.12;	0.969068;0.816497;0.999877;0.816497;0.816497;	61603	0
mca-II-KOc
S:\Projects\active_projects\MS6189_nancy Christopoulou\RAW\ECL06994.raw	ECL06994	Q9M0N1	Q9M0N1	PUX10_ARATH	PUX10	1527770	958333	1160820	AALEADQAR	AALEADQAR	AALEADQAR2	2	0.000176729	0.000170745	6.19912e-05	0.000168407	0.000146349	0.000141303	0.000148236	0	1	777800	483416	686236		9321190	0.941915	27.0857	26.8782	27.2939	-30.2763	26.8011	-29.7202	8.6368e-06	0.000149388	0.00466506	10564900	4.45354	0.19483	0.395232	1.65589	0.999889	0.761962	0.0299474	583437;515407;152405;100106;41957.7;9651.93;	583437;515407;152405;100106;41957.7;9651.93;	0.937907;0.934346;0.948146;0.910145;0.975004;0.726319;	17929	0
S:\Projects\active_projects\MS6189_nancy Christopoulou\RAW\ECL06994.raw	ECL06994	Q9M0N1	Q9M0N1	PUX10_ARATH	PUX10	1527770	958333	1160820	ALALGEEPEKGPDVTQVLVR	ALALGEEPEKGPDVTQVLVR	ALALGEEPEKGPDVTQVLVR2	2	0.00153045	0.0453004	0.00604628	0.000168407	0.000146349	0.000141303	0.000148236	0	1	44777.3	27141.2	38528.4		0	0.869906	85.7298	85.5266	85.9325	56.8459	85.2789	57.047	0.000984424	0.000149388	0	0	1.13276	0.474591	0.0365656	0.695557	0.971394	0	-10000000	33238.4;11538.9;0;0;0;0;0;6049.94;5961.46;0;0;0;	33238.4;11538.9;0;0;0;0;0;6049.94;5961.46;0;0;0;	0.924128;0.713716;0;0;0;0;0;0.713716;0.713716;0;0;0;	58303	0
S:\Projects\active_projects\MS6189_nancy Christopoulou\RAW\ECL06994.raw	ECL06994	Q9M0N1	Q9M0N1	PUX10_ARATH	PUX10	1527770	958333	1160820	ALALGEEPEKGPDVTQVLVR	ALALGEEPEKGPDVTQVLVR	ALALGEEPEKGPDVTQVLVR3	3	9.81083e-06	9.81083e-06	0.000276855	0.000168407	0.000146349	0.000141303	0.000148236	0	1	1527770	958333	1360410		0	0.962447	85.6947	85.4916	85.8973	57.7312	86.0196	57.0155	2.74882e-05	0.000149388	0	0	5.16347	0.673504	0.0365704	0.948589	0.999994	0.994431	0.12354	779735;472511;403011;345022;344889;333936;110619;	779735;472511;403011;345022;344889;333936;110619;	0.97157;0.967541;0.946261;0.960735;0.957296;0.880958;0.866125;	58278	0
S:\Projects\active_projects\MS6189_nancy Christopoulou\RAW\ECL06994.raw	ECL06994	Q9M0N1	Q9M0N1	PUX10_ARATH	PUX10	1527770	958333	1160820	GIVDDTELVMR	GIVDDTELVMR	GIVDDTELVMR2	2	0.00019946	0.000540057	0.000276855	0.000168407	0.000146349	0.000141303	0.000148236	0	1	1387950	834504	1184630		19647100	0.926352	78.2957	78.0932	78.4981	47.6917	77.9238	48.3509	3.6846e-05	0.000149388	0.734418	23019200	4.00617	0.570888	0.0333386	0	0.999649	1.12746	0.040967	686208;407377;263746;294361;16096.7;44946.6;	686208;407377;263746;294361;16096.7;44946.6;	0.938818;0.880305;0.950099;0.961018;0.424714;0.137736;	53157	0
S:\Projects\active_projects\MS6189_nancy Christopoulou\RAW\ECL06994.raw	ECL06994	Q9M0N1	Q9M0N1	PUX10_ARATH	PUX10	1527770	958333	1160820	IALLQQVEGPK	IALLQQVEGPK	IALLQQVEGPK2	2	0.000103818	6.77615e-05	0.000276855	0.000168407	0.000146349	0.000141303	0.000148236	0	1	1193930	817480	1160460		0	0.966374	73.0918	72.8866	73.297	43.9397	73.71	43.2994	3.51013e-05	0.000149388	0	0	5.49752	0.671966	0.0331999	1.84495	0.999956	0	-10000000	505911;469857;303273;218157;185093;145949;133834;69596.9;30520.9;30769.3;0;18976.4;	505911;469857;303273;218157;185093;145949;133834;69596.9;30520.9;30769.3;0;18976.4;	0.966241;0.972165;0.955662;0.954212;0.970519;0.941162;0.967028;0.842271;0.921551;0.40904;0;0.904088;	49584	0
S:\Projects\active_projects\MS6189_nancy Christopoulou\RAW\ECL06994.raw	ECL06994	Q9M0N1	Q9M0N1	PUX10_ARATH	PUX10	1527770	958333	1160820	IDFVVEGFMDALQR	IDFVVEGFMDALQR	IDFVVEGFMDALQR3	3	1.26532e-05	1.26532e-05	0.000439643	0.000168407	0.000146349	0.000141303	0.000148236	0	1	262879	157757	223945		0	0.881654	109.086	108.879	109.291	117.329	109.125	117.188	6.53979e-05	0.000149388	0	0	3.31577	0.553095	0.0345766	0	0.999992	0	-10000000	131553;64985.1;66341.3;43992.6;45203;14723.9;	131553;64985.1;66341.3;43992.6;45203;14723.9;	0.86762;0.888373;0.902902;0.947752;0.990552;0.743054;	74358	0
S:\Projects\active_projects\MS6189_nancy Christopoulou\RAW\ECL06994.raw	ECL06994	Q9M0N1	Q9M0N1	PUX10_ARATH	PUX10	1527770	958333	1160820	IVEDSSPTLVTAR	IVEDSSPTLVTAR	IVEDSSPTLVTAR2	2	1.28365e-06	1.28365e-06	4.03527e-05	0.000168407	0.000146349	0.000141303	0.000148236	0	1	1265700	789860	1121250		5289390	0.950946	52.1652	51.9645	52.3655	16.1584	52.1269	16.0738	5.62206e-06	0.000149388	0.693185	5970830	5.61232	0.44462	0.0337411	0	0.999999	0	-10000000	899207;610450;371392;283860;234466;173263;70165.9;129287;24007.6;0;	899207;610450;371392;283860;234466;173263;70165.9;129287;24007.6;0;	0.945649;0.952166;0.951757;0.947259;0.956102;0.956865;0.914212;0.776788;0.900979;0;	35106	0
S:\Projects\active_projects\MS6189_nancy Christopoulou\RAW\ECL06994.raw	ECL06994	Q9M0N1	Q9M0N1	PUX10_ARATH	PUX10	1527770	958333	1160820	LREEQDAAYR	LREEQDAAYR	LREEQDAAYR2	2	0.00019946	0.000261359	0.000276855	0.000168407	0.000146349	0.000141303	0.000148236	0	1	112415	73955.8	104984		0	0.886961	26.4976	26.2912	26.702	-31.0569	26.3657	-30.7724	3.6846e-05	0.000149388	0	0	2.26486	0.484395	0.0333468	1.55261	0.99983	0.958746	0.0879661	45271.8;49699.8;17442.9;11568.1;9073.68;	45271.8;49699.8;17442.9;11568.1;9073.68;	0.931902;0.931706;0.642829;0.676347;0.64283;	17528	0
S:\Projects\active_projects\MS6189_nancy Christopoulou\RAW\ECL06994.raw	ECL06994	Q9M0N1	Q9M0N1	PUX10_ARATH	PUX10	1527770	958333	1160820	LREEQDAAYR	LREEQDAAYR	LREEQDAAYR3	3	0.000490663	0.00435452	0.000902757	0.000168407	0.000146349	0.000141303	0.000148236	0	1	212725	140060	198823		0	0.846959	26.5633	26.3576	26.7675	-30.8297	26.4908	-30.652	0.000745628	0.000149388	0	0	2.15242	0.521533	0.0333495	0.835341	0.997177	1.12418	0.297429	121214;115389;45957;45554.2;0;9612.18;	121214;115389;45957;45554.2;0;9612.18;	0.869957;0.889536;0.816497;0.816497;0;0.408248;	17572	0
S:\Projects\active_projects\MS6189_nancy Christopoulou\RAW\ECL06994.raw	ECL06994	Q9M0N1	Q9M0N1	PUX10_ARATH	PUX10	1527770	958333	1160820	LVSVSSAVGEAMEFVALFDR	LVSVSSAVGEAMEFVALFDR	LVSVSSAVGEAMEFVALFDR3	3	5.50137e-07	5.50137e-07	3.99789e-05	0.000168407	0.000146349	0.000141303	0.000148236	0	1	51326.3	23342.2	33135.6		513509	0.816496	127.748	127.54	127.957	163.638	127.649	163.876	5.56998e-06	0.000149388	0.896892	795413	4.02667	0.663059	0.0917461	0.804984	1	1.14766	0.190064	24270.8;12349.1;8355.35;12389.8;11599.7;14706.4;10126.3;29319.4;4124.03;5192.16;5142.68;0;	24270.8;12349.1;8355.35;12389.8;11599.7;14706.4;10126.3;29319.4;4124.03;5192.16;5142.68;0;	0.816497;0.816497;0.816497;0.816497;0.816497;0.816497;0.816497;0.432388;0;0.816497;0.816497;0;	86908	0
S:\Projects\active_projects\MS6189_nancy Christopoulou\RAW\ECL06994.raw	ECL06994	Q9M0N1	Q9M0N1	PUX10_ARATH	PUX10	1527770	958333	1160820	LVSVSSAVGEAMEFVALFDRDYGSNNAFK	LVSVSSAVGEAMEFVALFDRDYGSNNAFK	LVSVSSAVGEAMEFVALFDRDYGSNNAFK3	3	0.00019946	0.000330703	0.000606537	0.000168407	0.000146349	0.000141303	0.000148236	0	1	177806	90783.7	128873		178657	0.88376	124.733	124.523	124.943	156.87	124.856	156.579	6.7506e-05	0.000149388	0.578661	246493	3.62252	0.527873	0.0682623	0	0.999785	0	-10000000	64325.9;45445.1;29913.4;0;68034.7;19387.4;	64325.9;45445.1;29913.4;0;68034.7;19387.4;	0.917558;0.864176;0.91091;0;0.864885;0.928451;	84902	0
S:\Projects\active_projects\MS6189_nancy Christopoulou\RAW\ECL06994.raw	ECL06994	Q9M0N1	Q9M0N1	PUX10_ARATH	PUX10	1527770	958333	1160820	SPEEMLAILQR	SPEEMLAILQR	SPEEMLAILQR2	2	0.00019946	0.000580613	0.000276855	0.000168407	0.000146349	0.000141303	0.000148236	0	1	472817	357684	507752		3734260	0.921851	93.4599	93.2579	93.6628	72.9414	93.0858	73.8664	2.59337e-05	0.000149388	0.745641	3477330	3.49703	0.703135	0.0336317	0.893416	0.999623	1.13256	0.0778185	248122;142814;111433;87869.4;113262;61346.5;	248122;142814;111433;87869.4;113262;61346.5;	0.911176;0.845599;0.959536;0.874259;0.90816;0.287708;	63660	0
S:\Projects\active_projects\MS6189_nancy Christopoulou\RAW\ECL06994.raw	ECL06994	Q9M0N1	Q9M0N1	PUX10_ARATH	PUX10	1527770	958333	1160820	SPEEMLAILQR	SPEEMLAILQR	SPEEMLAILQR3	3	0.00019946	0.000470511	0.000902757	0.000168407	0.000146349	0.000141303	0.000148236	0	1	55652.5	39330.5	55831.9		0	0.910928	93.5228	93.3208	93.7256	74.0254	93.4836	74.0401	0.000442957	0.000149388	0	0	2.35062	0.490494	0.0334495	0	0.999694	1.21275	0.0677381	41235.4;3850.24;10566.9;3925.54;4016.11;	41235.4;3850.24;10566.9;3925.54;4016.11;	0.931881;0.647338;0.925204;0.647338;0.647338;	63703	0
[truncated: 9 more columns]

[truncated: 2 more sheets: PUX11, PUX13]
