# Supplementary material for: Seed longevity is controlled by metacaspases
Source: Nat Commun. 2024 Aug 8;15:6748. doi: 10.1038/s41467-024-50848-2 (PMC11310522; doi:10.1038/s41467-024-50848-2)
Supplement: Supplementary file 14 — Supplementary Data 11 [file 41467_2024_50848_MOESM14_ESM.txt]

>MC4 
--------------------------------------------------------------------------------
-------------------------------------------MTKK--AVLIGINYPGTKAELRGCVNDVRRMYKCLVE
RYGFSEENITVLIDTDESS-TQPTGKNIRRALADLVESADSG--DVLVVHYSGHGTRLPAETGEDDD-TGFDECIVPCDM
N----LITDDDFRDLVDKVPPGCRMTIISDSCHSGGLIDEAKEQIGESTKKEAEDEDESEESSSR----FGFRKFLRSKV
EGAIESRGFHIGGNKKDEDEAEEIETKEIELEDGETIHAKDKSLPLQTLIDILKQQTGNDNIEVGKIRPSLFDAFGDDSS
PKVKKFMKVILGKLQAGNGE----EGGLMGMLGKLASGFLEGKLNDED-YVKPAMQTHVGSKEEVYAG-GSRGSVPLPDS
GILISGCQTDQTSADATPAGKPTEAYGAMSNSIQTILEET---DGEISNREMVTRARKALKKQGFTQQPGLYCHDGYANA
PFIC--
>MC5 
--------------------------------------------------------------------------------
-------------------------------------------MAKK--AVLIGINYPGTKAELRGCVNDVRRVHKSLVD
RFGFSERNITELIDTDESS-TKPTGKNIRRALLNLVESAKPG--DVLVVHYSGHGTRLPAETGEDDD-TGYDECIVPCDM
N----LITDDEFRDLVEKVPKEAHITIISDSCHSGGLIDEAKEQIGESTKKKPKKESG---GSSG----LGIKGFVREAV
EEALESKGIAIPHHK---DEKDENKTKELKLEDGAKVHVVNKSLPLQTLIDILKQNTGNNDIEVGKIRPTLFNVFGEDAS
PKVKKFMKVILTKLQEGKT-----EGGILGMIGKLAQEFLKHKLNDDEEYVKPAMKTHVGNKQEVYAG-ASNG--SLADN
GILISGCQTDQTSADASPQGHPEMAYGAFTNAVQIILEET---KGMITYKELVLKARKLLKKQGFSQRPGLYCSDSFVNA
PFIC--
>MC6 
--------------------------------------------------------------------------------
-------------------------------------------MAKK--ALLIGINYVGTKAELRGCVNDVRRMRISLVE
RYGFSEENIKMLIDTDSSS-IKPTGKNIRQALLDLVEPAKSG--DVLFVHYSGHGTRLPAETGEDDD-TGYDECIVPSDM
N----LITDDDFRDLVDMVPKDCPITIISDSCHSGGLIDEAKEQIGESTKKK--KDSG---DSS------TIN---KETE
AEIIEVG---------------------------------NRSLPLETLIDMLKQETGNDDIEVGKIRTTLFDMFGDDSS
PKVKKFMNVILSNLQETTTTIQTVSDEVLGSVENLAQEFLEQKLSDD---VKPAI-------QDVYAG-AING--ALPDN
GILISGCQTDQTSSDASPPGHPELAYGALTNAIQIIIGET---KGKISNKDLVLKARKLLRKQGFDQRPGLYCNDAYVNA
RFIC--
>MC7 
--------------------------------------------------------------------------------
-------------------------------------------MAKR--ALLIGINYPGTTEELQGCVNDVHRMHKCLVD
RFGFAEEDITVLIDTDESY-TQPTGKNIRQALSELIKPAKSG--DVLFVHYSGHGTRVPPETGEEDD-TGFDECIVPSDL
N----PIPDDDFRDLVEQVPEGCQITIVSDSCHSGGLIDEAKEQIGESTTTKPNRESK--VSSFE----FEFKNCLHSIF
VKLLAFCGIG----------SSHVETREIVEVGEGDEVVRSRYLPLERFIELLKQQTGQDNIEIGKIRPTLFDVFGEDSS
PKIKKFMKVILTKLRKTND-----QSTLLGKIEESARGYIEETLNDEH-YMKPAMQAQVKSDREIYGGRSSNG--LFPDR
GILLSGCQTDETSADVKKKGE---AFGAFSNAIQMVLSETDH-KDKITNKEMVLRAREILKKQMFIQRPGLYCNDRFVNA
PFIC--
>MC8 
--------------------------------------------------------------------------------
-------------------------------------------MAKK--ALLIGINYPGTAVELRGCVNDVHRMQKCLIE
LYGFANKDIVIMIDTDKSC-IQPTGKNICDELDNLIASGQSG--DFLVFHYSGHGTRIPPGIEDSEDPTGFDECITPCDM
N----LIKDQQFREMVSRVKEGCQLTIISDSCHSGGLIQEVKEQIGESHMKPVDKVKEQIEESHMKQPKLGIASYFLNIV
MNLLATCGVSKSQRDR--GGGEESFRGEIELEKDETLDIKTRYLPFESYLSLLKEQTGQTNIEPVRIRQTLLKLFGEDPS
P-----------NRQRGLSD--------LGNCEVDAGDSGASRLNAVT------------------------------DN
GILLSGCQTDQRSEDVYVTRTG-KAYGAFSDAIQMILSAPRKDKKKITNKELVSEARVFLKKRGYSQRPGLYCHDRFVDK
PFICY-
>MC9 
--------------------------------------------------------------------------------
--------------------------------------MDQQGMVKKRLAVLVGCNYPNTRNELHGCINDVLAMKETILS
RFGFKQDDIEVLTDEPESK-VKPTGANIKAALRRMVDKAQAGSGDILFFHYSGHGTRIPSVKSAHPF--KQDEAIVPCDF
N----LITDVDFRELVNQLPKGTSFTMISDSCHSGGLIDKEKEQIGPSSVSS--------------------------NI
SPAIETTN----------------------------KTITSRALPFKAVLDHLSSLTG---ITTSDIGTHLLELFGRDAG
LK--------------------------FRLPAMDLMDLLETMTAREK----------------------------HVDS
GILMSGCQADETSADVGVGNG--KAYGAFSNAIQRVLNEN---EGAMKNKQLVMMARDVLERLGFHQHPCLYCSDQNADA
TFLSQP
>MC1 
MYPPPPSSIYAPPMLVNCSGCRTPLQLPSGARSIRCALCQAVTHIA-DPRTA----------------------PPPQPS
------SAPS-----PP-------------PQIHAPPGQLPHPHGRKR-AVICGISYRFSRHELKGCINDAKCMRHLLIN
KFKFSPDSILMLTEEETDPYRIPTKQNMRMALYWLVQGCTAG--DSLVFHYSGHGSRQRNYNGDEVD--GYDETLCPLDF
ETQGMIVDDEINATIVRPLPHGVKLHSIIDACHSGTVLDLP--------------------------------------F
LCRMNRAG-------------------------------QYVWEDHRPRSGLWKGTAGGEAISISGCDDDQTSADTSALS
KI------------------------TSTGAMTFCFIQAIERSAQGTT-------------------------------Y
GSLLNSMRTTIRNTG--NDGG-----GSGG-VVTTVLSMLLTGGSAIG---------GLRQEPQLTACQTFDVYAKPFTL
------
>MC2 
-----------MLLLVDCSSCRTPLHLPPGATRIRCAICHAFTLIAPEPRLQSHASASPFPFPNSSPAPSTFIYPPPTPS
PYTHAPHAPSPFNHAPPDSYPFTHAPPASSPFNHAPPGPPPPVHGQKR-AVIVGVSYKNTKDELKGCINDANCMKFMLMK
RFQFPESCILMLTEEEADPMRWPTKNNITMAMHWLVLSCKPG--DSLVFHFSGHGNNQMDDNGDEVD--GFDETLLPVDH
RTSGVIVDDEINATIVRPLPYGVKLHAIVDACHSGTVMDLP--------------------------------------Y
LCRMDRLG-------------------------------NYEWEDHRPKTGMWKGTSGGEVFSFTGCDDDQTSADTPQLS
GS------------------------AWTGAMTYAFIQAIER-GHGMT-------------------------------Y
GSLLNAMRSTVHEIFDKNKGRELVEVGGAD-FLSTLLGLLILGASPPDEEEEVNQAPQKTQEPQLSANEAFAVYEKPFSL
------
>MC3 
---------MASRREVRCR-CGRRMWVQPDARTVQCSTCHTVTQLYSLVDIARGANRIIHG--------FQQLLRQHQPQ
HHE---QQQQQMMAQPP-------------PRLLEP---LPSPFGKKR-AVLCGVNYKGKSYSLKGCISDAKSMRSLLVQ
QMGFPIDSILMLTEDEASPQRIPTKRNIRKAMRWLVEGNRAR--DSLVFHFSGHGSQQNDYNGDEID--GQDEALCPLDH
ETEGKIIDDEINRILVRPLVHGAKLHAVIDACNSGTVLDLP--------------------------------------F
ICRMERNG-------------------------------SYEWEDHRS-VRAYKGTDGGAAFCFSACDDDESSGYTP---
---------------------------------VCFHYIIHHHATKHT-------------------------------Y
LSVC----------------------------------------------------------------------------
------
