# Supplementary material for: Seed longevity is controlled by metacaspases
Source: Nat Commun. 2024 Aug 8;15:6748. doi: 10.1038/s41467-024-50848-2 (PMC11310522; doi:10.1038/s41467-024-50848-2)
Supplement: Supplementary file 15 — Supplementary Data 12 [file 41467_2024_50848_MOESM15_ESM.xlsx]

## Sheet: Cover Page
Primers used in this study

## Sheet: Primers for mutant verification
DNA oligonucleotides used in this study for genotyping
Gene AGI	Gene name	Mutant		Name	Sequence 5'-3'	Application
-	-	-	-	SALK_LBb1.3	ATTTTGCCGATTTCGGAAC	Genotyping
-	-	-	-	SAIL_LB	GCCTTTTCAGAAATGGATAAATAGCCTTGCTTCC	Genotyping
-	-	-	-	GABI_LB_08760	GGGCTACACTGAATTGGTAGCTC	Genotyping
At1g79340	AtMCA-II-d	mca-II-d	SALK_127688	SALK_127688_LP	TGTTGGTTTCAATTGTTGGATC	Genotyping
				SALK_127688_RP	CAACAGGGATAAAAGGGCTTC	Genotyping
At5g04200	AtMCA-II-f	mca-II-f	GABI_540H06	GABI_540H06_RP	CCTCCAGCTCTCACTTCACAG	Genotyping
				GABI_540H06_RP	TACAATCACCACCGCCTCTAC	Genotyping
At1g79310	AtMCA-II-a	mca-II-a	CRISPR	Forward	CGAAAAAGGCGGTGCTTA	Sequencing
				Reverse	ACAATACACTCGTCGAAACC	Sequencing
At1g79330	AtMCA-II-b	mca-II-b	CRISPR	Forward	caATGGCGAAGAAAGCTG	Sequencing
				Reverse	CAACAATGCCCTTCGAAT	Sequencing
At1g79320	AtMCA-II-c	mca-II-c	CRISPR	Forward	AGAAAGCTTTACTGATTGGG	Sequencing
				Reverse	ATCGGAAGGAACAATACAC	Sequencing
At1g79340	AtMCA-II-d	mca-II-d	CRISPR	Forward	GCAAGAATGGCAAAGAGAG	Sequencing
				Reverse	GACAAAGCCTGACGGATG	Sequencing
At1g16420	AtMCA-II-e	mca-II-e	CRISPR	Forward	GCGAAGAAAGCACTTTTGA	Sequencing
				Reverse	AAAGACCAGAAAATCGCCA	Sequencing

## Sheet: Primers for cloning
DNA oligonucleotides used in this study for cloning
Gene AGI	Gene name	Name	Sequence 5'-3'	Application
At1g79310	MCA-II-a	Forward	GGGGACAAGTTTGTACAAAAAAGCAGGCTTAATGACGAAAAAGGCGGTGC	Cloning
		Reverse	GGGGACCACTTTGTACAAGAAAGCTGGGTTTCAACAGATGAAAGGAGCGTTG	Cloning
At1g79330	MCA-II-b	Forward	GGGGACAAGTTTGTACAAAAAAGCAGGCTTAATGGCGAAGAAAGCTGTGT	Cloning
		Reverse	GGGGACCACTTTGTACAAGAAAGCTGGGTTTTAACAAATAAACGGAGCATTCACAAAACT	Cloning
At3g27310	PUX1	Forward	CACCATGTTTGTTGATGACCCTTCTCTAC	Cloning
		Reverse	CATTTTAAACCACTTAGGCTTTGTGG	Cloning
At4g19790	PUX10	Forward	GGGGACAAGTTTGTACAAAAAAGCAGGCTTAATGGTTGATACTGTTGACAAATTAGGTTAC	Cloning
		Reverse	GGGGACCACTTTGTACAAGAAAGCTGGGTTGTTGATCTCGATGAAGAGACTTGC	Cloning
At3g09840	CDC48a	Forward	GGGGACAAGTTTGTACAAAAAAGCAGGCTTAATGTCTACCCCAGCTGAATCT	Cloning
		Reverse	GGGGACCACTTTGTACAAGAAAGCTGGGTTATTGTAGAGATCATCATCGTCCCC	Cloning

## Sheet: Primers used for CRISPR
DNA oligonucleotides used in this study for generating CRISPR mutant (Bold/underline is the binding site)
Gene AGI	Gene name	Mutant		Name	Sequence 5'-3'	Application
At1g79310	AtMCA-II-a	mca-II-a	CRISPR	Forward	tgtggtctcaATTGAGAACGGTGATGTTCTCCTGTTTAAGAGCTATGCTGGAA	gRNA assembly
				Reverse	tgtggtctcaAGCG AAAAAAAGCACCGACTC	gRNA assembly
At1g79330	AtMCA-II-b	mca-II-b	CRISPR	Forward	tgtggtctcaATTGTGGAACCAAGGCGGAGCTACGTTTAAGAGCTATGCTGGAA	gRNA assembly
				Reverse	tgtggtctcaAGCG AAAAAAAGCACCGACTC	gRNA assembly
At1g79320	AtMCA-II-c	mca-II-c	CRISPR	Forward	tgtggtctcaATTGAGAATCCGTACCGTTCGACGGTTTAAGAGCTATGCTGGAA	gRNA assembly
				Reverse	tgtggtctcaAGCG AAAAAAAGCACCGACTC	gRNA assembly
At1g79340	AtMCA-II-d	mca-II-d	CRISPR	Forward	tgtggtctcaATTGGAACCACGGAGGAGCTACAGTTTAAGAGCTATGCTGGAA	gRNA assembly
				Reverse	tgtggtctcaAGCG AAAAAAAGCACCGACTC	gRNA assembly
At1g16420	AtMCA-II-e	mca-II-e	CRISPR	Forward	tgtggtctcaATTGGAACCGCGGTGGAGTTACGGTTTAAGAGCTATGCTGGAA	gRNA assembly
				Reverse	tgtggtctcaAGCG AAAAAAAGCACCGACTC	gRNA assembly

## Sheet: Overhangs for Goldengate system
Goldengate overhangs for different level of vectors
Level 0 module (BsaI)	Promoter	A1	GGAG…......TACT
	5`UTR	A2	TACT…......AATG
	ORF	A3	AATG…......GCTT
	Ter	A4	GCTT…......CGCT
Level 1 vectors (BpiI)	pICSL11015	B1	TGCC…......GCAA
	pICH47811	B2	GCAA…......ACTA
	pICH7751	B3	ACTA…......TTAC
	pICH7761	B4	TTAC…......CAGA
	pICH7772	B5	CAGA…......TGTG
	pICH7781	B6	TGTG…......GAGC
	Linker	B7	GAGC…......TGCC
Level 2 vectors (BpiI)	pAGM4723	C1	GGTA…......CGCT
	pICSL4723	C1	GGTA…......CGCT

## Sheet: Primers for qRT-PCR
DNA oligonucleotides used in this study for qRT-PCR
Gene AGI	Gene name	Name	Sequence 5'-3'	Application
At1g79310	AtMCA-II-a	Forward	CGAAAAAGGCGGTGCTTA	qRT-PCR
		Reverse	ACAATACACTCGTCGAAACC	qRT-PCR
At1g79330	AtMCA-II-b	Forward	GCAAAAGTCCATGTCGTGAA	qRT-PCR
		Reverse	TGTTACCTGTATTTTGCTTGAGGA	qRT-PCR
At1g79320	AtMCA-II-c	Forward	GGGATCAACTACGTGGGAAC	qRT-PCR
		Reverse	CATCCGACGGACATCGTT	qRT-PCR
At1g79340	AtMCA-II-d	Forward	AGAGTCCCACCGGAAACA	qRT-PCR
		Reverse	TGTTCCACTAAATCCCTGAAATC	qRT-PCR
At1g16420	AtMCA-II-e	Forward	AGTGGACATGGCACGAGAA	qRT-PCR
		Reverse	CACCATTTCTCTAAATTGCTGGT	qRT-PCR
At5g04200	AtMCA-II-f	Forward	ACAGATCGGACCCTCTTCG	qRT-PCR
		Reverse	TCTTGTTCGTTGTCTCAATAGCC	qRT-PCR
AT5G09810	AtACT7	Forward	CCAGGAATTGCTGACCGTAT	qRT-PCR
		Reverse	GATTGATCCTCCGATCCAGA	qRT-PCR
AT2G42500	AtPP2A	Forward	TAACGTGGCCAAAATGATGC	qRT-PCR
		Reverse	GTTCTCCACAACCGCTTGGT	qRT-PCR
