# Supplementary material for: Seed longevity is controlled by metacaspases
Source: Nat Commun. 2024 Aug 8;15:6748. doi: 10.1038/s41467-024-50848-2 (PMC11310522; doi:10.1038/s41467-024-50848-2)
Supplement: Supplementary file 17 — Source Data [file 41467_2024_50848_MOESM17_ESM.xlsx]

## Sheet: Fig. 1
1c, MCA western blot													Statistics for 1c
	WT	mcII-a-d/f	mc-II-KOc										Number of families	1
	1	1.21995	1.83667	R1									Number of comparisons per family	2
	1	0.970538	1.24736	R2									Alpha	0.05
	1	1.08323	1.3845	R3
Mean:	1	1.09124	1.48951										Dunnett's multiple comparisons test	Mean Diff.	95.00% CI of diff.	Below threshold?	Summary
SD:	0	0.124896	0.308368										WT vs. mcIIa-d/f	-0.09124	-0.5403 to 0.3578	No	ns
													WT vs. mc-II-6Ko	-0.4895	-0.9385 to -0.04048	Yes	*
1f, kinematic analysis of growth													Test details	Mean 1	Mean 2	Mean Diff.	SE of diff.
	Time (h)	WT		Mean	SD	mca-II-KOc		Mean	SD				WT vs. mcIIa-d/f	1	1.091	-0.09124	0.1568
		R1	R2			R1	R2						WT vs. mc-II-6Ko	1	1.49	-0.4895	0.1568
	16	0	0	0	0	0	0	0	0
	24	0	0	0	0	17	24	20.5	4.94975				Table Analyzed	antiTSNcleavageassaymciia
	40	3	7	5	2.82843	53	43	48	7.07107				Data sets analyzed	B-D
	48	13	43	28	21.2132	73	60	66.5	9.19239
	72	23	53	38	21.2132	73	63	68	7.07107				ANOVA summary
	96	27	70	48.5	30.4056	77	67	72	7.07107				F	5.51
	120	37	70	53.5	23.3345	77	67	72	7.07107				P value	0.0438
	136	40	77	58.5	26.163	80	90	85	7.07107				P value summary	*
	150	40	77	58.5	26.163	80	95	87.5	10.6066				Significant diff. among means (P < 0.05)?	Yes
													R squared	0.6475
	Time (h)	WT		Mean	SD	mca-II-KOc		Mean	SD				Brown-Forsythe test
		R1	R2			R1	R2						F (DFn, DFd)	1.481 (2, 6)
	16	0	0	0	0	0	0	0	0				P value	0.3001
	24	10	12	11	1.41421	0	0	0	0				P value summary	ns
	40	70	40	55	21.2132	0	10	5	7.07107				Are SDs significantly different (P < 0.05)?	No
	48	90	80	85	7.07107	0	30	15	21.2132
	72	93	100	96.5	4.94975	3	30	16.5	19.0919				Bartlett's test
	96	95	100	97.5	3.53553	5	30	17.5	17.6777				Bartlett's statistic (corrected)
	120	98	100	99	1.41421	7	30	18.5	16.2635				P value
	136	99	100	99.5	0.707107	9	30	19.5	14.8492				P value summary
	150	100	100	100	0	10	30	20	14.1421				Are SDs significantly different (P < 0.05)?
													ANOVA table	SS	DF	MS	F (DFn, DFd)	P value
													Treatment (between columns)	0.4066	2	0.2033	F (2, 6) = 5.510	P=0.0438
													Residual (within columns)	0.2214	6	0.0369
													Total	0.6279	8
													Data summary
													Number of treatments (columns)	3
													Number of values (total)	9

## Sheet: Fig. 2
2
2b, pixel correlation analyses
Distance	GFP	CFP
0	29.6667	29
0.003333	30.0833	14.51
0.006667	22.75	18.938
0.01	24.5208	19.906
0.013333	38.5833	6.75
0.016667	35.3229	5.281
0.02	39.0417	14.708
0.023333	42.7708	18.021
0.026667	46.25	40.417
0.03	48.5312	30.771
0.033333	50.8125	33.583
0.036667	56.0625	22.698
0.04	52.7917	12.083
0.043333	50.6458	16.917
0.046667	43.7917	11.354
0.05	39.6875	35.594
0.053333	46.1667	96.5
0.056667	37.6667	98.74
0.06	41.6875	103.771
0.063333	48	89.344
0.066667	64.9167	113.208
0.07	73.1979	117.438
0.073333	67.9583	88.896
0.076667	62.4479	42.417
0.08	61.4167	46.333
0.083333	52.6667	31.76
0.086667	42.4167	20.062
0.09	44.4583	30.281
0.093333	39.9583	45
0.096667	36.9167	10.875
0.1	28.6458	1.583
0.103333	25.6771	26.542
0.106667	24.3333	22.667
0.11	22.8021	0.99
0.113333	24.1875	3.854
0.116667	16.625	5.385
0.12	15.5	2.375
0.123333	11.6979	10.365
0.126667	12.4375	26.667
0.13	13.2604	10.333
0.133333	23.5	1.5
0.136667	27.3438	0.615
0.14	19.1042	1.542
0.143333	7.6146	4.146
0.146667	11.8333	9.5
0.15	18.1458	7.229
0.153333	25.7292	2.896
0.156667	26.8021	5.917
0.16	30	9.833
0.163333	25.4896	12.51
0.166667	26.9167	18
0.17	24.2708	14.344
0.173333	20.75	6.75
0.176667	25.2917	13.25
0.18	37.2083	46.583
0.183333	45.5208	51.208
0.186667	58.5	69.083
0.19	61.2812	63.823
0.193333	61.3542	36.292
0.196667	58.7917	44.021
0.2	49.5	41.708
0.203333	49.9375	29.573
0.206667	49.1667	32.021
0.21	42.9792	7.917
0.213333	17.6667	10.333
0.216667	21.2292	15.052
0.22	19.8542	9.542
0.223333	20.6875	16.854
0.226667	24.9583	21.458
0.23	14.2396	14.198
0.233333	18.3125	55.771
0.236667	11.6146	77.25
0.24	9.0833	49.917
0.243333	11.6458	79.094
0.246667	16.125	20.146
0.25	19.6979	59.885
0.253333	21.375	88.208
0.256667	18.6771	73.458
0.26	27.2917	40.292
0.263333	30.6354	84.073
0.266667	25.3333	89.667
0.27	26.5521	95.906
0.273333	50.3958	89.667
0.276667	60.5	69.292
0.28	41.9583	73.042
0.283333	44.6146	99.594
0.286667	46.3958	94.75
0.29	40.5729	49.646
0.293333	39.5833	46.917
0.296667	47.8542	55.333
0.3	54.2083	51.854
0.303333	39.6458	50.792
0.306667	52	43.583
0.31	49.4792	22.156
0.313333	34.0417	46.042
0.316667	35.1562	29.885
0.32	32	33.667

## Sheet: Fig. 4 
4a				4c, PLA analyses				4d, correlation analysis			4d, relative intensitites
	Green	Red		CDC48	GFP	noPLA		CDC48	MCA-II-a		Distance	CDC48	MCA-II-a
0	46.3333	35		44	2	0		66	65		0	33.3333	108.333
1	48.2624	33.2143		78	3	0		66	64		1	33.3333	108.069
2	53.1557	39.381		78	1	0		60	57		2	33.3333	107.182
3	55.8276	40.4626		11	0	0		65	55		3	33.1142	105.595
4	56.0577	47.4558		75	1	0		64	52		4	33.3333	103.869
5	54.7895	58.784		77	2	0		62	67		5	33.1823	101.727
6	54.3714	70.3469		77	0	0		50	59		6	32.6188	99.461
7	60.842	76.5		67	0	0		55	57		7	32.0552	95.973
8	67.5352	78.0816		103	3	0		63	49		8	32	93.646
9	69.594	80.4269		87	0	0		63	48		9	31.5948	91.556
10	75.6009	82.7415		78	2	0		60	43		10	30.8249	88.943
11	78.7999	86.0051		8	2	0		56	65		11	29.952	86.473
12	77.3322	90.8095		10	2	0		57	70		12	28.6786	84.595
13	84.7601	91.8027		9	1	0		61	65		13	28.0391	82.752
14	92.8016	95.3333		24	1	0		53	62		14	27.3435	82.063
15	96.1978	98.8708		87	0	0		54	62		15	26.6808	82
16	95.5767	102.918		12	0	0		64	74		16	26.4917	81.811
17	86.6667	106.094		84	1	0		61	51		17	26.0866	82.552
18	83.7774	112.245		12	0	0		61	70		18	25.6274	82.627
19	83.3893	117.43		13	0	0		77	70		19	25.3333	83.39
20	79.1107	119.707		74	0	0		67	64		20	25.3333	84.289
21	68.8824	120.5		10	0	0		74	65		21	24.8553	85.219
22	62.4833	121.517		84	0	0		69	72		22	24.3359	86.114
23	60.7561	122.148		66	0	0		65	73		23	24.0757	86.578
24	59.4394	123.463		90	0	0		74	77		24	23.5889	87.203
25	53.5029	121.57		75	0	0		71	99		25	23.5685	87.68
26	51.7382	111.932		81	0	0		77	83		26	23.4614	88.387
27	53.8385	101.736		88	0	0		78	90		27	22.8435	85.516
28	54.8593	87.6667		81	0	0		78	76		28	21.7088	83.601
29	54.0058	79.8027		105	0	0		88	78		29	21.7517	82.147
30	57.2745	67.1905	Mean:	59.6	0.7	0		105	73		30	21.6349	80.196
31	60.5496	74.4337	SD:	33.4258	0.987857	0		93	77		31	21.4622	76.379
32	61.2376	79.4694						94	65		32	20.6335	72.418
33	64.2422	85.7347						98	65		33	20.4052	68.642
34	69	91.9184						117	84		34	20.1731	64.995
		92.5						114	76		35	19.2192	59.716
		96.6463						111	76		36	18.6667	55.948
		103.051						118	75		37	18.4825	52.882
		103.123						114	79		38	17.9753	46.726
		105.022						101	75		39	17.2691	42.499
		115.218						105	60		40	17.1479	40.168
		121.371						122	65		41	16.9181	37.475
		128						119	58		42	16.4972	34.322
								119	55		43	15.884	31.173
								112	56		44	15.6449	28.601
								116	65		45	15.3612	25.934
								99	74		46	15.0387	24.557
								107	67		47	14.7569	23.587
								90	78		48	14.4751	21.418
								109	84		49	13.9134	18.88
								90	84		50	13.418	16.891
								90	82		51	13.3333	15.63
								108	93		52	13.3333	15.348
								80	94		53	11.7311	14.978
								95	93		54	11.3333	13.42
								117	87		55	11.4494	12.419
								107	85		56	11.1087	11.441
								111	89		57	10.6667	10.421
								112	85		58	10.6693	9.637
								123	77		59	10.9576	8.567
								101	77		60	10.2818	7.219
								95	118		61	9.8122	6.949
								81	74		62	9.6667	6.743
								81	79		63	9.6667	6.146
								119	82		64	9.6667	6
								114	72		65	9.6667	6
								73	80		66	8.8814	6
								61	70		67	9.2026	6
								51	63		68	9.6667	6
								37	63		69	9.6667	6
								42	86		70	9.7238	6
								50	99		71	10	6
								57	97		72	10	6
								61	98		73	10.4715	6
								61	98		74	10.6667	6
								56	37		75	10.9319	6
								55	37		76	11.4453	6.343
								57	30		77	11.4896	7.03
								62	32		78	11.9558	8.518
								65	40		79	12	10.306
								56	50		80	12.2368	11.915
								58	68		81	12.0258	13.281
								58	93		82	12.1601	14.543
								49	93		83	11.9853	15.607
								48	93		84	11.6317	17.001
								48	83		85	11.3333	17.343
								51	81		86	11.3333	17.742
								48	81		87	11.2635	18.439
								42	77		88	10.7639	19.254
								50	48		89	9.9227	19.333
								22	89		90	9.6667	19.333
								20	82		91	9.6667	19.333
								24	87		92	8.8987	18.821
								32	82		93	8.6667	18.258
								42	87		94	8.361	18
								77	50		95	8.5203	17.758
								71	30		96	9.2412	16.841
								61	23		97	8.7518	15.674
								68	77		98	9.6298	15.667
								36	106		99	9.4992	15.269
								27	115		100	10.116	14.444
								27	121		101	11.7072	13.191
								26	121		102	13.1657	12.219
								38	93		103	14.0497	11.284
								43	104		104	15.0405	10.667
								49	117		105	16.5304	10.667
								93	121		106	17.9963	11.068
								91	120		107	19.5875	11.632
								91	121		108	21.5543	12.473
								103	121		109	23.7405	14.31
											110	24.2523	15.429
											111	25.1215	15.659
											112	25.9617	18.941
											113	26.8665	22.124
											114	27.1791	24.388
											115	27.6589	26.411
											116	28.3016	28.645
											117	27.9134	31.243
											118	27.8009	34.902
											119	27.9893	37.305
											120	27.998	39.829
											121	27.5617	42.321
											122	27.2117	45.171
											123	26.4398	49.21
											124	26.1701	52.394
											125	26.0011	54.049
											126	25.6657	55.762
											127	24.9595	57.053
											128	23.6667	57.407
											129	23.5783	56.893
											130	21.8877	55.805
											131	21.3792	54.899
											132	20.9423	54.308
											133	20.4593	52.503
											134	20.547	49.802
											135	19.663	46.349
											136	18.9558	44.107
											137	18.779	42.198
											138	18.7971	40.821
											139	19.0161	39.326
											140	18.9153	38.079
											141	18.8281	37.383
											142	18.7148	36.352
											143	18.7856	35.821
											144	18.4162	35.416
											145	18.0626	35.063
											146	17.709	34.273
											147	17.5285	33.556
											148	17.5028	33.459
											149	16.9724	33.934
											150	17.0031	34.796
											151	17.163	35.51
											152	17.1271	35.906
											153	17.0108	36.394
											154	17.489	36.598
											155	17.7947	37.201
											156	17.9018	37.129
											157	18.4751	37.95
											158	18.8527	39.077
											159	19.3374	39.673
											160	20	40.053
											161	20.0626	40.43
											162	20.6262	40.629
											163	20.6667	40.214
											164	21.0866	39.683
											165	20.9908	39.324
											166	20.6667	38.757
											167	20.6667	37.761
											168	20.5967	36.67
											169	20.2431	36.771
											170	18.5967	35.738
											171	18	34.086
											172	17.7385	32.221
											173	17.0743	30.02
											174	15.9724	28.01
											175	15.6906	26.953
											176	15.4088	25.583
											177	14.9208	24.533
											178	14.512	23.428
											179	14.0239	21.782
											180	13.1271	19.895
											181	12	18

## Sheet: Fig. 5 
	5b, lipid droplet size
	WT	mca-II-KOc	Com		Statistics for 5b
	51.058	39.983	42.649		Number of families	1
	24.111	46.647	53.311		Number of comparisons per family	2
	34.039	52.645	23.99		Alpha	0.05
	14.183	24.656	65.306
	28.366	46.647	23.99		Dunnett's multiple comparisons test	Mean Diff.	95.00% CI of diff.	Below threshold?	Summary	Adjusted P Value	A-?
	25.529	64.64	20.658		WT vs. mca-II-KOc	-30.46	-48.76 to -12.16	Yes	***	0.0007	B	mca-II-KOc
	18.438	90.629	57.309		WT vs. Com	-4.641	-24.06 to 14.77	No	ns	0.7817	C	Com
	24.111	53.311	42.649
	29.784	24.656	39.983		Test details	Mean 1	Mean 2	Mean Diff.	SE of diff.	n1	n2	q	DF
	31.202	76.635	15.993		WT vs. mca-II-KOc	29.12	59.58	-30.46	8.333	15	58	3.656	106
	26.238	46.647	29.321		WT vs. Com	29.12	33.76	-4.641	8.841	15	36	0.525	106
	25.529	53.311	21.324
	45.385	53.311	52.645		Table Analyzed	*OilBodySize
	22.693	45.981	53.311		Data sets analyzed	A-C
	36.166	29.321	23.99
		46.647	33.986		ANOVA summary
		170.596	21.324		F	12.26
		17.326	21.324		P value	<0.0001
		138.609	40.65		P value summary	****
		88.63	27.988		Significant diff. among means (P < 0.05)?	Yes
		90.629	17.326		R squared	0.1878
		29.321	29.321
		46.647	22.657		Brown-Forsythe test
		76.635	39.983		F (DFn, DFd)	5.876 (2, 106)
		46.647	39.983		P value	0.0038
		42.649	39.983		P value summary	**
		55.977	34.652		Are SDs significantly different (P < 0.05)?	Yes
		117.951	24.656
		74.636	46.647		Bartlett's test
		88.63	39.983		Bartlett's statistic (corrected)	57.73
		93.294	38.651		P value	<0.0001
		67.972	29.321		P value summary	****
		39.983	23.99		Are SDs significantly different (P < 0.05)?	Yes
		88.63	24.656
		64.64	22.657		ANOVA table	SS	DF	MS	F (DFn, DFd)	P value
		39.983	29.321		Treatment (between columns)	20285	2	10142	F (2, 106) = 12.26	P<0.0001
		42.649			Residual (within columns)	87724	106	827.6
		57.309			Total	108009	108
		53.311
		209.913			Data summary
		57.309			Number of treatments (columns)	3
		151.937			Number of values (total)	109
		42.649
		71.304			Statistics for 3b
		47.98			Number of families	1
		82.632			Number of comparisons per family	2
		38.651			Alpha	0.05
		34.652
		23.99			Dunnett's multiple comparisons test	Mean Diff.	95.00% CI of diff.	Below threshold?	Summary	Adjusted P Value	C-?
		22.657			GFP vs. PUX10	-17.29	-21.82 to -12.75	Yes	****	<0.0001	A	PUX10
		39.983			GFP vs. noPLA	1.167	-3.589 to 5.922	No	ns	0.7989	D	noPLA
		46.647
		21.324			Test details	Mean 1	Mean 2	Mean Diff.	SE of diff.	n1	n2	q	DF
		33.986			GFP vs. PUX10	1.167	18.45	-17.29	2	18	22	8.644	55
		34.652			GFP vs. noPLA	1.167	0	1.167	2.098	18	18	0.5562	55
		20.658
		22.657			SUMMARY
		23.99			Groups	Count	Sum	Average	Variance
Mean:	29.1221	59.5843	33.7636		44	29	1744	60.1379	1148.19
SD:	9.59097	37.708	12.4079		2	29	19	0.655172	0.948276
					0	29	0	0	0
					ANOVA
					Source of Variation	SS	df	MS	F	P-value	F crit
					Between Groups	69166.9	2	34583.5	90.285	1.1831e-21	3.10516
					Within Groups	32176	84	383.048
					Total	101343	86

## Sheet: Fig. 7 
7b, PLA spots				7d, FRET assay
	PUX10	GFP	noPLA		Mock	MG132	GFP	Nuc/Mock	Nuc/MG132		Statistics 7b
	30	2	0		0.054	0.053	0.03	0.036	0.015		Number of families	1								Anova: Single Factor
	26	3	0		0.045	0.031	0.024	0	0.054		Number of comparisons per family	2
	28	1	0		0.045	0.06	0.038	0.006	0.039		Alpha	0.05								SUMMARY
	32	0	0		0.052	0.057	0.05	0	0.056											Groups	Count	Sum	Average	Variance
	26	1	0		0.044	0.05	0.03	0	0.052		Dunnett's multiple comparisons test	Mean Diff.	95.00% CI of diff.	Below threshold?	Summary	Adjusted P Value	C-?			30	21	376	17.9048	100.99
	29	2	0		0.044	0.059	0.03	0	0.059		GFP vs. PUX10	-17.29	-21.82 to -12.75	Yes	****	<0.0001	A	PUX10		2	17	19	1.11765	1.11029
	12	0	0		0.048	0.027	0.044	0	0.059		GFP vs. noPLA	1.167	-3.589 to 5.922	No	ns	0.7989	D	noPLA		0	17	0	0	0
	2	0	0		0.045	0.049	0.053	0	0.059
	25	3	0		0.046	0.049	0.011	0	0.059		Test details	Mean 1	Mean 2	Mean Diff.	SE of diff.	n1	n2	q	DF
	14	0	0		0.046	0.044	0.024	0	0.059		GFP vs. PUX10	1.167	18.45	-17.29	2	18	22	8.644	55	ANOVA
	13	2	0		0.046	0.061	0.015	0	0.059		GFP vs. noPLA	1.167	0	1.167	2.098	18	18	0.5562	55	Source of Variation	SS	df	MS	F	P-value	F crit
	16	2	0		0.046	0.053	0.03	0	0.056											Between Groups	3916.61	2	1958.3	49.977	7.79067e-13	3.17514
	18	2	0		0.061	0.05	0.024	0	0.056		Table Analyzed	*PLAspotsPUX10CDC48Control								Within Groups	2037.57	52	39.1841
	4	1	0		0.045	0.059	0.038	0	0.062		Data sets analyzed	A, C, D
	6	1	0		0.04	0.06	0.05	0	0.062											Total	5954.18	54
	9	0	0		0.031	0.06	0.03	0	0.034		ANOVA summary
	23	0	0		0.046	0.059	0.045	0	0.034		F	55.22
	11	1	0		0.049	0.05	0.0005	0	0.052		P value	<0.0001
	13				0.042	0.047	0	0	0.051		P value summary	****
	12				0.05	0.047	0	0	0.052		Significant diff. among means (P < 0.05)?	Yes
	16				0.049	0.005	0	0	0.052		R squared	0.6676
	41				0.047	0.005	0	0	0.052
Mean:	18.4545	1.16667	0		0.028	0.057	0	0	0.04		Brown-Forsythe test
SD:	10.1406	1.04319	0		0.031	0.053	0	0	0.04		F (DFn, DFd)	29.45 (2, 55)
					0.04	0.053	0.046	0	0.043		P value	<0.0001
					0.038	0.053	0.0005	0	0.057		P value summary	****
					0.057	0.053	0	0	0.047		Are SDs significantly different (P < 0.05)?	Yes
					0.051	0.053	0	0	0.056
					0.05	0.064	0	0	0.056		Bartlett's test
					0.051	0.064	0	0	0.065		Bartlett's statistic (corrected)
					0.041	0.064	0	0	0.065		P value
					0.04	0.064	0	0	0.07		P value summary
					0.035	0.064	0.045	0	0.069		Are SDs significantly different (P < 0.05)?
					0.03	0.064	0	0	0.06
					0.06	0.064	0	0	0.056		ANOVA table	SS	DF	MS	F (DFn, DFd)
					0.044	0.064	0	0	0.061		Treatment (between columns)	4373	2	2187	F (2, 55) = 55.22
					0.044	0.1	0	0	0.065		Residual (within columns)	2178	55	39.6
					0.047	0.123	0	0	0.065		Total	6551	57
					0.036	0.124	0	0	0.065
					0.036	0.126	0	0	0.055		Data summary
							0.045	0	0.055		Number of treatments (columns)	3
							0.0001	0	0.053		Number of values (total)	58
							0	0	0.048
							0	0	0.062		Statistics 7d
							0	0	0.047		Number of families	1
							0	0	0.056		Number of comparisons per family	6
							0	0	0.056		Alpha	0.05								Anova: Single Factor
							0	0	0.06
							0.045	0	0.062		Šídák's multiple comparisons test	Mean Diff.	95.00% CI of diff.	Below threshold?	Summary	Adjusted P Value				SUMMARY
							0.045	0	0.059		Mock vs. MG132	-0.01405	-0.02276 to -0.005340	Yes	***	0.0002	A-B			Groups	Count	Sum	Average	Variance
							0.0005	0	0.061		MG132 vs. GFP	0.04463	0.03659 to 0.05266	Yes	****	<0.0001	B-C			Mock	40	1.78	0.0445	5.74872e-05
							0		0.056		Mock vs. GFP	0.03058	0.02254 to 0.03861	Yes	****	<0.0001	A-C			MG132	40	2.342	0.05855	0.000603741
							0		0.061		Mock vs. Nuc/Mock	0.04368	0.03545 to 0.05190	Yes	****	<0.0001	A-D			GFP	59	0.7936	0.0134508	0.000358175
							0		0.059		MG132 vs. Nuc/MG132	0.003636	-0.004085 to 0.01136	No	ns	0.7622	B-E			Nuc/Mock	51	0.042	0.000823529	2.59482e-05
							0		0.062		Nuc/Mock vs. Nuc/MG132	-0.05409	-0.06126 to -0.04692	Yes	****	<0.0001	D-E			Nuc/MG132	70	3.844	0.0549143	0.000104166
							0		0.048
							0		0.048		Test details	Mean 1	Mean 2	Mean Diff.	SE of diff.	n1	n2	t	DF
							0		0.063		Mock vs. MG132	0.0445	0.05855	-0.01405	0.003284	40	40	4.278	253	ANOVA
							0		0.065		MG132 vs. GFP	0.05855	0.01392	0.04463	0.00303	40	57	14.73	253	Source of Variation	SS	df	MS	F	P-value	F crit
									0.065		Mock vs. GFP	0.0445	0.01392	0.03058	0.00303	40	57	10.09	253	Between Groups	0.140179	4	0.0350448	162.342	7.34931e-69	2.40704
									0.074		Mock vs. Nuc/Mock	0.0445	0.0008235	0.04368	0.003102	40	51	14.08	253	Within Groups	0.055047	255	0.00021587
									0.034		MG132 vs. Nuc/MG132	0.05855	0.05491	0.003636	0.002911	40	70	1.249	253
									0.034		Nuc/Mock vs. Nuc/MG132	0.0008235	0.05491	-0.05409	0.002704	51	70	20	253	Total	0.195226	259
									0.057
									0.056		Table Analyzed	*FRETSEPUX10MCAIIaMockMG132
									0.074		Data sets analyzed	A-E
									0.047
									0.045		ANOVA summary
									0.057		F	160.2
									0.052		P value	<0.0001
				Mean:	0.0445	0.05855	0.0134508	0.000823529	0.0549143		P value summary	****
				SD:	0.00758203	0.0245711	0.0189255	0.00509394	0.0102062		Significant diff. among means (P < 0.05)?	Yes
											R squared	0.7169
											Brown-Forsythe test
											F (DFn, DFd)	9.971 (4, 253)
											P value	<0.0001
											P value summary	****
											Are SDs significantly different (P < 0.05)?	Yes
											Bartlett's test
											Bartlett's statistic (corrected)	137.4
											P value	<0.0001
											P value summary	****
											Are SDs significantly different (P < 0.05)?	Yes
											ANOVA table	SS	DF	MS	F (DFn, DFd)	P value
											Treatment (between columns)	0.1382	4	0.03456	F (4, 253) = 160.2	P<0.0001
											Residual (within columns)	0.05458	253	0.0002157
											Total	0.1928	257
											Data summary
											Number of treatments (columns)	5
											Number of values (total)	258

## Sheet: Fig. 8
	8a, intensity ratio LDs/cytoplasmic signal					Statistics for 8a
	WT	mca-II-KOc	Com			Number of families	1
	38.5714	36.1446	39.5238			Number of comparisons per family	2
	38.5714	33.8983	139.524			Alpha	0.05
	36.8182	50	87.7273
	35.2174	22.0677	76.087			Dunnett's multiple comparisons test	Mean Diff.	95.00% CI of diff.	Below threshold?	Summary	Adjusted P Value	A-?
	38.5714	127.959	69.5238			WT vs. mca-II-KOc	-109.7	-153.0 to -66.47	Yes	****	<0.0001	B	mca-II-KOc
	42.6316	320	63.6842			WT vs. Com	-30.23	-75.81 to 15.36	No	ns	0.2418	C	Com
	42.6316	320	43.6842
	40.5	21.3333	41.5			Test details	Mean 1	Mean 2	Mean Diff.	SE of diff.	n1	n2	q	DF
	45	60.2735	46.1111			WT vs. mca-II-KOc	37.42	147.1	-109.7	19.3	44	44	5.686	121
	45	127.959	46.1111			WT vs. Com	37.42	67.65	-30.23	20.34	44	36	1.486	121
	42.6316	213.333	43.6842
	47.6471	640	48.8235			Table Analyzed	*RatioDropletCDC48mcaIIKOcvsWT
	42.6316	49.2247	43.6842			Data sets analyzed	A-C
	42.6316	32	43.6842
	31.1538	64.2248	31.9231			ANOVA summary
	31.1538	122.796	31.9231			F	17.11
	31.1538	129.091	31.9231			P value	<0.0001
	47.6471	160	48.8235			P value summary	****
	45	200	146.111			Significant diff. among means (P < 0.05)?	Yes
	40.5	90.4103	41.5			R squared	0.2205
	40.5	213.333	41.5
	40.5	60.8074	41.5			Brown-Forsythe test
	47.6471	21.8066	48.8235			F (DFn, DFd)	18.06 (2, 121)
	38.5714	322.137	39.5238			P value	<0.0001
	36.8182	53.3333	37.7273			P value summary	****
	30	470.806	230.741			Are SDs significantly different (P < 0.05)?	Yes
	38.5714	520	139.524
	40.5	90.1408	141.5			Bartlett's test
	31.1538	80	31.9231			Bartlett's statistic (corrected)	237.5
	33.75	100	34.5833			P value	<0.0001
	35.2174	320	36.087			P value summary	****
	33.75	100	34.5833			Are SDs significantly different (P < 0.05)?	Yes
	32.4	40	33.2
	28.9286	40	219.643			ANOVA table	SS	DF	MS	F (DFn, DFd)	P value
	28.9286	40	29.6429			Treatment (between columns)	280333	2	140167	F (2, 121) = 17.11	P<0.0001
	31.1538	100	129.321			Residual (within columns)	991206	121	8192
	32.4	40				Total	1271539	123
	32.4	100
	32.4	40				Data summary
	32.4	100				Number of treatments (columns)	3
	32.4	40				Number of values (total)	124
	35.2174	300.137
	36.8182	300.137
	38.5714	160.844
Mean:	37.4241	147.141	67.6494
SD:	5.36552	142.508	51.7366

## Sheet: Fig. 9
9b, relative intensity PM/cyt
	WT	mca-II-Koc
	1.24444	2.35484
	2.52	1.11905
	2.52	1.30952
	1.11429	1.07843
	3.04762	1.03774
	1.69231	1.61765
	1.81818	1.05263
	2.3	1.64
	3.16	1.52174
	2.6087	1.21569
	1.57143	1.23529
	1.18966	2.34615
	1.91429	2.83871
	1.71795	1.97561
	1.48387	2.09524
	3.09524	1.5102
	3.65	1.08889
	1.89286	1.4359
	1.29545	1.03509
	1.25532	1.28302
	1.53659	1.19118
	1.60526	1.55769
	2.89655	1.08
	2	1.70213
	1.38889	1.875
	1.95238	1.26
	1.38889	2.4375
	1.125	1.86667
	0.111111	1.58333
	2.76667	1.57778
	2.28571	1.4898
	0.983333	0.935897
	1.26923	0.753846
	1.14035	1.05263
	1.23438	0.776119
	1.87805	0.962963
	1.35294	2.56522
	0.966667	1.05357
	0.921875	1.47222
	1.04348	1.53659
	1.37778	1.48649
	1.68889	1.12766
	1.04348	1.4375
	1.36364	1.27273
	1.58696	2.53125
	1.64	1.47273
	2.05882	2.59459
	2.35417	3
	2.7	1.87719
	1.48718	1.78049
	1.08108	2.65714
	0.947368	2.16279
	1.17391	2.55814
	0.767857	2.30233
	0.928571	1.74419
	1.77778	2.18605
	2.32	2.06977
	2.30435	2.62791
	2.88	1.67442
	0.851852	1.69767
	1.03846	1.5814
	1.09434	1.83721
	0.896552	1.81395
	1.13514	1.81395
	1.11429	1.0087
	1.16667	1.1875
	1.44444	1.1165
	1.175	1.33721
	1.02326	1.16162
	0.875	1.52632
	0.698113	0.75
	0.701754	2.51515
	0.654545	2.46341
	0.921053	2.14286
	1.4	2.86486
	1.02326	2.74286
	1.06522	1.21519
	0.644444	1.78125
	1.63158	2.34091
	0.87931	2.09091
	1.16327	3.07895
	0.918367	3.23529
	1	2.67442
		2.16071
		1.64286
		4.48148
		2.85366
Mean	1.52936	1.78393
SD	0.69653	0.683665

## Sheet: Fig. 10
	10a, viable seeds %							Statistics for 10a
	WT	WT 100oC	mca-II-KOc	mca-II-KOc 100oC	WT (F)	mca-II-KOc (F)		Number of families	1
	85	4	8	0	97	99		Number of comparisons per family	5
	89	5	11	0	95	90		Alpha	0.05
	91	4	6	2	93	93
Mean:	88.3333	4.33333	8.33333	0.666667	95	94		Šídák's multiple comparisons test	Mean Diff.	95.00% CI of diff.	Below threshold?	Summary	Adjusted P Value	A-?
SD:	89.4444	4.44444	8.44444	0.888889	94.3333	92.3333		WT vs. WT 100oC	84	77.40 to 90.60	Yes	****	<0.0001	B	WT 100oC
								WT vs. mca-II-KOc	80	73.40 to 86.60	Yes	****	<0.0001	C	mca-II-KOc
								WT vs. mca-II-KOc 100oC	87.67	81.07 to 94.27	Yes	****	<0.0001	D	mca-II-KOc 100oC
								WT vs. WT (F)	-6.667	-13.27 to -0.06580	Yes	*	0.0473	E	WT (F)
								WT vs. mca-II-KOc (F)	-5.667	-12.27 to 0.9342	No	ns	0.1084	F	mca-II-KOc (F)
								Test details	Mean 1	Mean 2	Mean Diff.	SE of diff.	n1	n2	t
								WT vs. WT 100oC	88.33	4.333	84	2.169	3	3	38.73
								WT vs. mca-II-KOc	88.33	8.333	80	2.169	3	3	36.89
								WT vs. mca-II-KOc 100oC	88.33	0.6667	87.67	2.169	3	3	40.42
								WT vs. WT (F)	88.33	95	-6.667	2.169	3	3	3.074
								WT vs. mca-II-KOc (F)	88.33	94	-5.667	2.169	3	3	2.613
								Table Analyzed	SeedViabilitymciia
								Data sets analyzed	A-F
								ANOVA summary
								F	992.5
								P value	<0.0001
								P value summary	****
								Significant diff. among means (P < 0.05)?	Yes
								R squared	0.9976
								Brown-Forsythe test
								F (DFn, DFd)	0.9055 (5, 12)
								P value	0.5088
								P value summary	ns
								Are SDs significantly different (P < 0.05)?	No
								Bartlett's test
								Bartlett's statistic (corrected)
								P value
								P value summary
								Are SDs significantly different (P < 0.05)?
								ANOVA table	SS	DF	MS	F (DFn, DFd)	P value
								Treatment (between columns)	35014	5	7003	F (5, 12) = 992.5	P<0.0001
								Residual (within columns)	84.67	12	7.056
								Total	35098	17
								Data summary
								Number of treatments (columns)	6
								Number of values (total)	18

## Sheet: Suppl Fig. 1
1f, relative activity									Statistics
	WT	mca-II-df	mca-II-KOc	rMCA-II-a	rMCA-II-aPD	MCA-II-a-GFP			Table Analyzed	*AMCactivityassay
	0.149216	0.125488	0.079286	5.6	0.02	0.16816			Data sets analyzed	A-F
	0.15552	0.126112	0.101344	3.88	0.023	0.212949
	0.16213	0.129248	0.04089	5.98346	0.02239	0.22768			ANOVA summary
	0.182499	0.13644	0.101344						F	112.8
	0.152395	0.142825	0.104098						P value	<0.0001
			0.107019						P value summary	****
			0.122706						Significant diff. among means (P < 0.05)?	Yes
			0.125984						R squared	0.9641
Mean:	0.160352	0.132023	0.0978339	5.15449	0.0217967	0.20293
SD:	0.0132694	0.00744211	0.0271133	1.12027	0.00158557	0.0309992			Brown-Forsythe test
									F (DFn, DFd)	3.263 (5, 21)
									P value	0.0246
									P value summary	*
									Are SDs significantly different (P < 0.05)?	Yes
									Bartlett's test
									Bartlett's statistic (corrected)
									P value
									P value summary
									Are SDs significantly different (P < 0.05)?
									ANOVA table	SS	DF	MS	F (DFn, DFd)	P value
									Treatment (between columns)	67.61	5	13.52	F (5, 21) = 112.8	P<0.0001
									Residual (within columns)	2.518	21	0.1199
									Total	70.13	26
									Data summary
									Number of treatments (columns)	6
									Number of values (total)	27

## Sheet: Suppl Fig. 2
2
	panel a					Chlorophyll (intensitometry)					2d
	WT	mca-II-KOc				WT	mca-II-KOc				Last columella layer alive					Root cap columella layers					RootCapSizeQCdistance
	3	1				168	61				WT	mca-II-KOc				WT	mca-II-KOc				WT	mc-II-KOc
	4	1				158	144				5	5				8	9				224.107	250.757
	4	1				173	135				5	5				8	9				304.433	259.032
	4	2				164	149				5	5				9	10				353.641	262.526
	4	1				167	97				4	5				9	9				289.499	229.463
	4	1				167	53				5	5				9	10				298.343	224.216
	3	1				169	45				5	5				9	9				272.408	309.121
	4	1				150	103				5	4				9	8				250.814	277.432
	3	0				169	110				5	5				9	9				240.264	249.08
	5	0				157	132				5	5				9	9				247.978	263.651
	4	1				166	67				5	5				9	10				303.895	298.638
	5	0				159	70				5	4				9	9				370.879	293.365
	4	2				158	161				5	5					10				243.547	276.237
	5	0				158	147				5	5				10	9				372.497	250.801
	4	0				174	147				5	5				9	9				303.877	281.459
	4	1				174	128				5	5				9					333.989	368.889
	4	1				173	137				4	4				10	10				265.522	316.072
	4	1				172	146				5	5				9	9				316.639	402.412
	4	0				166	146				5	5				7	10				367.938	326.022
	5	0				166	169				5	5				9	9				317.739	331.557
	4	2				169	159				5	4				9	9				375.873	417.698
	4	1				175	156				5	4				9	9				375.281	372.527
	4	0				168	160				5	5				8	9				283.956	409.851
						162	142					4				10	9				311.249	349.423
						157	132					5					9				316.124	404.547
						154	121					5					10				316.094	305.531
						175	82										9					313.825
						170	157															277.998
						176	172															311.909
						133	161															307.222
						172	159															368.095
						165	104
						173	64
						158	139
						171	91
						160	121
						176	78
						160	134
						171	130
						165	154
Mean:	4.04348	0.782609			Mean:	165.45	124.075			Mean:	4.90909	4.76			Mean:	8.90909	9.24			Mean:	306.263	310.312
SD:	0.562322	0.671262			SD:	8.54835	35.7214			SD:	0.294245	0.43589			SD:	0.683763	0.522813			SD:	45.9252	55.1401
	Statistics					Statistics					Statistics					Statistics					Statistics
	Table Analyzed	*LeafSerrationPhenotype				Table Analyzed	*ChlorophylMeasurement2				Table Analyzed	Last columella layer alive				Table Analyzed	*Layers of Columella in the root cap				Table Analyzed	*RootCapSizeQCdistance
	Column B	mca-II-KOc				Column B	mca-II-KOc				Column B	mca-II-KOc				Column B	mca-II-KOc				Column B	mc-II-KOc
	vs.	vs.				vs.	vs.				vs.	vs.				vs.	vs.				vs.	vs.
	Column A	WT				Column A	WT				Column A	WT				Column A	WT				Column A	WT
	Unpaired t test					Unpaired t test					Unpaired t test					Unpaired t test					Unpaired t test
	P value	<0.0001				P value	<0.0001				P value	0.1823				P value	0.0671				P value	0.7713
	P value summary	****				P value summary	****				P value summary	ns				P value summary	ns				P value summary	ns
	Significantly different (P < 0.05)?	Yes				Significantly different (P < 0.05)?	Yes				Significantly different (P < 0.05)?	No				Significantly different (P < 0.05)?	No				Significantly different (P < 0.05)?	No
	One- or two-tailed P value?	Two-tailed				One- or two-tailed P value?	Two-tailed				One- or two-tailed P value?	Two-tailed				One- or two-tailed P value?	Two-tailed				One- or two-tailed P value?	Two-tailed
	t, df	t=17.86, df=44				t, df	t=7.124, df=78				t, df	t=1.355, df=45				t, df	t=1.876, df=45				t, df	t=0.2921, df=53
	How big is the difference?					How big is the difference?					How big is the difference?					How big is the difference?					How big is the difference?
	Mean of column A	4.043				Mean of column A	165.5				Mean of column A	4.909				Mean of column A	8.909				Mean of column A	306.3
	Mean of column B	0.7826				Mean of column B	124.1				Mean of column B	4.76				Mean of column B	9.24				Mean of column B	310.3
	Difference between means (B - A) ± SEM	-3.261 ± 0.1826				Difference between means (B - A) ± SEM	-41.38 ± 5.808				Difference between means (B - A) ± SEM	-0.1491 ± 0.1101				Difference between means (B - A) ± SEM	0.3309 ± 0.1764				Difference between means (B - A) ± SEM	4.048 ± 13.86
	95% confidence interval	-3.629 to -2.893				95% confidence interval	-52.94 to -29.81				95% confidence interval	-0.3708 to 0.07257				95% confidence interval	-0.02429 to 0.6861				95% confidence interval	-23.75 to 31.84
	R squared (eta squared)	0.8788				R squared (eta squared)	0.3942				R squared (eta squared)	0.03918				R squared (eta squared)	0.07256				R squared (eta squared)	0.001608
	F test to compare variances					F test to compare variances					F test to compare variances					F test to compare variances					F test to compare variances
	F, DFn, Dfd	1.425, 22, 22				F, DFn, Dfd	17.46, 39, 39				F, DFn, Dfd	2.195, 24, 21				F, DFn, Dfd	1.710, 21, 24				F, DFn, Dfd	1.442, 29, 24
	P value	0.4127				P value	<0.0001				P value	0.0731				P value	0.2056				P value	0.3638
	P value summary	ns				P value summary	****				P value summary	ns				P value summary	ns				P value summary	ns
	Significantly different (P < 0.05)?	No				Significantly different (P < 0.05)?	Yes				Significantly different (P < 0.05)?	No				Significantly different (P < 0.05)?	No				Significantly different (P < 0.05)?	No
	Data analyzed					Data analyzed					Data analyzed					Data analyzed					Data analyzed
	Sample size, column A	23				Sample size, column A	40				Sample size, column A	22				Sample size, column A	22				Sample size, column A	25
	Sample size, column B	23				Sample size, column B	40				Sample size, column B	25				Sample size, column B	25				Sample size, column B	30

[truncated: 13 more sheets: Suppl Fig. 5, Suppl Fig. 6, Suppl Fig. 9, Suppl Fig. 12, Suppl Fig. 14 , Suppl Fig. 15 , Suppl Fig. 16, Suppl Fig 17, Suppl Fig 19 , Suppl Fig 20 , Suppl Fig 21 , Suppl Fig 22, Suppl Fig 23]
